# Supplementary material for: catena-Poly[[[bis­(quinoxaline-2-carboxyl­ato-κ2N1,O)zinc(II)]-μ2-1,2-bis­(pyridin-4-yl)ethene-κ2N:N′] hemihydrate]
Source: IUCrdata. 2025 Sep 5;10(Pt 9):x250752. doi: 10.1107/S2414314625007527 (PMC12498026; doi:10.1107/S2414314625007527)
Supplement: Supplementary file 1 [file x-10-x250752-sup1.cif]

##############################################################################
#                                                                            #
# This CIF contains the data for a data article accepted for                 #
# publication in IUCrData. It conforms to the requirements of                #
# Notes for Authors for IUCrData, and has been                               #
# peer reviewed under the auspices of IUCrData.                              #
#                                                                            #
# Full details of the Crystallographic Information File format               #
# are given in the paper "The Crystallographic Information File (CIF):       #
# a New Standard Archive File for Crystallography" by S. R. Hall, F. H.      #
# Allen and I. D. Brown [Acta Cryst. (1991), A47, 655-685].                  #
#                                                                            #
# The current version of the core CIF dictionary is obtainable from          #
# ftp://ftp.iucr.org/pub/cif_core.dic.                                       #
#                                                                            #
# Software is freely available for graphical display of the structure(s)     #
# in this CIF. For information consult the CIF software page                 #
# http://www.iucr.org/resources/cif/software.                                #
#                                                                            #
# This file may be used for bona fide research purposes within the           #
# scientific community so long as proper attribution is given to the data    # 
# article from which it was obtained.                                        #
#                                                                            #
##############################################################################
data_I
_audit_creation_method
;
Olex2 1.5
(compiled 2025.04.05 svn.rf049d14d for OlexSys, GUI svn.r7224)
;
_journal_date_recd_electronic     2025-07-22
_journal_date_accepted     2025-08-21
_journal_name_full     'IUCrData'
_journal_year     2025
_journal_volume     10
_journal_issue      1
_journal_page_first     0
_journal_page_last     0
_journal_paper_category     HM
_journal_paper_doi     10.1107/S2414314625007527
_journal_coeditor_code     BH4099
_publ_contact_author_name     'Bradley W. Smucker'
_publ_contact_author_address
;
900 N Grand Avenue
Suite 61651
Sherman, TX 75090
USA
;
_publ_contact_author_email     bsmucker@austincollege.edu
_publ_contact_author_fax     ?
_publ_contact_author_phone     ?
_publ_section_title
;\
<i>catena</i>-Poly[[[bis(quinoxaline-2-carboxylato-\k^2^<i>N</i>^1^,<i>O</i>)\
zinc(II)]-\m~2~-1,2-bis(pyridin-4-yl)ethene-\k^2^<i>N</i>:<i>N</i>']
hemihydrate]
;
loop_
    _publ_author_name
    _publ_author_footnote
    _publ_author_address
    'Shehadeh, Rund I.' .
;
900 N Grand Avenue
Suite 61651
Sherman, TX 75090
USA
;
    'Hester, Mason F.' .
;
900 N Grand Avenue
Suite 61651
Sherman, TX 75090
USA
;
    'Cernero, Oliver A.' .
;
900 N Grand Avenue
Suite 61651
Sherman, TX 75090
USA
;
    'Neal, Henry C.' .
;
900 N Grand Avenue
Suite 61651
Sherman, TX 75090
USA
;
    'Smucker, Bradley W.' .
;
900 N Grand Avenue
Suite 61651
Sherman, TX 75090
USA
;
_publ_section_synopsis
;
In the reported structure, Zn^II^ centres with two
<i>trans</i>-quinoxaline-2-carboxylato ligands are bridged by
1,2-bis(pyridin-4-yl)ethylene to form polymeric chains.
;
_chemical_name_systematic
;\
<i>catena</i>-Poly[[[bis(quinoxaline-2-carboxylato-\k^2^<i>N</i>^1^,<i>O</i>)\
zinc(II)]-\m~2~-1,2-bis(pyridin-4-yl)ethene-\k^2^<i>N</i>:<i>N</i>']
hemihydrate]
;
_chemical_formula_moiety     'C30 H20 N6 O4 Zn, 0.5(H2 O)'
_chemical_formula_sum     'C30 H21 N6 O4.50 Zn'
_chemical_formula_iupac     '[Zn (C9 H5 N2 O2)2 (C12 H10 N2)], 0.5H2 O'
_chemical_formula_weight     602.90
_space_group_crystal_system     monoclinic
_space_group_name_H-M_alt     'P 1 21/c 1'
_space_group_name_Hall     '-P 2ybc'
loop_
    _space_group_symop_id
    _space_group_symop_operation_xyz
    1 x,y,z
    2 -x,y+1/2,-z+1/2
    3 -x,-y,-z
    4 x,-y-1/2,z-1/2
_cell_length_a     8.9506(3)
_cell_length_b     17.1862(6)
_cell_length_c     9.1330(3)
_cell_angle_alpha     90
_cell_angle_beta     98.770(3)
_cell_angle_gamma     90
_cell_volume     1388.47(8)
_cell_formula_units_Z     2
_cell_measurement_reflns_used     5554
_cell_measurement_theta_min     2.3090
_cell_measurement_theta_max     24.5840
_cell_measurement_temperature     293
_exptl_crystal_description     prism
_exptl_crystal_colour     'light yellow'
_exptl_crystal_size_max     0.506
_exptl_crystal_size_mid     0.28
_exptl_crystal_size_min     0.255
_exptl_crystal_density_diffrn     1.442
_exptl_crystal_F_000     619.085
loop_
    _exptl_crystal_face_index_h
    _exptl_crystal_face_index_k
    _exptl_crystal_face_index_l
    _exptl_crystal_face_perp_dist
    2 -2 1 0.1850
    1 -1 1 0.1681
    0 -1 0 0.1530
    1 -1 -2 0.1925
    -1 -1 0 0.1893
    1 2 -2 0.1356
    -1 1 -2 0.2363
    0 -1 1 0.1668
    -1 -2 2 0.1420
    -2 2 -1 0.2348
    -1 -2 -2 0.2655
    1 -2 -1 0.1961
    -1 0 2 0.1107
    2 -1 -2 0.1694
    1 1 -2 0.1356
    -2 -2 1 0.1816
    -1 -2 1 0.1621
    -1 0 0 0.2154
    -1 2 0 0.2087
    -1 -1 -1 0.2440
    -1 2 2 0.1134
    1 -2 1 0.1805
    0 1 0 0.1019
_exptl_absorpt_coefficient_mu     0.934
_exptl_absorpt_correction_type     analytical
_exptl_absorpt_process_details
;
(CrysAlis PRO; Rigaku OD, 2024)
;
_exptl_absorpt_correction_T_min     0.626
_exptl_absorpt_correction_T_max     0.758
_diffrn_ambient_temperature     293
_diffrn_source     'fine-focus sealed X-ray tube'
_diffrn_radiation_type     'Mo K\a'
_diffrn_radiation_wavelength     0.71073
_diffrn_radiation_monochromator     graphite
_diffrn_measurement_device_type     'XtaLAB Mini II'
_diffrn_measurement_device     'two-circle diffractometer'
_diffrn_measurement_method     '\w scans'
_diffrn_detector     'Hybrid Pixel Array Detector'
_diffrn_detector_area_resol_mean     10.0000
_diffrn_reflns_number     20662
_diffrn_reflns_av_R_equivalents     0.0385
_diffrn_reflns_av_unetI/netI     0.0439
_diffrn_reflns_theta_min     2.37
_diffrn_reflns_theta_max     30.57
_diffrn_reflns_theta_full     25.2417
_diffrn_measured_fraction_theta_max     0.9728
_diffrn_measured_fraction_theta_full     0.9996
_diffrn_reflns_limit_h_min     -12
_diffrn_reflns_limit_h_max     12
_diffrn_reflns_limit_k_min     -24
_diffrn_reflns_limit_k_max     24
_diffrn_reflns_limit_l_min     -12
_diffrn_reflns_limit_l_max     12
_diffrn_radiation_probe     x-ray
_reflns_number_total     4146
_reflns_number_gt     2813
_reflns_threshold_expression     'I > 2\s(I)'
_refine_ls_structure_factor_coef     Fsqd
_refine_ls_matrix_type     full
_refine_ls_R_factor_all     0.0733
_refine_ls_R_factor_gt     0.0416
_refine_ls_wR_factor_gt     0.0888
_refine_ls_wR_factor_ref     0.0993
_refine_ls_goodness_of_fit_ref     0.9974
_refine_ls_restrained_S_all     0.9974
_refine_ls_number_reflns     4146
_refine_ls_number_parameters     199
_refine_ls_number_restraints     0
_refine_ls_number_constraints     23
_refine_ls_hydrogen_treatment     constr
_refine_ls_weighting_scheme     calc
_refine_ls_weighting_details
              'w=1/[\s^2^(Fo^2^)+(0.0401P)^2^+0.5115P] where P=(Fo^2^+2Fc^2^)/3'
_atom_sites_solution_primary     dual
_refine_ls_shift/su_max     0.0004
_refine_ls_shift/su_mean     0.0001
_refine_diff_density_max     0.4345
_refine_diff_density_min     -0.4406
loop_
    _atom_type_symbol
    _atom_type_scat_Cromer_Mann_a1
    _atom_type_scat_Cromer_Mann_a2
    _atom_type_scat_Cromer_Mann_a3
    _atom_type_scat_Cromer_Mann_a4
    _atom_type_scat_Cromer_Mann_b1
    _atom_type_scat_Cromer_Mann_b2
    _atom_type_scat_Cromer_Mann_b3
    _atom_type_scat_Cromer_Mann_b4
    _atom_type_scat_Cromer_Mann_c
    _atom_type_scat_dispersion_source
    _atom_type_scat_dispersion_real
    _atom_type_scat_dispersion_imag
    _atom_type_scat_source
    C 2.31000 1.02000 1.58860 0.86500 20.84390 10.20750 0.56870 51.65120 0.21560
 'Brennan, Cowan, Rev. Sci. Instrum., 1992, 63, 850' 0.00313 0.00162
                     'International Tables Volume C Table 6.1.1.4 (pp. 500-502)'
    H 0.49300 0.32291 0.14019 0.04081 10.51090 26.12570 3.14236 57.79970 0.00304
 'Brennan, Cowan, Rev. Sci. Instrum., 1992, 63, 850' 0.00000 0.00000
                     'International Tables Volume C Table 6.1.1.4 (pp. 500-502)'
    N 12.21260 3.13220 2.01250 1.16630 0.00570 9.89330 28.99750 0.58260
                                                                       -11.52900
  'Brennan, Cowan, Rev. Sci. Instrum., 1992, 63, 850' 0.00612 0.00332
                     'International Tables Volume C Table 6.1.1.4 (pp. 500-502)'
    O 3.04850 2.28680 1.54630 0.86700 13.27710 5.70110 0.32390 32.90890 0.25080
'Brennan, Cowan, Rev. Sci. Instrum., 1992, 63, 850' 0.01085 0.00610
                     'International Tables Volume C Table 6.1.1.4 (pp. 500-502)'
    Zn 14.07430 7.03180 5.16520 2.41000 3.26550 0.23330 10.31630 58.70970
                                                                         1.30410
  'Brennan, Cowan, Rev. Sci. Instrum., 1992, 63, 850' 0.29151 1.43825
                     'International Tables Volume C Table 6.1.1.4 (pp. 500-502)'
_computing_data_collection
;
CrysAlis PRO (Rigaku OD, 2024)
;
_computing_cell_refinement
;
CrysAlis PRO (Rigaku OD, 2024)
;
_computing_data_reduction
;
CrysAlis PRO (Rigaku OD, 2024)
;
_computing_structure_solution
;
<i>SHELXT</i> (Sheldrick, 2015)
;
_computing_structure_refinement
;
<i>olex2.refine</i> (Bourhis <i>et al.</i>,  2015)
;
_computing_molecular_graphics
;
Mercury (Macrae <i>et al.</i>,  2020) and OLEX2 (Dolomanov <i>et
al.</i>,  2009)
;
_computing_publication_material
;
publCIF (Westrip, 2010)
;
loop_
    _atom_site_type_symbol
    _atom_site_label
    _atom_site_fract_x
    _atom_site_fract_y
    _atom_site_fract_z
    _atom_site_U_iso_or_equiv
    _atom_site_adp_type
    _atom_site_occupancy
    Zn Zn1 0.5 0.5 0.5 0.02940(10) Uani 1.000000
    O O1 0.33184(15) 0.54080(8) 0.34057(15) 0.0357(3) Uani 1.000000
    N N1 0.54028(17) 0.62863(9) 0.51597(17) 0.0309(4) Uani 1.000000
    N N3 0.34623(18) 0.51175(9) 0.66291(17) 0.0323(4) Uani 1.000000
    C C12 0.1566(2) 0.51820(11) 0.8812(2) 0.0306(4) Uani 1.000000
    C C13 0.1040(2) 0.49021(11) 0.7382(2) 0.0334(4) Uani 1.000000
    H H13 0.0049(2) 0.47303(11) 0.7134(2) 0.0401(5) Uiso 1.000000
    O O2 0.2120(2) 0.64790(10) 0.2512(2) 0.0799(7) Uani 1.000000
    C C11 0.3046(2) 0.54536(13) 0.9078(2) 0.0401(5) Uani 1.000000
    H H11 0.3429(2) 0.56663(13) 0.9995(2) 0.0481(6) Uiso 1.000000
    C C15 0.0653(2) 0.51873(12) 1.0016(2) 0.0350(5) Uani 1.000000
    H H15 0.1013(2) 0.54724(12) 1.0862(2) 0.0420(5) Uiso 1.000000
    C C1 0.6463(2) 0.67477(11) 0.6011(2) 0.0353(4) Uani 1.000000
    C C14 0.2015(2) 0.48856(11) 0.6352(2) 0.0341(4) Uani 1.000000
    H H14 0.1648(2) 0.47029(11) 0.5407(2) 0.0410(5) Uiso 1.000000
    C C8 0.4346(2) 0.66382(12) 0.4235(2) 0.0376(5) Uani 1.000000
    C C9 0.3153(2) 0.61372(13) 0.3298(2) 0.0409(5) Uani 1.000000
    C C10 0.3948(2) 0.54077(13) 0.7980(2) 0.0402(5) Uani 1.000000
    H H10 0.4939(2) 0.55865(13) 0.8188(2) 0.0483(6) Uiso 1.000000
    C C2 0.7619(3) 0.64133(13) 0.7037(3) 0.0444(5) Uani 1.000000
    H H2 0.7673(3) 0.58763(13) 0.7158(3) 0.0533(6) Uiso 1.000000
    N N2 0.5273(3) 0.79219(12) 0.4877(3) 0.0666(7) Uani 1.000000
    C C3 0.8666(3) 0.68857(15) 0.7855(3) 0.0637(8) Uani 1.000000
    H H3 0.9435(3) 0.66659(15) 0.8527(3) 0.0765(9) Uiso 1.000000
    C C6 0.6378(3) 0.75669(13) 0.5851(3) 0.0492(6) Uani 1.000000
    C C7 0.4294(3) 0.74598(13) 0.4103(3) 0.0586(7) Uani 1.000000
    H H7 0.3525(3) 0.76813(13) 0.3432(3) 0.0703(8) Uiso 1.000000
    C C5 0.7479(3) 0.80324(15) 0.6718(3) 0.0733(9) Uani 1.000000
    H H5 0.7441(3) 0.85710(15) 0.6621(3) 0.0879(10) Uiso 1.000000
    C C4 0.8589(3) 0.76983(16) 0.7688(4) 0.0799(10) Uani 1.000000
    H H4 0.9308(3) 0.80101(16) 0.8251(4) 0.0959(12) Uiso 1.000000
    O O3 0.1505(13) 0.7936(6) 0.0902(12) 0.102(3) Uani 0.250000
    H H3a 0.133(19) 0.749(4) 0.050(16) 0.153(5) Uiso 0.250000
    H H3b 0.220(15) 0.789(8) 0.165(13) 0.153(5) Uiso 0.250000
loop_
    _atom_site_aniso_label
    _atom_site_aniso_U_11
    _atom_site_aniso_U_22
    _atom_site_aniso_U_33
    _atom_site_aniso_U_12
    _atom_site_aniso_U_13
    _atom_site_aniso_U_23
    Zn1 0.03042(16) 0.02834(16) 0.03095(16) -0.00198(14) 0.00956(11)
                                                                    -0.00164(14)
    O1 0.0373(8) 0.0316(7) 0.0370(7) -0.0035(6) 0.0021(6) -0.0036(6)
    N1 0.0315(8) 0.0273(8) 0.0349(9) -0.0034(6) 0.0083(7) -0.0033(7)
    N3 0.0323(8) 0.0356(10) 0.0309(8) -0.0017(7) 0.0106(6) -0.0014(7)
    C12 0.0315(10) 0.0310(10) 0.0308(9) 0.0002(7) 0.0100(7) -0.0001(7)
    C13 0.0262(9) 0.0429(12) 0.0317(9) -0.0037(8) 0.0063(7) -0.0007(8)
    O2 0.0717(13) 0.0456(11) 0.1053(16) 0.0108(9) -0.0416(12) -0.0095(10)
    C11 0.0398(11) 0.0504(13) 0.0321(10) -0.0111(10) 0.0116(9) -0.0111(9)
    C15 0.0346(10) 0.0440(12) 0.0281(9) -0.0023(8) 0.0101(8) -0.0050(8)
    C1 0.0343(11) 0.0293(10) 0.0429(11) -0.0041(8) 0.0077(9) -0.0041(9)
    C14 0.0327(10) 0.0431(12) 0.0274(9) -0.0005(8) 0.0070(7) -0.0022(8)
    C8 0.0381(11) 0.0295(10) 0.0447(12) -0.0009(9) 0.0047(9) -0.0034(9)
    C9 0.0379(11) 0.0380(12) 0.0453(12) 0.0024(9) 0.0011(9) -0.0045(10)
    C10 0.0329(11) 0.0492(13) 0.0409(11) -0.0120(9) 0.0132(9) -0.0108(10)
    C2 0.0437(12) 0.0336(11) 0.0540(13) -0.0013(9) 0.0012(10) -0.0045(10)
    N2 0.0731(16) 0.0277(10) 0.0897(17) -0.0030(10) -0.0167(13) 0.0007(10)
    C3 0.0544(16) 0.0477(15) 0.0794(19) -0.0050(12) -0.0208(14) -0.0080(13)
    C6 0.0514(14) 0.0305(11) 0.0625(16) -0.0078(10) -0.0014(12) -0.0040(11)
    C7 0.0626(17) 0.0319(12) 0.0735(18) 0.0016(11) -0.0144(13) 0.0031(12)
    C5 0.0778(19) 0.0340(13) 0.099(2) -0.0169(13) -0.0166(17) -0.0072(14)
    C4 0.071(2) 0.0485(16) 0.107(2) -0.0198(14) -0.0284(18) -0.0109(16)
    O3 0.108(9) 0.108(8) 0.094(8) 0.005(6) 0.026(6) 0.035(6)
loop_
    _geom_bond_atom_site_label_1
    _geom_bond_atom_site_label_2
    _geom_bond_site_symmetry_2
    _geom_bond_distance
    _geom_bond_publ_flag
    Zn1 O1 . 2.0515(13) ?
    Zn1 O1 3_666 2.0515(13) ?
    Zn1 N1 3_666 2.2411(16) ?
    Zn1 N1 . 2.2411(16) ?
    Zn1 N3 . 2.1848(15) ?
    Zn1 N3 3_666 2.1848(15) ?
    O1 C9 . 1.264(2) ?
    N1 C1 . 1.382(2) ?
    N1 C8 . 1.315(3) ?
    N3 C14 . 1.342(2) ?
    N3 C10 . 1.340(2) ?
    C12 C13 . 1.404(3) ?
    C12 C11 . 1.390(3) ?
    C12 C15 . 1.467(3) ?
    C13 H13 . 0.9300 ?
    C13 C14 . 1.378(3) ?
    O2 C9 . 1.230(3) ?
    C11 H11 . 0.9300 ?
    C11 C10 . 1.382(3) ?
    C15 C15 3_567 1.331(4) ?
    C15 H15 . 0.9300 ?
    C1 C2 . 1.408(3) ?
    C1 C6 . 1.416(3) ?
    C14 H14 . 0.9300 ?
    C8 C9 . 1.528(3) ?
    C8 C7 . 1.417(3) ?
    C10 H10 . 0.9300 ?
    C2 H2 . 0.9300 ?
    C2 C3 . 1.372(3) ?
    N2 C6 . 1.368(3) ?
    N2 C7 . 1.308(3) ?
    C3 H3 . 0.9300 ?
    C3 C4 . 1.405(4) ?
    C6 C5 . 1.414(3) ?
    C7 H7 . 0.9300 ?
    C5 H5 . 0.9300 ?
    C5 C4 . 1.354(4) ?
    C4 H4 . 0.9300 ?
    O3 H3a . 0.8500 ?
    O3 H3b . 0.8501 ?
loop_
    _geom_angle_atom_site_label_1
    _geom_angle_atom_site_label_2
    _geom_angle_atom_site_label_3
    _geom_angle_site_symmetry_1
    _geom_angle_site_symmetry_3
    _geom_angle
    _geom_angle_publ_flag
    O1 Zn1 O1 3_666 . 180.0 ?
    N1 Zn1 O1 . . 78.60(6) ?
    N1 Zn1 O1 . 3_666 101.40(6) ?
    N1 Zn1 O1 3_666 . 101.40(6) ?
    N1 Zn1 O1 3_666 3_666 78.60(6) ?
    N1 Zn1 N1 3_666 . 180.0 ?
    N3 Zn1 O1 3_666 . 91.06(6) ?
    N3 Zn1 O1 3_666 3_666 88.94(6) ?
    N3 Zn1 O1 . . 88.94(6) ?
    N3 Zn1 O1 . 3_666 91.06(6) ?
    N3 Zn1 N1 . . 88.64(5) ?
    N3 Zn1 N1 . 3_666 91.36(5) ?
    N3 Zn1 N1 3_666 . 91.36(5) ?
    N3 Zn1 N1 3_666 3_666 88.64(5) ?
    N3 Zn1 N3 3_666 . 180.0 ?
    C9 O1 Zn1 . . 117.32(13) ?
    C1 N1 Zn1 . . 133.84(13) ?
    C8 N1 Zn1 . . 108.60(12) ?
    C8 N1 C1 . . 117.55(17) ?
    C14 N3 Zn1 . . 122.29(12) ?
    C10 N3 Zn1 . . 120.76(13) ?
    C10 N3 C14 . . 116.93(16) ?
    C11 C12 C13 . . 116.91(17) ?
    C15 C12 C13 . . 123.61(17) ?
    C15 C12 C11 . . 119.48(17) ?
    H13 C13 C12 . . 120.49(11) ?
    C14 C13 C12 . . 119.01(17) ?
    C14 C13 H13 . . 120.49(11) ?
    H11 C11 C12 . . 119.97(11) ?
    C10 C11 C12 . . 120.07(18) ?
    C10 C11 H11 . . 119.97(12) ?
    C15 C15 C12 3_567 . 124.6(2) ?
    H15 C15 C12 . . 117.69(11) ?
    C2 C1 N1 . . 120.82(18) ?
    C6 C1 N1 . . 119.38(19) ?
    C6 C1 C2 . . 119.80(19) ?
    C13 C14 N3 . . 123.96(17) ?
    H14 C14 N3 . . 118.02(10) ?
    H14 C14 C13 . . 118.02(11) ?
    C9 C8 N1 . . 118.25(17) ?
    C7 C8 N1 . . 121.59(19) ?
    C7 C8 C9 . . 120.16(19) ?
    O2 C9 O1 . . 126.0(2) ?
    C8 C9 O1 . . 116.82(18) ?
    C8 C9 O2 . . 117.2(2) ?
    C11 C10 N3 . . 123.03(19) ?
    H10 C10 N3 . . 118.48(11) ?
    H10 C10 C11 . . 118.48(12) ?
    H2 C2 C1 . . 120.25(12) ?
    C3 C2 C1 . . 119.5(2) ?
    C3 C2 H2 . . 120.25(15) ?
    C7 N2 C6 . . 116.0(2) ?
    H3 C3 C2 . . 119.63(15) ?
    C4 C3 C2 . . 120.7(2) ?
    C4 C3 H3 . . 119.63(15) ?
    N2 C6 C1 . . 122.2(2) ?
    C5 C6 C1 . . 118.8(2) ?
    C5 C6 N2 . . 119.0(2) ?
    N2 C7 C8 . . 123.2(2) ?
    H7 C7 C8 . . 118.38(13) ?
    H7 C7 N2 . . 118.38(14) ?
    H5 C5 C6 . . 119.81(15) ?
    C4 C5 C6 . . 120.4(2) ?
    C4 C5 H5 . . 119.81(15) ?
    C5 C4 C3 . . 120.8(2) ?
    H4 C4 C3 . . 119.62(15) ?
    H4 C4 C5 . . 119.62(15) ?
    H3b O3 H3a . . 109.5 ?
loop_
    _geom_torsion_atom_site_label_1
    _geom_torsion_atom_site_label_2
    _geom_torsion_atom_site_label_3
    _geom_torsion_atom_site_label_4
    _geom_torsion_site_symmetry_1
    _geom_torsion_site_symmetry_2
    _geom_torsion_site_symmetry_3
    _geom_torsion_site_symmetry_4
    _geom_torsion
    _geom_torsion_publ_flag
    Zn1 O1 C9 O2 . . . . -172.45(18) ?
    Zn1 O1 C9 C8 . . . . 7.37(14) ?
    Zn1 N1 C1 C2 . . . . 0.96(19) ?
    Zn1 N1 C1 C6 . . . . -178.84(19) ?
    Zn1 N1 C8 C9 . . . . -0.49(14) ?
    Zn1 N1 C8 C7 . . . . 179.21(16) ?
    Zn1 N3 C14 C13 . . . . 175.49(14) ?
    Zn1 N3 C10 C11 . . . . -176.25(16) ?
    O1 C9 C8 N1 . . . . -4.4(2) ?
    O1 C9 C8 C7 . . . . 175.9(2) ?
    N1 C1 C2 C3 . . . . 179.3(2) ?
    N1 C1 C6 N2 . . . . 0.2(2) ?
    N1 C1 C6 C5 . . . . -179.3(2) ?
    N1 C8 C9 O2 . . . . 175.4(2) ?
    N1 C8 C7 N2 . . . . -0.1(3) ?
    N3 C14 C13 C12 . . . . 0.5(2) ?
    N3 C10 C11 C12 . . . . 0.9(3) ?
    C12 C15 C15 C12 . . 3_567 3_567 180.0(3) ?
    C13 C12 C11 C10 . . . . -2.9(2) ?
    C13 C12 C15 C15 . . . 3_567 12.3(2) ?
    C13 C14 N3 C10 . . . . -2.6(2) ?
    O2 C9 C8 C7 . . . . -4.3(3) ?
    C11 C12 C13 C14 . . . . 2.2(2) ?
    C11 C12 C15 C15 . . . 3_567 -166.6(2) ?
    C11 C10 N3 C14 . . . . 1.9(3) ?
    C15 C12 C13 C14 . . . . -176.65(19) ?
    C15 C12 C11 C10 . . . . 176.0(2) ?
    C1 N1 C8 C9 . . . . -179.27(18) ?
    C1 N1 C8 C7 . . . . 0.4(2) ?
    C1 C2 C3 C4 . . . . 0.5(3) ?
    C1 C6 N2 C7 . . . . 0.1(3) ?
    C1 C6 C5 C4 . . . . -0.3(3) ?
    C8 N1 C1 C2 . . . . 179.35(19) ?
    C8 N1 C1 C6 . . . . -0.5(2) ?
    C8 C7 N2 C6 . . . . -0.1(3) ?
    C9 C8 C7 N2 . . . . 179.6(2) ?
    C2 C1 C6 N2 . . . . -179.6(2) ?
    C2 C1 C6 C5 . . . . 0.8(3) ?
    C2 C3 C4 C5 . . . . 0.1(4) ?
    N2 C6 C5 C4 . . . . -179.9(3) ?
    C3 C2 C1 C6 . . . . -0.9(3) ?
    C3 C4 C5 C6 . . . . -0.1(4) ?
    C7 N2 C6 C5 . . . . 179.6(3) ?
loop_
    _geom_hbond_atom_site_label_D
    _geom_hbond_atom_site_label_H
    _geom_hbond_atom_site_label_A
    _geom_hbond_site_symmetry_A
    _geom_hbond_distance_DH
    _geom_hbond_distance_HA
    _geom_hbond_distance_DA
    _geom_hbond_angle_DHA
    C2 H2 O1 3_666 0.930(3) 2.405(3) 3.250(3) 151.0(3)
    C15 H15 O2 1_556 0.930(3) 2.406(3) 3.307(3) 163.0(2)
_shelx_hkl_file
;
   0   0  -1    0.54    1.91   5
   0   0   1   -0.51    1.76   2
   0   0  -1   -0.43    2.37   4
   0   0   1   -0.84    1.98   4
   0   0  -1    0.54    2.24   1
   0   0  -2   43.56    7.89   1
   0   0  -2   44.23    7.97   5
   0   0   2   28.09    7.25   2
   0   0  -2   37.98    6.56   4
   0   0   2   50.93    7.20   4
   0   0  -2   29.25    6.39   1
   0   0  -3   -1.39    6.48   1
   0   0  -3    6.63    9.12   1
   0   0  -3    3.38    9.77   5
   0   0   3    1.59    8.69   2
   0   0  -3   -3.14    3.54   3
   0   0  -3    1.34    7.46   4
   0   0   3    2.40    6.34   4
   0   0   3    0.48    3.48   3
   0   0  -4 2622.20   94.99   1
   0   0  -4 2619.65   98.58   1
   0   0  -4 2477.61   98.26   5
   0   0   4 2512.46   97.45   2
   0   0   4 2628.13   93.23   4
   0   0  -4 2629.51   95.42   4
   0   0   4 2536.27   85.69   3
   0   0  -4 2487.38   85.21   3
   0   0  -5   -2.93   14.33   5
   0   0   5    8.27   13.88   2
   0   0   5   -1.90    9.59   4
   0   0  -5   16.14   13.01   4
   0   0  -5    8.55   13.18   1
   0   0  -6 2557.01  110.04   5
   0   0   6 2626.69  108.17   2
   0   0  -6 2704.75  105.02   4
   0   0  -6 2605.30  109.67   1
   0   0  -7    8.51   21.43   5
   0   0   7  -11.99   20.52   2
   0   0  -7   -4.12   19.71   1
   0   0  -7   -3.30   16.29   4
   0   0   8 1362.15   75.65   2
   0   0  -8 1423.56   77.28   1
   0   0   9  -21.06   28.03   2
   0   0  -9   10.86   28.39   1
   0   0 -10  735.57   63.94   6
   0   0  10  777.58   61.08   2
   0   0 -10  779.32   62.66   1
   0   0 -11   14.22   34.37   6
   0   0  11   19.47   32.03   2
   0   0 -11  -13.42   30.66   1
   0   0 -12  353.97   51.85   6
   0   0  12  387.44   51.47   2
   0   0 -12  449.26   55.27   1
   0  -1  -1 8750.98   44.41   1
   0   1   1 9729.95   48.68   1
   0   1  -1 5550.97   42.26   1
   0   1   1 9721.29   52.86   5
   0   1  -1 7415.04   46.31   5
   0  -1   1 5117.48   37.60   5
   0   1   1 3556.81   33.13   2
   0  -1  -1 7575.94   48.98   4
   0  -1   1 6317.53   36.35   4
   0   1  -1 9515.95   45.30   4
   0   1  -1 9247.24   41.14   3
   0  -1  -2  209.72   12.58   1
   0   1  -2  196.49   14.66   1
   0  -1  -2  228.16   13.85   1
   0  -1   2  183.58   12.79   5
   0  -1  -2  167.07   13.16   5
   0   1  -2  167.47   13.12   5
   0  -1   2  194.93   13.26   2
   0   1   2  208.89   14.03   2
   0   1  -2  196.24   11.72   4
   0  -1  -2  196.80   13.23   4
   0   1   2  184.94   12.37   4
   0  -1   2  192.42   11.58   4
   0   1   2  212.41    9.30   3
   0  -1   2  183.82    9.74   3
   0  -1  -2  203.32    9.12   3
   0   1  -2  197.31    9.75   3
   0   1  -3   45.69    8.47   1
   0   1   3   81.25   12.07   2
   0  -1  -3   54.92    9.87   1
   0  -1  -3   76.27   11.91   1
   0   1  -3   60.40   11.71   1
   0   1  -3   69.47   11.38   5
   0  -1   3   53.38    9.89   5
   0  -1  -3   68.15   11.99   5
   0  -1   3   83.17   12.30   2
   0  -1  -3   62.47    5.64   3
   0   1  -3   65.88    9.49   4
   0   1   3   46.24    8.40   4
   0  -1   3   73.80    9.40   4
   0  -1  -3   61.14   10.95   4
   0   1  -3   65.71    6.14   3
   0   1   3   65.68    5.70   3
   0  -1   3   49.89    6.13   3
   0  -1  -4  148.14   15.16   1
   0   1  -4  117.47   14.36   2
   0   1  -4  140.36   15.21   1
   0  -1  -4  121.76   17.16   1
   0   1  -4  141.05   18.25   1
   0   1  -4  101.30   17.28   5
   0  -1  -4  134.14   18.26   5
   0  -1   4  144.36   15.09   5
   0   1   4  164.69   18.33   2
   0  -1   4  119.15   16.40   2
   0  -1  -4  133.98    8.74   3
   0   1   4  135.70   13.67   4
   0  -1   4  141.69   13.70   4
   0  -1  -4  137.53   16.69   4
   0   1  -4  117.55   14.48   4
   0  -1   4  168.65   10.29   3
   0   1   4  142.45    8.95   3
   0   1  -4  141.76    9.38   3
   0   1  -5 3857.43  143.04   5
   0  -1  -5 3824.20  142.13   5
   0   1   5 3737.74  141.11   2
   0  -1   5 3609.24  139.73   2
   0   1  -5 3829.10  136.85   4
   0  -1  -5 3758.47  138.61   4
   0   1   5 3662.01  134.97   4
   0  -1   5 3956.01  134.39   4
   0  -1  -5 3758.10  141.17   1
   0   1  -5 3610.57  141.10   1
   0   1  -6   17.92   19.60   5
   0   1   6   67.65   19.69   2
   0  -1   6   40.35   19.58   2
   0  -1  -6   14.73   14.87   4
   0   1  -6   21.47   15.75   4
   0   1  -6   35.54   19.43   1
   0  -1  -6   40.87   19.97   1
   0   1  -7 2284.31  100.80   5
   0   1   7 2093.13   97.36   2
   0  -1   7 2115.24   97.68   2
   0   1  -7 2290.45  100.50   1
   0  -1  -7 2245.37   99.07   1
   0  -1  -7 2023.84   92.00   4
   0   1  -7 2179.44   92.25   4
   0  -1   8  -13.85   23.70   2
   0   1   8   -9.32   23.69   2
   0  -1  -8   -3.92   17.91   4
   0  -1  -8   -4.69   22.68   1
   0   1  -8    9.71   24.91   1
   0  -1  -9    5.77   26.67   6
   0   1   9  -15.88   26.91   2
   0  -1   9   10.51   25.66   2
   0  -1  -9   21.41   25.03   1
   0   1  -9   27.58   28.84   1
   0   1 -10   19.38   32.84   6
   0  -1 -10   25.80   29.47   6
   0  -1  10   17.65   29.62   2
   0   1  10  -11.83   30.92   2
   0  -1 -10    5.99   30.18   1
   0   1 -10    6.17   31.05   1
   0  -1 -11   14.20   35.06   6
   0   1 -11   85.23   34.34   6
   0   1  11  -13.03   30.12   2
   0  -1  11   -6.49   33.96   2
   0   1 -11   40.75   33.87   1
   0  -1 -11   33.05   33.62   1
   0   1 -12   15.39   36.81   6
   0  -1 -12  -46.14   35.14   6
   0  -1  12   98.49   39.99   2
   0   1  12   -7.05   33.37   2
   0  -1 -12   21.40   31.82   1
   0   1 -12    7.34   38.75   1
   0  -2   0 5929.09   37.02   2
   0   2   0 4849.85   34.14   2
   0   2   0 9344.99   50.32   4
   0   2  -1  489.01   18.96   1
   0  -2   1  456.65   19.03   1
   0   2   1  451.97   17.44   1
   0  -2  -1  432.67   17.36   1
   0   2  -1  506.76   18.72   8
   0  -2  -1  457.26   19.02   6
   0   2  -1  479.29   19.13   5
   0   2   1  481.37   19.06   6
   0   2   1  524.82   20.22   2
   0   2  -1  509.79   19.54   2
   0  -2   1  470.04   19.74   2
   0  -2  -1  442.37   20.35   4
   0   2   1  424.62   17.96   3
   0   2  -1  443.12   18.63   3
   0   2   1  463.26   18.50   3
   0  -2   1  489.29   19.14   3
   0  -2  -2 1120.69   39.48   1
   0   2  -2 1086.81   40.56   1
   0   2  -2 1011.99   41.78   1
   0  -2  -2 1066.59   40.01   1
   0   2   2 1112.40   40.90   5
   0   2  -2 1006.41   40.92   5
   0  -2   2 1091.69   40.81   5
   0   2  -2  996.18   39.97   2
   0  -2   2 1026.59   40.80   2
   0   2   2 1089.05   41.58   2
   0   2   2 1116.26   41.50   4
   0   2  -2 1030.51   39.15   4
   0  -2  -2 1051.53   41.87   4
   0  -2   2 1003.87   38.39   4
   0   2   2 1022.83   36.70   3
   0  -2  -2  996.47   36.52   3
   0   2  -2 1033.11   37.64   3
   0  -2   2 1008.82   37.90   3
   0  -2  -3  509.04   24.15   1
   0  -2  -3  467.95   25.49   1
   0   2  -3  490.93   27.98   1
   0  -2   3  490.89   25.05   5
   0   2  -3  488.00   27.09   5
   0   2   3  462.79   25.02   5
   0   2   3  452.15   26.36   2
   0   2  -3  430.28   23.98   2
   0  -2   3  496.30   26.29   2
   0   2   3  459.06   24.73   4
   0  -2   3  443.97   22.11   4
   0   2  -3  497.02   23.84   4
   0  -2  -3  501.81   26.45   4
   0  -2  -3  464.35   18.96   3
   0   2  -3  422.16   19.78   3
   0  -2   3  424.01   20.25   3
   0   2   3  484.65   19.47   3
   0  -2  -4  637.05   32.43   1
   0   2  -4  715.84   38.06   1
   0  -2  -4  577.49   34.17   1
   0  -2   4  615.74   32.91   5
   0   2  -4  661.01   36.45   5
   0   2   4  678.73   34.15   5
   0   2  -4  666.60   33.39   2
   0  -2   4  651.39   35.16   2
   0  -2  -4  577.15   32.15   2
   0   2   4  611.59   35.72   2
   0  -2  -4  606.93   35.01   4
   0  -2   4  611.51   30.26   4
   0   2   4  614.92   32.33   4
   0   2  -4  641.37   32.36   4
   0   2  -4  629.95   26.53   3
   0   2   4  640.54   25.45   3
   0  -2   4  638.75   27.32   3
   0  -2  -4  618.93   24.96   3
   0  -2  -5  113.94   17.51   1
   0   2  -5  122.78   21.04   1
   0   2  -5   99.85   18.68   5
   0  -2   5   97.02   18.71   2
   0   2   5   90.69   18.48   2
   0  -2  -5  114.98   18.33   4
   0  -2   5   88.53   13.42   4
   0   2  -5   72.79   14.59   4
   0   2   5  132.06   16.28   4
   0  -2   5   98.84   10.28   3
   0   2  -6 6155.49  222.24   5
   0  -2   6 5730.90  218.70   2
   0   2   6 6288.26  221.64   2
   0  -2  -6 6063.22  218.21   4
   0   2  -6 6184.57  214.73   4
   0   2  -6 6095.31  222.15   1
   0  -2  -6 6256.02  220.42   1
   0   2  -7   -4.26   21.02   5
   0  -2   7  -11.97   21.25   2
   0   2   7   -4.05   21.16   2
   0   2  -7    6.14   16.06   4
   0  -2  -7  -10.77   18.95   4
   0  -2  -7    7.93   20.73   1
   0   2  -7   -4.27   22.14   1
   0  -2  -8 1876.94   91.22   6
   0   2  -8 1475.24   84.71   5
   0   2   8 1646.23   86.03   2
   0  -2   8 1701.01   85.26   2
   0  -2  -8 1667.20   82.55   4
   0   2  -8 1662.33   86.96   1
   0  -2  -8 1687.83   85.57   1
   0  -2  -9  -17.30   29.03   6
   0  -2   9   10.52   26.23   2
   0   2   9   -5.33   26.06   2
   0   2  -9    5.59   31.77   1
   0  -2  -9    5.26   28.73   1
   0  -2 -10  128.93   36.24   6
   0  -2  10  106.03   34.42   2
   0   2  10   95.23   31.31   2
   0  -2 -10  135.81   36.93   1
   0   2 -10   87.45   33.14   1
   0  -2 -11  134.85   37.00   6
   0   2 -11  120.71   37.69   6
   0   2  11  163.49   38.80   2
   0  -2  11  123.36   40.12   2
   0   2 -11   55.00   33.83   1
   0  -2 -11  227.58   43.93   1
   0   2 -12  115.26   41.29   6
   0  -2 -12  230.26   47.20   6
   0   2  12  191.06   43.57   2
   0  -2  12  210.96   46.32   2
   0   2 -12  237.81   47.20   1
   0  -2 -12  112.32   40.90   1
   0  -3   0    7.31    4.40   2
   0   3   0    7.02    4.56   2
   0  -3   0    3.10    2.75   7
   0   3   0    6.21    4.89   4
   0  -3   0    3.30    4.58   4
   0  -3   0   -2.56    4.82   3
   0  -3   1  179.96   10.93   1
   0   3  -1  173.15   10.61   1
   0   3   1  195.03    9.08   1
   0  -3  -1  207.39    9.27   1
   0  -3   1  197.46   11.78   4
   0   3  -1  212.85   11.75   4
   0  -3  -1  221.81   11.82   6
   0  -3   1  205.05   10.99   8
   0   3   1  207.12   11.03   6
   0   3  -1  190.74   10.80   8
   0   3  -1  199.10   12.09   2
   0  -3  -1  177.20   12.00   2
   0  -3   1  192.20   12.45   2
   0   3   1  219.14   12.90   2
   0  -3  -1  218.76   14.27   4
   0   3  -1  207.03   12.30   3
   0   3   1  202.90   12.02   3
   0   3   1  178.56   11.44   3
   0  -3  -1  229.64   12.40   3
   0  -3   1  222.49   13.15   3
   0  -3  -2 3855.60  127.77   1
   0   3  -2 3954.41  130.23   1
   0  -3  -2 3833.39  128.62   1
   0   3  -2 4156.18  132.41   1
   0   3  -2 3917.64  129.40   8
   0   3  -2 3860.71  130.87   5
   0  -3  -2 3679.28  131.03   6
   0   3   2 3887.12  130.23   5
   0  -3  -2 3696.51  130.72   2
   0   3   2 4027.23  132.14   2
   0  -3   2 3685.06  130.94   2
   0   3  -2 3800.38  130.55   2
   0   3   2 3791.17  131.47   4
   0   3  -2 3847.40  129.02   4
   0  -3  -2 3751.27  132.77   4
   0   3   2 3625.42  127.51   3
   0  -3  -2 3857.11  127.55   3
   0  -3   2 3867.95  129.31   3
   0   3  -2 3772.81  128.47   3
   0   3   2 3699.27  127.56   3
   0   3  -3   28.77    9.23   1
   0   3   3   48.16   11.56   2
   0  -3  -3   23.22    8.29   2
   0  -3  -3   36.04    7.70   1
   0   3  -3   50.46   12.33   1
   0  -3  -3   38.01    8.86   1
   0   3   3   32.39    8.95   5
   0   3  -3   20.74    9.24   5
   0   3  -3   29.40    7.89   8
   0  -3   3    4.53    7.43   5
   0  -3  -3   21.67   10.54   6
   0   3   3   27.60    6.31   3
   0   3  -3   37.38    8.74   2
   0  -3   3   25.84   10.56   2
   0  -3  -3   33.28    6.11   3
   0  -3  -3   30.18   11.55   4
   0   3   3   37.71    9.51   4
   0   3  -3   29.59    7.59   4
   0  -3   3   41.37    7.62   3
   0   3  -3   27.70    6.57   3
   0  -3   3   17.03    6.67   4
   0  -3  -4  223.88   18.49   2
   0   3   4  230.93   23.19   2
   0  -3  -4  205.21   17.16   1
   0  -3  -4  228.78   19.64   1
   0   3  -4  228.68   22.61   1
   0   3   4  225.18   18.07   5
   0   3  -4  186.37   20.31   5
   0  -3   4  209.45   18.26   5
   0  -3   4  198.70   19.82   2
   0   3  -4  177.67   17.55   2
   0   3   4  216.58   18.71   4
   0   3  -4  217.42   17.71   4
   0  -3  -4  233.29   21.99   4
   0   3   4  215.23   13.16   3
   0  -3   4  217.12   14.58   3
   0  -3  -4  191.39   12.47   3
   0   3  -4  231.64   14.32   3
   0  -3  -5 4610.29  168.59   1
   0   3  -5 4748.28  172.42   1
   0   3  -5 4706.06  171.10   5
   0   3   5 4842.11  171.80   2
   0  -3   5 4546.54  170.07   2
   0  -3  -5 4686.93  169.92   4
   0  -3   5 4556.77  161.55   4
   0   3  -5 4728.34  165.00   4
   0  -3   5 4656.92  158.34   3
   0  -3  -6  241.06   28.42   6
   0   3  -6  230.12   28.97   5
   0   3   6  213.53   26.81   2
   0  -3   6  215.04   25.63   2
   0   3  -6  222.61   22.01   4
   0  -3  -6  210.14   26.20   4
   0   3  -6  196.12   28.60   1
   0  -3  -6  224.67   25.69   1
   0  -3  -7 2584.75  109.20   6
   0   3  -7 2307.42  106.52   5
   0   3   7 2438.54  106.02   2
   0  -3   7 2215.42  104.19   2
   0  -3  -7 2381.22  103.52   4
   0  -3  -7 2516.48  105.18   1
   0   3  -7 2262.73  106.77   1
   0   3  -8    9.87   25.82   5
   0  -3  -8  -15.21   23.44   6
   0  -3   8   18.61   24.55   2
   0   3   8   33.11   26.89   2
   0  -3  -8   -4.26   19.92   4
   0   3  -8   45.09   27.82   1
   0  -3  -8  -13.59   22.59   1
   0  -3  -9    5.76   28.15   6
   0  -3   9   10.57   27.13   2
   0   3   9   32.23   27.58   2
   0   3  -9    5.67   28.27   1
   0  -3  -9   56.87   29.85   1
   0  -3 -10   51.51   30.84   6
   0  -3  10   64.95   33.35   2
   0   3  10   60.02   32.27   2
   0  -3 -10   98.66   34.52   1
   0   3 -10   12.66   30.64   1
   0   3 -11  -21.29   32.04   6
   0  -3 -11   14.16   32.74   6
   0   3  11  -26.33   32.50   2
   0  -3  11   25.98   32.39   2
   0  -3 -11  -38.31   32.78   1
   0   3 -11    6.95   34.67   1
   0  -3 -12  -15.33   36.25   6
   0   3 -12   30.67   37.46   6
   0   3  12   -7.11   34.72   2
   0  -3  12   21.06   33.21   2
   0   3 -12  -30.02   34.70   1
   0   4   038990.81 1216.41   2
   0  -4   039626.77 1215.76   2
   0  -4   037704.25 1212.65   7
   0  -4   037481.92 1217.24   4
   0   4   037387.91 1216.63   4
   0  -4   036884.22 1218.10   3
   0   4  -1  219.07   11.94   1
   0  -4   1  206.61   12.31   1
   0   4  -1  221.81   14.81   2
   0   4  -1  265.38   13.51   1
   0   4  -1  217.96   12.01   8
   0  -4   1  233.00   12.34   8
   0   4   1  207.92   12.06   6
   0  -4   1  220.48   13.90   4
   0  -4  -1  234.74   14.21   2
   0   4  -1  203.02   13.47   2
   0   4   1  207.78   14.04   2
   0  -4  -1  227.88   16.20   4
   0   4  -1  218.28   13.46   4
   0  -4  -1  204.65   14.50   3
   0   4   1  257.35   15.22   3
   0   4  -1  227.54   14.88   3
   0   4   1  246.41   14.89   3
   0  -4   1  228.25   15.46   3
   0   4  -2 4749.87  158.29   1
   0  -4  -2 4782.40  155.28   1
   0   4  -2 4782.62  160.38   1
   0  -4  -2 4748.87  156.10   1
   0   4  -2 4773.44  159.17   5
   0   4  -2 4718.11  157.60   8
   0  -4  -2 4727.07  159.53   6
   0   4  -2 4837.28  157.70   4
   0   4  -2 4562.54  159.12   2
   0  -4   2 4929.71  160.75   2
   0  -4  -2 4598.63  159.42   2
   0   4   2 4800.64  161.10   2
   0  -4  -2 4753.61  163.17   4
   0   4   2 4733.28  161.17   4
   0  -4   2 4584.80  159.52   3
   0   4  -2 4701.58  158.52   3
   0   4   2 4258.27  157.01   3
   0   4   2 4640.32  157.58   3
   0   4   3   30.55   11.53   2
   0   4  -3   43.67    9.24   1
   0  -4  -3   28.01    9.18   2
   0  -4  -3    8.29    6.52   1
   0  -4  -3   30.75    9.84   1
   0   4  -3   27.12   11.85   1
   0   4   3   28.31    8.91   5
   0   4  -3   37.03   10.43   5
   0   4  -3   19.99    7.64   8
   0  -4  -3   14.74   10.01   6
   0   4   3   24.61    7.66   3
   0  -4   3   25.69   11.38   2
   0   4  -3   23.70    8.45   2
   0   4   3   28.99    9.76   4
   0   4  -3   25.44    7.29   3
   0   4  -3   14.99    7.11   4
   0   4   3   24.11    6.37   3
   0  -4   3   34.14    9.32   3
   0  -4  -4  104.34   13.80   2
   0   4   4   85.08   15.88   2
   0  -4  -4   98.19   11.65   1
   0   4  -4   84.43   13.79   1
   0  -4  -4   92.78   14.75   1
   0   4  -4   80.94   16.97   1
   0  -4  -4  107.45   16.67   6
   0   4  -4  103.34   13.41   8
   0   4   4   77.94   13.30   5
   0   4  -4  108.12   16.98   5
   0  -4   4  107.82   16.19   2
   0   4  -4   98.90   13.42   2
   0   4   4   78.00   10.00   3
   0  -4  -4  110.16   17.09   4
   0   4  -4   84.86   12.48   4
   0   4   4   88.63   13.61   4
   0   4  -4   78.25   10.23   3
   0  -4   4   81.52   11.51   3
   0   4   4   87.29    9.74   3
   0   4   5  189.00   24.59   2
   0  -4  -5  148.86   19.44   1
   0   4  -5  163.41   23.93   1
   0  -4  -5  177.94   22.36   6
   0   4  -5  187.01   22.95   5
   0  -4   5  168.18   22.26   2
   0  -4  -5  117.74   20.97   4
   0   4  -5  159.06   17.27   4
   0  -4   5  181.13   16.07   3
   0  -4  -6 1450.12   68.88   6
   0   4  -6 1392.99   68.08   5
   0  -4   6 1353.14   66.48   2
   0   4   6 1291.51   66.68   2
   0  -4  -6 1268.25   65.74   4
   0   4  -6 1243.94   59.85   4
   0  -4  -6 1254.85   63.38   1
   0   4  -6 1363.61   69.11   1
   0   4  -7   46.90   21.96   5
   0  -4  -7   48.26   21.72   6
   0   4   7    8.37   20.74   2
   0  -4   7   85.65   23.60   2
   0  -4  -7   55.67   23.69   4
   0   4  -7   53.17   23.23   1
   0  -4  -7   98.82   22.01   1
   0   4  -8 1472.90   79.16   5
   0  -4  -8 1181.26   75.73   6
   0   4   8 1360.11   76.77   2
   0  -4   8 1478.86   78.44   2
   0  -4  -8 1418.25   75.15   4
   0  -4  -8 1408.61   76.46   1
   0   4  -8 1520.56   82.15   1
   0   4  -9   50.51   28.35   5
   0  -4  -9   80.57   29.62   6
   0   4   9   59.55   27.88   2
   0  -4   9   95.69   32.11   2
   0  -4  -9  103.51   28.54   4
   0   4  -9   57.47   29.86   1
   0  -4  -9   55.81   28.93   1
   0  -4 -10  186.28   37.95   6
   0   4  10  151.33   37.05   2
   0  -4  10  189.60   35.05   2
   0  -4 -10  170.64   33.44   1
   0   4 -10   83.23   35.60   1
   0  -4 -11  -28.23   34.12   6
   0  -4  11   26.01   31.43   2
   0   4  11  -33.16   31.37   2
   0   4 -11    7.03   33.63   1
   0   4 -12   68.84   39.08   6
   0  -4 -12   68.84   37.56   6
   0  -4  12  154.32   41.26   2
   0   4 -12  121.24   43.25   1
   0  -5   0  -11.83    5.92   2
   0  -5   0   -2.56    3.98   7
   0   5   0   -1.27    6.53   4
   0  -5   0   -2.80    7.58   4
   0   5   0   -1.29    4.45   3
   0  -5   0   -8.73    8.40   3
   0  -5   1  613.29   24.66   1
   0   5  -1  573.50   27.86   2
   0   5  -1  610.55   24.10   1
   0   5  -1  596.20   25.10   1
   0   5  -1  528.54   23.57   8
   0  -5   1  560.04   24.37   8
   0  -5   1  549.71   27.31   4
   0   5   1  565.88   24.40   6
   0   5   1  599.76   28.11   2
   0  -5  -1  546.37   26.51   2
   0   5   1  571.99   27.90   3
   0   5  -1  593.15   26.73   2
   0  -5  -1  618.09   30.39   4
   0   5  -1  594.45   26.90   4
   0   5  -1  565.39   27.33   3
   0   5   1  521.29   26.72   3
   0  -5   1  564.14   28.69   3
   0  -5  -1  544.88   27.98   3
   0   5  -2 5162.84  171.27   1
   0  -5  -2 5211.35  167.32   1
   0  -5  -2 5351.38  168.24   1
   0   5  -2 5170.56  173.43   1
   0   5  -2 5191.44  170.79   8
   0   5  -2 4933.12  171.40   4
   0   5  -2 4950.98  171.68   5
   0  -5  -2 4964.86  172.15   6
   0  -5   2 5197.32  174.43   2
   0   5  -2 5490.53  173.56   2
   0   5   2 5364.80  175.45   2
   0  -5  -2 5205.47  173.40   2
   0  -5  -2 5090.76  177.51   4
   0   5   2 4882.79  171.55   3
   0  -5   2 5355.51  174.83   3
   0   5   2 4977.04  172.15   3
   0   5  -2 5197.89  172.74   3
   0  -5  -3  321.58   18.23   1
   0   5   3  300.63   23.18   2
   0   5  -3  313.59   20.22   1
   0   5  -3  322.75   23.17   1
   0  -5  -3  300.83   19.18   1
   0   5  -3  352.28   23.00   5
   0  -5  -3  316.92   22.20   6
   0   5   3  335.07   20.89   5
   0   5  -3  282.45   19.45   8
   0  -5   3  334.81   23.30   2
   0  -5  -3  355.55   22.51   2
   0   5  -3  324.79   21.55   2
   0   5   3  329.31   22.93   4
   0   5  -3  330.63   20.34   4
   0  -5   3  307.42   21.35   3
   0   5  -3  285.77   19.33   3
   0   5   3  338.38   19.68   3
   0   5   3  360.11   20.32   3
   0  -5  -4  670.00   31.91   1
   0   5  -4  602.43   37.35   1
   0  -5  -4  646.72   34.66   1
   0  -5  -4  646.00   37.35   6
   0   5  -4  606.54   32.70   8
   0   5  -4  704.29   37.61   5
   0   5   4  579.16   33.67   5
   0   5   4  681.36   38.03   2
   0   5  -4  634.27   34.47   2
   0  -5   4  564.87   36.00   2
   0   5  -4  641.45   33.16   4
   0  -5  -4  705.29   40.39   4
   0   5  -4  674.65   31.60   3
   0  -5   4  687.99   33.68   3
   0   5   4  662.02   30.21   3
   0   5   4  684.96   30.96   3
   0   5   5   21.72   16.38   2
   0  -5  -5   21.44    9.43   1
   0   5  -5   -3.21   16.63   1
   0  -5  -5    9.96   11.66   1
   0   5  -5   47.88   17.40   5
   0  -5  -5   12.37   14.80   6
   0  -5   5   14.93   15.62   2
   0  -5  -5    6.51   16.39   4
   0   5  -5   19.51   12.80   4
   0  -5   5    5.47   10.53   3
   0  -5  -6    6.20   15.13   1
   0   5  -6  -11.53   19.54   1
   0  -5  -6    3.73   17.46   6
   0   5  -6    3.62   18.43   5
   0  -5   6    7.10   16.80   2
   0  -5  -6   -3.72   16.59   4
   0   5  -6   17.84   12.83   4
   0   5   6   22.08   18.89   2
   0   5  -7  629.52   48.52   1
   0  -5  -7  572.81   42.53   1
   0  -5  -7  522.99   44.90   6
   0   5  -7  632.68   46.99   5
   0  -5   7  600.30   45.76   2
   0  -5  -7  600.10   45.32   4
   0   5   7  666.44   47.54   2
   0  -5  -8   10.13   23.17   6
   0   5  -8   49.41   26.77   5
   0  -5   8   14.23   24.82   2
   0   5   8   58.67   27.37   2
   0  -5  -8    9.35   22.38   4
   0  -5  -8   30.41   24.14   1
   0   5  -8   25.79   27.95   1
   0  -5  -9  109.08   33.12   6
   0   5  -9   84.20   29.08   5
   0   5   9  148.25   32.86   2
   0  -5   9  101.65   30.66   2
   0  -5  -9  107.95   31.42   4
   0  -5  -9  193.76   34.54   1
   0   5  -9  145.41   35.49   1
   0  -5 -10   44.81   32.40   6
   0   5  10  146.37   37.88   2
   0  -5  10  112.97   34.98   2
   0   5 -10  129.45   36.09   1
   0  -5 -11   -7.05   31.03   6
   0  -5  11  -19.54   32.14   2
   0   5  11   13.38   31.64   2
   0   5 -11   21.29   34.67   1
   0   5 -12  -15.23   33.97   6
   0  -5 -12   30.44   34.36   6
   0  -5  12   56.12   36.36   2
   0   5  12    7.20   33.27   2
   0   5 -12   45.83   36.13   1
   0   6   031590.40 1004.70   1
   0   6   032502.69 1013.82   2
   0  -6   032859.04 1012.72   2
   0   6   031699.49 1004.97   1
   0  -6   031819.51 1008.20   7
   0   6   031274.28 1013.94   4
   0  -6   030740.42 1015.52   4
   0   6   027876.53 1012.67   3
   0  -6   032970.53 1017.01   3
   0   6   1  129.50   14.07   2
   0  -6   1  114.63   12.17   2
   0  -6  -1  123.51   12.37   2
   0   6  -1  133.76   13.85   2
   0   6  -1  121.63    9.20   1
   0   6  -1  101.68   10.22   1
   0  -6   1  101.79    9.87   8
   0   6   1  143.39   10.17   6
   0   6  -1  108.05   11.51   2
   0   6  -1  160.13   13.37   4
   0  -6   1  122.65   13.41   4
   0   6   1  150.52   14.69   4
   0  -6  -1  137.69   15.88   4
   0   6   1   78.72   11.94   3
   0  -6  -1  109.38   13.88   3
   0  -6   1  127.64   14.85   3
   0   6  -1   77.50   11.55   3
   0   6  -2  544.45   28.12   2
   0  -6  -2  477.39   19.69   1
   0   6  -2  455.43   23.52   1
   0  -6  -2  460.02   20.12   1
   0   6  -2  462.14   25.46   1
   0   6   2  471.20   23.89   6
   0   6  -2  461.24   23.33   8
   0  -6   2  450.84   23.78   8
   0   6  -2  472.99   26.04   2
   0  -6  -2  455.62   25.73   2
   0   6   2  500.36   28.31   2
   0   6  -2  461.83   24.83   4
   0  -6  -2  474.81   29.82   4
   0   6   2  513.23   27.04   3
   0  -6   2  439.60   27.76   3
   0   6   2  480.47   25.61   3
   0   6  -2  517.95   26.52   3
   0  -6  -3   37.32   10.35   2
   0   6   3   24.56   12.43   2
   0  -6  -3   87.66    9.45   1
   0   6  -3   60.67   10.94   1
   0   6  -3   47.55   12.50   1
   0  -6  -3   56.50    9.46   1
   0   6  -3   36.58    9.11   8
   0   6   3   61.14   10.96   5
   0  -6  -3   50.21   12.47   6
   0   6  -3   70.52   13.34   5
   0   6   3   54.17   10.64   3
   0  -6   3   53.27   12.43   2
   0   6  -3   74.42   11.73   2
   0   6   3   73.39   12.41   4
   0   6  -3   50.47    9.48   4
   0  -6  -3   66.35   16.20   4
   0   6  -3   49.62    9.93   3
   0   6  -3   69.54   11.99   4
   0   6   3   69.64   10.51   3
   0  -6   3   80.83   14.43   3
   0  -6  -4 2401.64   85.10   1
   0   6  -4 2176.63   92.48   1
   0  -6  -4 2354.40   87.66   1
   0   6  -4 2253.42   87.22   8
   0  -6  -4 2145.76   91.61   6
   0   6  -4 2259.50   91.32   5
   0   6   4 2318.11   89.01   5
   0  -6   4 2418.04   93.54   2
   0   6   4 2397.25   94.29   2
   0  -6  -4 2464.65   97.66   4
   0   6  -4 2264.85   87.77   4
   0  -6   4 2297.89   89.00   3
   0   6  -4 2368.04   86.56   3
   0   6   4 2221.54   85.22   3
   0   6   5   25.79   16.87   2
   0  -6  -5   36.18   13.19   1
   0   6  -5   36.04   16.99   1
   0   6  -5   15.11   15.37   5
   0  -6  -5    9.37   14.78   6
   0  -6   5   18.56   15.59   2
   0   6  -5    8.96   11.84   4
   0  -6  -5   10.54   17.87   4
   0  -6   5   31.85   13.24   3
   0   6  -6 1741.72   80.96   5
   0  -6  -6 1660.83   80.69   6
   0   6   6 1673.43   81.27   2
   0  -6   6 1775.65   81.11   2
   0  -6  -6 1724.16   82.89   4
   0   6  -6 1861.04   84.13   1
   0  -6  -6 1658.09   76.31   1
   0  -6  -7  126.71   23.10   1
   0   6  -7  114.04   28.56   1
   0   6  -7  167.29   28.22   5
   0  -6  -7  158.41   29.10   6
   0  -6   7  109.62   25.60   2
   0  -6  -7  159.55   30.13   4
   0   6   7  139.97   28.76   2
   0  -6  -8 1184.67   73.84   6
   0   6  -8 1469.20   78.36   5
   0   6   8 1394.45   79.12   2
   0  -6   8 1479.22   78.17   2
   0  -6  -8 1370.21   77.42   4
   0   6  -8 1200.25   76.61   1
   0   6  -9   72.88   30.38   5
   0  -6  -9  166.29   35.72   6
   0   6   9  133.91   31.74   2
   0  -6   9  134.96   32.56   2
   0  -6  -9  155.55   30.06   4
   0   6  -9  123.35   35.14   1
   0  -6 -10  236.65   41.08   6
   0   6  10  166.33   35.59   2
   0  -6  10  179.43   40.07   2
   0   6 -10  234.79   44.09   1
   0  -6 -11  -56.11   39.87   6
   0  -6  11   39.20   32.25   2
   0   6  11    6.73   31.50   2
   0   6 -11    7.14   34.52   1
   0   6 -12   98.50   35.99   6
   0  -6 -12  151.21   41.42   6
   0  -6  12   77.13   35.46   2
   0   6  12  166.62   44.06   2
   0   6 -12   53.69   36.02   1
   0   7   0    8.44   10.03   2
   0  -7   0    8.83    7.62   2
   0   7   0    3.66    3.55   1
   0   7   0    3.66    3.26   1
   0  -7   0   21.83   12.59   4
   0   7   0   -3.48    7.75   4
   0  -7   0    2.08   10.95   3
   0   7   0    5.25    8.90   3
   0  -7  -114646.70  458.40   2
   0   7  -113945.28  452.19   1
   0   7  -114247.11  459.93   2
   0  -7   113915.99  457.82   2
   0   7  -114138.00  453.69   1
   0  -7   113823.67  453.67   8
   0  -7   114009.47  460.66   4
   0   7   113685.92  453.60   6
   0   7  -113912.34  453.36   7
   0   7   114021.17  461.19   3
   0   7   114154.79  460.60   2
   0   7   114525.49  461.42   4
   0   7  -114260.88  458.94   4
   0  -7  -113555.29  462.66   4
   0  -7   114748.55  463.45   3
   0  -7  -114000.84  461.65   3
   0   7   113444.50  458.98   3
   0  -7  -2 1261.86   42.58   1
   0   7  -2 1306.26   48.50   1
   0   7  -2 1222.11   53.09   2
   0   7  -2 1229.75   50.01   1
   0  -7  -2 1190.26   42.72   1
   0  -7   2 1183.47   48.31   8
   0   7  -2 1177.57   47.48   8
   0   7   2 1141.77   47.67   6
   0   7   2 1112.21   52.95   2
   0  -7  -2 1203.50   51.22   2
   0   7  -2 1205.70   51.03   2
   0   7  -2 1321.37   51.22   4
   0  -7  -2 1195.60   56.40   4
   0  -7   2 1204.96   54.02   3
   0   7   2 1134.96   51.93   3
   0   7  -2 1162.44   50.94   3
   0   7   2 1127.38   50.43   3
   0   7  -3  910.82   42.46   1
   0   7  -3  941.40   46.21   1
   0  -7  -3 1001.36   39.69   1
   0   7  -3  968.46   44.42   5
   0   7   3  930.31   42.67   5
   0  -7  -3 1003.06   45.80   6
   0   7  -3  941.98   42.76   4
   0   7  -3 1024.85   42.61   8
   0  -7   3 1027.22   48.02   2
   0   7   3  984.83   48.95   2
   0   7  -3  956.71   44.49   2
   0  -7  -3  893.23   50.16   4
   0  -7   3  963.15   46.84   3
   0   7   3  955.81   43.55   3
   0   7   3  974.40   44.43   3
   0   7  -3  965.63   44.10   3
   0   7   4   11.48   14.31   2
   0   7  -4   -2.73   13.06   1
   0  -7  -4   26.01   10.24   1
   0   7  -4   28.80    9.87   8
   0  -7  -4   33.17   12.99   6
   0   7  -4   17.22   13.10   5
   0   7   4   22.95   10.52   5
   0  -7   4    8.21   13.38   2
   0   7   4   13.02   10.67   3
   0  -7  -4   10.03   15.82   4
   0   7  -4   15.89    8.18   4
   0   7  -4   24.81   10.00   3
   0  -7   4   11.83   12.71   3
   0   7  -4   10.23   10.31   4
   0   7  -5 3827.48  147.02   1
   0  -7  -5 3783.89  139.04   1
   0   7  -5 3893.51  144.89   5
   0  -7  -5 3846.24  145.45   6
   0   7   5 3814.65  147.11   2
   0  -7   5 3628.56  144.28   2
   0  -7  -5 3719.57  149.46   4
   0   7  -5 3874.31  139.38   4
   0  -7   5 3854.70  140.07   3
   0   7  -6   83.60   22.98   1
   0  -7  -6   83.06   22.61   6
   0   7  -6   99.04   23.02   5
   0  -7   6  116.12   22.90   2
   0  -7  -6   80.38   25.12   4
   0   7   6   78.43   23.80   2
   0   7  -7  661.30   50.85   1
   0  -7  -7  645.00   47.83   6
   0   7  -7  597.81   45.89   5
   0  -7   7  713.81   49.92   2
   0  -7  -7  572.29   47.84   4
   0   7   7  584.76   47.29   2
   0   7  -8   -5.28   24.97   1
   0   7  -8   14.85   26.35   5
   0  -7  -8   35.50   25.29   6
   0  -7   8    4.88   24.07   2
   0  -7  -8   51.53   27.44   4
   0   7   8    5.08   25.34   2
   0  -7  -9  303.57   41.32   6
   0   7  -9  358.84   42.75   5
   0  -7   9  305.40   40.01   2
   0   7   9  215.78   38.15   2
   0  -7  -9  320.02   40.16   4
   0   7  -9  338.03   43.72   1
   0  -7 -10  -12.74   29.79   6
   0   7  10   12.50   29.89   2
   0  -7  10   12.04   29.11   2
   0   7 -10   52.59   33.10   1
   0  -7 -11   48.78   36.18   6
   0  -7  11  104.75   35.83   2
   0   7  11   74.76   37.81   2
   0   7 -11   71.77   35.50   1
   0  -7 -12  -15.00   33.86   6
   0   7 -12   -7.54   32.79   6
   0  -7  12   -7.01   32.77   2
   0   7  12  -51.06   37.80   2
   0   7 -12    7.70   35.59   1
   0   8   011506.70  375.29   1
   0  -8   011995.35  385.64   2
   0   8   011914.48  388.32   2
   0   8   011561.29  375.59   1
   0   8   012100.77  388.28   4
   0  -8   012103.41  390.92   4
   0  -8   011912.84  391.37   3
   0   8   012088.52  388.23   3
   0   8   1  167.06   18.37   2
   0  -8   1  122.63   14.19   2
   0  -8  -1  123.81   14.29   2
   0   8  -1  153.22   16.88   2
   0   8  -1  119.06   11.11   1
   0   8  -1  131.92   10.36   1
   0   8   1  147.08   11.73   6
   0   8  -1  125.19   10.96   7
   0  -8   1  128.60   11.38   8
   0   8   1  112.65   16.46   3
   0  -8   1  144.32   17.64   4
   0  -8  -1  157.58   19.17   4
   0   8  -1   99.95   13.40   4
   0   8   1  109.27   15.56   4
   0   8   1   94.26   13.87   3
   0  -8   1  118.34   19.54   3
   0  -8  -1  114.38   17.33   3
   0   8  -2 2455.88   93.37   2
   0   8  -2 2360.06   85.83   1
   0   8  -2 2485.61   88.87   1
   0  -8  -2 2379.39   79.29   1
   0   8  -2 2477.52   86.19   8
   0   8   2 2396.79   86.88   6
   0  -8   2 2389.97   86.83   8
   0  -8   2 2392.59   91.66   4
   0  -8  -2 2295.96   89.83   2
   0   8  -2 2566.26   90.90   2
   0   8   2 2354.68   93.35   2
   0   8  -2 2166.36   88.43   4
   0  -8  -2 2425.10   96.90   4
   0   8  -2 2484.96   91.71   3
   0   8   2 2352.39   90.81   3
   0   8   2 2178.72   91.52   3
   0  -8   2 2472.12   95.42   3
   0   8  -3   61.07   14.48   2
   0   8   3   68.51   16.73   2
   0   8  -3   74.51   14.46   1
   0   8  -3   61.65   10.77   1
   0   8  -3   68.01   11.06   8
   0   8  -3   43.44   12.83   5
   0   8   3   67.15   14.46   3
   0   8  -3   66.30   11.70   4
   0  -8  -3   35.40   16.78   4
   0  -8   3   57.38   15.06   3
   0   8   3   52.87   12.72   3
   0   8  -4 2709.37  107.18   1
   0  -8  -4 2610.55  104.66   6
   0   8  -4 2768.37  104.82   5
   0   8   4 2630.66  107.95   2
   0  -8   4 2784.55  108.11   2
   0  -8  -4 2786.65  112.76   4
   0   8  -4 2630.60  101.99   4
   0   8   4 2614.88  101.41   3
   0  -8   4 2709.93  105.46   3
   0   8   5  151.67   26.32   2
   0   8  -5  245.66   27.46   1
   0  -8  -5  168.58   22.99   6
   0   8  -5  203.33   25.00   5
   0  -8   5  181.88   25.85   2
   0   8  -5  149.22   19.92   4
   0  -8  -5  190.34   29.23   4
   0  -8   5  148.40   21.06   3
   0  -8  -6 1579.55   75.60   6
   0   8  -6 1540.31   74.92   5
   0   8   6 1551.78   77.12   2
   0  -8   6 1425.64   73.84   2
   0  -8  -6 1539.87   79.21   4
   0   8  -6 1424.42   75.65   1
   0   8  -7   65.68   24.31   1
   0   8  -7   -4.32   20.65   5
   0  -8  -7   -4.42   20.21   6
   0  -8   7   22.04   22.84   2
   0  -8  -7   -4.95   22.35   4
   0   8   7   13.90   24.01   2
   0   8  -8 1144.10   68.53   5
   0  -8  -8 1189.92   71.11   6
   0   8   8 1034.33   68.55   2
   0  -8   8  967.36   66.62   2
   0  -8  -8 1112.23   70.32   4
   0   8  -8 1179.39   72.49   1
   0   8  -9  128.78   31.83   5
   0  -8  -9   91.29   33.41   6
   0  -8   9  265.00   39.32   2
   0   8   9   46.25   32.08   2
   0  -8  -9  192.37   38.76   4
   0   8  -9   89.81   33.48   1
   0   8 -10  118.18   35.49   5
   0  -8 -10   95.03   34.45   6
   0  -8  10  151.67   36.42   2
   0   8  10   82.48   33.62   2
   0   8 -10   39.69   34.09   1
   0  -8 -11   69.18   36.85   6
   0  -8  11   26.32   33.80   2
   0   8  11   13.71   33.87   2
   0   8 -11   86.50   40.68   1
   0   8 -12   97.33   39.68   6
   0  -8  12  140.36   39.46   2
   0  -9   0    1.84    8.79   2
   0   9   0   15.47   12.66   2
   0   9   0    6.04    3.91   1
   0  -9   0    3.20    6.69   8
   0   9   0    8.73   11.92   4
   0  -9   0   12.91   14.68   4
   0  -9   0   10.87   14.47   3
   0   9  -1 1623.06   60.41   1
   0   9  -1 1698.14   70.52   2
   0  -9  -1 1681.99   67.88   2
   0  -9   1 1718.29   67.96   2
   0   9  -1 1733.17   62.32   1
   0  -9  -1 1653.05   63.21   7
   0  -9   1 1739.04   72.33   4
   0   9  -1 1736.90   62.71   7
   0  -9   1 1693.09   63.03   8
   0   9   1 1765.31   63.22   6
   0   9   1 1711.83   71.22   2
   0   9  -1 1669.40   68.72   4
   0  -9  -1 1609.94   73.59   4
   0  -9  -1 1633.43   72.65   3
   0  -9   1 1597.60   72.98   3
   0   9   1 1679.79   72.61   3
   0   9  -2 1603.24   59.26   1
   0   9  -2 1626.16   67.33   2
   0   9  -2 1579.36   61.72   1
   0  -9   2 1550.96   66.32   4
   0   9   2 1558.05   60.13   6
   0   9  -2 1434.77   58.42   8
   0  -9   2 1493.02   59.83   8
   0   9   2 1560.85   67.58   2
   0   9  -2 1498.21   63.30   4
   0  -9  -2 1492.13   70.46   4
   0   9   2 1501.77   67.11   3
   0  -9   2 1556.57   69.39   3
   0   9   3  268.59   25.99   2
   0   9  -3  320.35   27.17   2
   0   9  -3  258.76   22.70   1
   0   9  -3  283.89   19.86   1
   0   9  -3  287.44   22.14   5
   0   9   3  239.21   23.44   3
   0   9  -3  236.43   20.04   4
   0  -9  -3  298.52   29.84   4
   0  -9   3  293.72   26.39   3
   0   9  -4   21.94   15.95   2
   0   9   4    6.49   15.87   2
   0   9  -4   39.97   14.95   1
   0   9  -4   10.21   13.73   5
   0  -9   4   30.68   15.31   2
   0   9   4   14.57   12.00   3
   0  -9  -4   23.47   18.92   4
   0   9  -4   24.07   13.91   4
   0  -9   4   39.14   15.18   3
   0   9  -5 2821.15  113.97   1
   0  -9  -5 2700.14  110.34   6
   0   9  -5 2798.30  110.34   5
   0   9   5 2600.10  114.01   2
   0  -9   5 2652.92  113.00   2
   0  -9  -5 2777.95  118.39   4
   0  -9   5 2753.48  110.07   3
   0   9  -6  328.78   35.48   1
   0  -9  -6  286.51   30.79   6
   0   9  -6  312.43   32.90   5
   0  -9   6  312.86   34.81   2
   0  -9  -6  299.97   36.18   4
   0   9   6  274.04   34.59   2
   0   9  -7  512.93   46.71   1
   0   9  -7  532.84   44.45   5
   0  -9  -7  616.04   47.12   6
   0  -9   7  548.30   46.53   2
   0  -9  -7  540.80   48.27   4
   0   9   7  458.11   44.81   2
   0   9  -8    5.40   27.44   1
   0   9  -8   14.88   23.19   5
   0  -9  -8   15.17   26.21   6
   0  -9   8  -40.52   25.75   2
   0  -9  -8   16.92   24.52   4
   0   9   8   21.31   27.60   2
   0  -9  -9  238.67   37.73   6
   0   9  -9  234.76   37.55   5
   0   9   9  194.46   39.94   2
   0  -9   9  235.23   40.04   2
   0  -9  -9  254.80   38.79   4
   0   9  -9  301.74   43.03   1
   0   9 -10  -18.57   28.62   5
   0  -9  10  -12.25   29.92   2
   0   9  10    6.45   30.82   2
   0   9 -10   -6.66   32.19   1
   0  -9 -10    6.46   28.79   4
   0   9  11   34.71   33.60   2
   0  -9  11   46.31   32.36   2
   0   9 -11   79.53   37.84   1
   0  -9  12   14.06   32.51   2
   0 -10   0  548.20   26.12   8
   0  10   0  570.09   34.16   2
   0 -10   0  583.54   36.72   4
   0 -10   0  548.95   37.07   3
   0  10  -1  602.71   35.39   2
   0 -10   1  557.67   27.84   8
   0 -10  -1  611.85   28.61   7
   0 -10   1  515.38   34.93   4
   0  10   1  598.95   35.95   2
   0 -10  -1  585.67   38.27   4
   0  10   1  544.69   36.57   3
   0 -10   1  633.57   39.30   3
   0 -10  -1  567.14   37.67   3
   0  10  -2 2245.13   91.18   2
   0  10  -2 2265.07   84.32   1
   0 -10   2 2277.58   90.93   4
   0 -10   2 2211.05   82.69   8
   0  10   2 2162.87   91.45   2
   0 -10  -2 2145.43   94.49   4
   0 -10   2 2302.98   95.54   3
   0  10   2 2213.85   91.34   3
   0  10   3  203.62   24.59   2
   0  10  -3  135.60   20.09   2
   0  10  -3  209.69   21.11   1
   0  10  -3  227.01   20.57   5
   0  10   3  180.56   22.21   3
   0 -10  -3  209.13   26.69   4
   0 -10   3  180.07   23.07   3
   0  10  -4 1716.89   77.16   2
   0  10  -4 1680.30   74.46   1
   0  10  -4 1648.86   71.93   5
   0  10   4 1666.34   77.76   2
   0 -10  -4 1723.33   83.28   4
   0  10   4 1606.06   72.61   3
   0 -10   4 1641.78   76.00   3
   0  10  -5   26.27   18.71   2
   0  10   5   -7.80   20.95   2
   0  10  -5   10.61   18.15   1
   0  10  -5  -12.61   16.33   5
   0 -10   5   -3.68   16.80   2
   0 -10  -5    9.24   22.10   4
   0 -10   5   13.60   17.12   3
   0  10  -6 2574.48  109.12   5
   0 -10   6 2434.56  109.96   2
   0  10   6 2582.74  113.89   2
   0 -10  -6 2440.16  115.69   4
   0  10  -6 2620.72  111.51   1
   0  10  -7   86.53   27.02   1
   0  10  -7   95.66   25.59   5
   0 -10   7  107.05   26.57   2
   0 -10  -7   54.72   28.98   4
   0  10   7   44.30   25.62   2
   0  10  -8  921.80   62.79   5
   0 -10  -8 1050.53   69.57   4
   0  10   8  948.22   66.50   2
   0 -10   8  931.18   63.98   2
   0  10  -8  958.54   65.94   1
   0 -10   9   17.07   28.08   2
   0  10  -9  -18.25   30.03   1
   0 -10  -9   25.25   30.19   4
   0  10   9   12.02   29.37   2
   0 -10 -10   40.16   34.05   4
   0  10  10   72.08   35.20   2
   0 -10  10    6.19   29.94   2
   0  10 -10   20.08   30.96   1
   0 -10  11   86.47   37.24   2
   0  10  11   35.15   32.14   2
   0  10 -11   -7.25   34.31   1
   0  11   0    2.74   12.69   2
   0 -11   0   -3.20   13.71   4
   0 -11   0   13.53   17.69   3
   0  11  -1 1994.91   83.94   2
   0 -11   1 2004.20   85.70   4
   0 -11  -1 2006.69   88.59   4
   0 -11   1 2056.68   89.16   3
   0  11   1 1974.62   86.82   3
   0 -11  -1 2020.92   87.65   3
   0  11   1 1979.81   84.54   2
   0  11   2  172.57   24.12   2
   0 -11  -2  175.83   26.60   4
   0 -11   2  171.76   22.43   4
   0 -11   2  173.05   25.92   3
   0  11   2  229.68   25.49   3
   0  11  -3 1127.04   58.70   2
   0  11   3 1159.87   60.51   2
   0 -11  -3 1179.20   64.46   4
   0  11   3 1206.05   59.50   3
   0 -11   3 1171.32   62.26   3
   0  11   4   29.44   19.03   2
   0  11  -4   80.66   21.68   2
   0  11   4  103.08   19.02   3
   0 -11  -4  103.65   27.80   4
   0 -11   4   51.39   17.52   3
   0  11  -4   91.98   18.15   1
   0  11  -5   -3.93   19.78   2
   0  11   5   32.80   20.65   2
   0  11  -5   14.36   20.72   1
   0 -11  -5   -9.85   23.81   4
   0 -11   5   55.83   20.84   3
   0 -11   6   68.76   27.12   2
   0  11  -6   21.10   21.06   1
   0 -11  -6   32.02   26.35   4
   0  11  -6   21.94   22.96   2
   0  11   6    9.13   25.57   2
   0 -11   7  191.41   32.09   2
   0  11  -7  208.76   33.07   1
   0 -11  -7  241.72   38.08   4
   0  11   7  269.40   37.06   2
   0 -11   8  -15.83   29.30   2
   0  11  -8  -16.48   26.83   1
   0 -11  -8  -12.34   25.74   4
   0  11   8   -5.63   27.21   2
   0  11  -9  165.20   40.38   1
   0 -11  -9  216.83   40.68   4
   0  11   9  288.61   42.33   2
   0 -11 -10   55.43   32.41   4
   0  11  10   -6.65   30.76   2
   0 -11  10   -6.25   32.09   2
   0  11 -10   33.57   35.74   1
   0  11  11   78.26   36.24   2
   0  11 -11   57.95   35.08   1
   0 -12   0  764.86   46.58   4
   0  12   0  685.84   45.48   3
   0 -12   0  684.64   46.43   3
   0  12   0  727.85   43.54   2
   0  12  -1  187.24   23.92   2
   0  12   1  217.76   25.16   2
   0  12   1  222.71   26.31   3
   0 -12   1  203.08   25.11   4
   0 -12  -1  218.67   26.92   4
   0 -12   1  246.82   28.52   3
   0  12  -2 1357.14   64.11   2
   0 -12   2 1235.18   62.36   4
   0 -12  -2 1239.51   67.78   4
   0  12   2 1252.47   64.05   3
   0 -12   2 1257.98   66.52   3
   0  12   2 1334.54   64.39   2
   0  12   3   17.84   17.79   2
   0  12  -3  -13.62   17.49   2
   0 -12  -3   30.64   20.71   4
   0 -12   3    7.89   20.25   3
   0  12   3    3.41   16.12   3
   0  12   4  187.47   29.16   2
   0  12  -4  107.74   24.36   2
   0 -12  -4  196.82   31.59   4
   0 -12   4  124.22   24.79   3
   0  12   4  180.73   24.89   3
   0  12  -5   73.76   22.07   2
   0  12   5   21.55   22.81   2
   0 -12   5   68.96   23.99   3
   0 -12  -5   46.91   26.04   4
   0 -12  -6   61.92   28.63   4
   0  12  -6   18.20   22.47   2
   0  12   6   14.29   23.52   2
   0 -12   7   63.90   27.40   2
   0  12  -7   58.80   27.75   1
   0 -12  -7   84.61   32.55   4
   0  12  -7   95.39   28.21   2
   0  12   7  104.97   31.29   2
   0 -12   8  414.74   44.89   2
   0  12  -8  420.04   45.96   1
   0 -12  -8  509.10   54.75   4
   0  12   8  323.40   46.10   2
   0 -12   9   -5.86   30.62   2
   0  12  -9    6.15   28.42   1
   0 -12  -9   27.31   34.04   4
   0  12   9  -18.84   30.67   2
   0 -12 -10   93.16   36.51   4
   0  12  10   33.81   32.42   2
   0  12 -10  100.78   35.84   1
   0  12  11  -21.59   34.79   2
   0  12 -11   43.35   35.29   1
   0  13   0    9.89   16.43   2
   0  13   0   -7.86   20.16   3
   0 -13   0    3.82   17.26   4
   0 -13   0   16.28   19.88   3
   0  13  -1 1679.91   77.29   2
   0 -13   1 1612.24   78.15   4
   0 -13  -1 1777.59   82.29   4
   0  13   1 1626.35   79.93   3
   0 -13   1 1619.38   82.13   3
   0  13   1 1693.18   77.14   2
   0  13   2   46.10   19.19   2
   0  13  -2   69.12   20.81   2
   0 -13  -2   96.85   26.62   4
   0 -13   2   80.15   20.40   4
   0 -13   2   71.66   23.33   3
   0  13   2   98.69   24.93   3
   0  13  -3  367.20   35.87   2
   0  13   3  362.76   36.92   2
   0 -13  -3  548.85   45.45   4
   0 -13   3  480.02   41.92   3
   0  13   3  510.29   39.69   3
   0  13  -4   -3.93   19.00   2
   0  13   4    4.14   21.27   2
   0 -13  -4   -5.09   24.62   4
   0 -13   4   -4.35   20.56   3
   0  13   4    7.33   18.09   3
   0  13   5  746.74   54.87   2
   0  13  -5  843.72   55.18   2
   0 -13   5  759.26   53.47   3
   0 -13  -5  813.88   59.79   4
   0 -13  -6   17.77   29.23   4
   0  13  -6    9.39   22.95   2
   0  13   6   19.84   24.48   2
   0 -13  -7   25.24   27.78   4
   0  13  -7   -5.16   23.56   2
   0  13   7  -21.72   27.61   2
   0 -13  -8  -40.30   35.13   4
   0  13   8  -23.73   30.46   2
   0  13  -8  -33.68   29.63   2
   0 -13   8    5.50   28.23   2
   0 -13  -9  275.93   45.49   4
   0  13   9  282.51   44.78   2
   0 -13 -10   51.78   38.32   4
   0  13  10  -34.36   34.60   2
   0  14   0  521.27   39.92   2
   0 -14   0  525.32   41.92   4
   0 -14   0  534.72   43.03   3
   0  14   0  482.28   42.95   3
   0  14  -1   95.99   21.54   2
   0  14   1   61.91   21.30   2
   0 -14   1   47.07   20.07   4
   0 -14  -1   87.97   26.05   4
   0 -14   1   94.23   24.81   3
   0  14   1   50.34   23.95   3
   0  14  -1   73.60   22.54   3
   0  14   2  513.99   41.33   2
   0  14  -2  556.99   41.57   2
   0 -14  -2  501.41   44.42   4
   0 -14   2  538.28   40.42   4
   0 -14   2  428.75   42.32   3
   0  14   2  499.56   41.55   3
   0  14   3  -24.44   20.32   2
   0  14  -3  -27.16   22.73   2
   0 -14  -3  -15.19   26.96   4
   0 -14   3  -13.89   22.63   3
   0  14   3    8.10   23.03   3
   0  14  -4 2777.12  121.75   2
   0 -14  -4 2884.24  130.09   4
   0  14   4 2834.63  120.92   3
   0 -14   4 2920.81  126.65   3
   0  14   4 3015.45  125.55   2
   0  14   5  745.31   53.96   2
   0  14  -5  748.84   54.55   2
   0 -14   5  869.02   57.54   3
   0 -14  -5  804.51   62.51   4
   0  14  -6  495.65   47.27   2
   0  14   6  583.97   50.23   2
   0 -14  -7   46.18   29.43   4
   0  14  -7   21.14   26.37   2
   0  14   7   22.45   28.83   2
   0 -14  -8  473.33   55.89   4
   0  14   8  584.75   57.02   2
   0 -14  -9   -7.30   32.95   4
   0  14   9   26.22   34.28   2
   0 -14 -10   15.19   38.23   4
   0  14  10  -13.96   34.10   2
   0 -15   0   -8.90   22.19   4
   0  15   0   -3.84   20.81   2
   0  15   0   13.82   21.79   3
   0  15   1  605.13   45.31   2
   0  15  -1  501.20   43.15   2
   0 -15  -1  669.97   49.50   4
   0 -15   1  611.05   45.88   4
   0 -15   1  561.88   48.28   3
   0  15   1  562.40   47.33   3
   0  15  -1  626.49   49.12   3
   0  15   2   61.04   22.61   2
   0  15  -2   58.78   21.42   2
   0 -15  -2    5.06   23.94   4
   0 -15   2   12.13   20.37   4
   0 -15   2   39.27   23.49   3
   0  15  -2    4.73   23.39   3
   0  15   2   22.29   22.02   3
   0  15  -3  841.58   54.05   2
   0 -15  -3  870.24   63.02   4
   0  15   3  994.17   60.14   3
   0 -15   3  819.90   58.51   3
   0  15   3  800.65   54.94   2
   0  15   4  445.20   42.38   2
   0  15  -4  476.21   41.77   2
   0 -15  -4  350.48   42.64   4
   0 -15   4  321.75   42.35   3
   0  15   4  395.80   39.13   3
   0  15   5  710.95   54.49   2
   0  15  -5  730.58   54.51   2
   0 -15   5  814.64   58.84   3
   0 -15  -5  773.14   63.53   4
   0 -15  -6   58.28   33.27   4
   0  15  -6   55.40   23.87   2
   0  15   6   26.86   27.09   2
   0 -15  -7  259.56   42.72   4
   0  15   7  237.66   38.92   2
   0 -15  -8   -7.22   32.19   4
   0  15   8  -25.02   32.71   2
   0 -15  -9  233.56   45.90   4
   0  15   9  200.91   40.65   2
   0 -15 -10   85.74   40.06   4
   0  15  10   49.53   36.04   2
   0 -16   0 1057.69   65.02   4
   0  16   0  995.07   65.27   3
   0  16   0 1031.90   61.36   2
   0 -16  -1   35.29   27.35   4
   0 -16   1   45.14   23.23   4
   0  16  -1   57.40   22.64   2
   0  16   1   50.04   25.35   2
   0  16   1   58.50   26.89   3
   0  16  -1   60.25   26.06   3
   0  16  -2  675.18   49.69   2
   0  16   2  688.14   49.56   2
   0 -16  -2  734.73   57.15   4
   0 -16   2  710.89   55.90   3
   0  16  -2  736.72   56.11   3
   0  16   2  662.03   52.07   3
   0  16   3   41.21   24.84   2
   0  16  -3   61.40   23.59   2
   0 -16  -3   57.30   29.45   4
   0 -16   3   85.18   27.10   3
   0  16   3   -4.70   25.73   3
   0  16  -3   51.35   26.64   3
   0  16  -4  284.88   35.79   2
   0  16   4  258.70   37.05   2
   0 -16  -4  304.21   43.06   4
   0 -16   4  407.97   45.16   3
   0  16  -4  372.55   41.10   3
   0  16   4  350.72   38.22   3
   0  16   5   41.59   26.98   2
   0 -16  -5    6.43   30.11   4
   0 -16   5   75.48   28.99   3
   0  16  -5   72.73   26.71   3
   0  16   6  268.00   39.64   2
   0 -16  -6  317.65   49.22   4
   0  16   7   89.65   32.03   2
   0 -16  -7  163.00   42.85   4
   0  16   8  211.42   41.47   2
   0 -16  -8  111.78   40.68   4
   0  16   9  -20.48   32.29   2
   0 -16  -9    7.73   36.58   4
   0  17   0    5.29   26.11   3
   0 -17   0    5.06   24.46   4
   0  17   0    4.38   22.68   2
   0 -17   1 1545.77   80.20   4
   0 -17  -1 1478.94   83.36   4
   0  17  -1 1441.75   83.46   3
   0  17   1 1452.11   76.91   2
   0  17  -1 1553.36   77.63   2
   0 -17  -2  147.83   34.29   4
   0  17  -2  154.79   29.07   2
   0  17   2  119.28   28.53   2
   0  17  -2  119.33   31.37   3
   0  17   2  143.43   32.59   3
   0  17   3  511.69   46.43   2
   0 -17  -3  527.11   52.34   4
   0 -17   3  414.13   47.47   3
   0  17   3  558.70   48.61   3
   0  17  -3  366.78   43.48   3
   0  17   4    5.12   24.75   2
   0 -17  -4    6.41   30.99   4
   0 -17   4   74.25   30.41   3
   0  17  -4   11.02   30.35   3
   0  17   4   24.68   27.63   3
   0  17   5  407.10   45.20   2
   0 -17   5  343.45   43.34   3
   0  17  -5  359.01   43.73   3
   0  17   6   81.04   32.24   2
   0 -17  -6   85.01   36.80   4
   0  17   7  295.50   43.11   2
   0 -17  -7  221.82   45.00   4
   0  17   8   39.34   32.71   2
   0 -17  -8   23.06   36.37   4
   0  17   9  187.31   42.72   2
   0 -17  -9  158.81   45.82   4
   0  18   0  146.35   35.69   3
   0  18   0  111.25   27.21   2
   0 -18   0  107.18   28.77   4
   0  18   1   33.28   29.27   3
   0  18  -1   28.48   29.52   3
   0  18   1    4.68   23.80   2
   0 -18  -1  -11.34   27.99   4
   0 -18   1   35.58   27.76   4
   0  18   2  278.12   39.25   3
   0  18  -2  293.69   45.13   3
   0  18   2  271.17   36.59   2
   0 -18  -2  383.85   44.78   4
   0  18  -3  -23.24   27.78   3
   0  18   3  -16.08   26.98   3
   0  18   3   15.21   23.98   2
   0 -18  -3   31.76   29.71   4
   0  18  -4   99.29   33.83   3
   0  18   4   74.84   27.59   2
   0 -18  -4  107.70   34.35   4
   0  18  -5   23.37   29.16   3
   0  18   5   62.06   30.59   2
   0 -18  -5   70.74   35.30   4
   0  18   6   71.83   30.85   2
   0 -18  -6  111.00   37.73   4
   0  18   7   25.32   29.27   2
   0 -18  -7   23.09   35.59   4
   0  18   8  120.57   36.99   2
   0 -18  -8   55.73   38.59   4
   0  19   0    5.96   31.18   3
   0 -19   0   28.21   27.28   4
   0  19   1  223.73   41.34   3
   0  19  -1  301.39   43.76   3
   0 -19  -1  280.84   41.93   4
   0  19   2  -11.58   29.14   3
   0  19  -2  -12.17   32.68   3
   0 -19  -2   25.22   29.49   4
   0  19  -3   30.66   30.30   3
   0  19   3   56.86   30.56   3
   0 -19  -3   39.90   35.74   4
   0  19  -4   24.60   28.77   3
   0  19   4  -16.66   26.55   2
   0 -19  -4   35.09   35.34   4
   0  19  -5   98.24   34.17   3
   0  19   5   40.90   27.73   2
   0 -19  -5  103.12   40.63   4
   0  19   6    6.17   27.17   2
   0 -19  -6  -46.08   37.52   4
   0  19   7   97.34   34.33   2
   0 -19  -7   55.71   38.14   4
   0 -20   0  443.75   49.42   4
   0  20   0  440.31   51.35   3
   0 -20  -1  -12.54   31.57   4
   0  20   1  -12.41   29.34   3
   0  20  -1    6.36   30.07   3
   0 -20  -2   39.60   31.92   4
   0  20   2   36.63   30.16   3
   0  20  -2   38.44   32.91   3
   0 -20  -3   27.78   31.74   4
   0  20  -3   32.23   30.50   3
   0  20   3   29.99   29.01   3
   0 -20  -4  196.78   43.67   4
   0  20  -4  161.36   40.84   3
   0 -20  -5   45.78   40.29   4
   0  20  -5   51.45   30.12   3
   0 -20  -6   31.75   35.85   4
   0 -20  -7  -24.62   36.60   4
   0  21   0  -13.20   30.51   3
   0 -21  -1  149.93   36.23   4
   0  21   1  130.36   37.66   3
   0  21  -1  193.38   42.60   3
   0 -21  -2    6.88   31.80   4
   0  21  -2    6.72   35.47   3
   0  21   2   25.67   30.01   3
   0  21   3  258.15   43.34   3
   0  21  -3  168.73   43.32   3
   0 -21  -4  105.67   40.24   4
   0  21  -4   47.21   35.02   3
   0 -21  -5  314.69   52.78   4
   0  21  -5  254.75   42.93   3
   0 -21  -6   32.65   36.86   4
   0  22   0   55.19   33.04   3
   0  22   1   -6.82   33.29   3
   0  22  -1  -13.92   33.29   3
   0 -22  -2   -7.13   36.27   4
   0  22   2   -6.72   31.06   3
   0  22  -2    7.01   32.04   3
   0 -22  -3   14.94   36.48   4
   0  22  -3   -7.04   33.29   3
   0  22   3   59.26   33.80   3
   0 -22  -4  225.90   45.21   4
   0  22  -4   98.22   37.65   3
   0 -22  -5   16.18   37.41   4
   0  22  -5   20.88   33.65   3
   0  23   0    7.18   32.83   3
   0  23  -1  500.25   57.29   3
   0  23   1  496.70   56.83   3
   0 -23  -2   29.39   36.27   4
   0  23  -2    7.27   34.79   3
   0  23   2   34.97   33.45   3
   0 -23  -3  123.05   41.76   4
   0  23   3  136.99   37.53   3
   0  23  -3   36.47   36.85   3
   0 -23  -4  -23.99   37.41   4
   0  23  -4   14.53   34.73   3
   0  24   0  319.78   52.37   3
   0  24  -1   97.44   43.35   3
   0  24   1   80.88   40.59   3
   0  24   2  303.97   48.57   3
   1   0 -12  638.14   63.92   6
  -1   0  12  529.68   59.14   2
   1   0 -12  475.22   60.41   1
   1   0 -11  -21.00   30.42   6
  -1   0  11   65.08   34.94   2
   1   0 -11   -6.66   32.20   1
   1   0 -10  190.70   38.28   6
  -1   0  10  241.39   39.88   2
   1   0 -10  163.94   37.36   1
   1   0  -9   39.77   27.76   6
  -1   0   9   26.28   25.68   2
   1   0  -9    5.45   28.51   1
   1   0  -8    9.98   22.81   6
  -1   0   8   -4.62   23.24   2
   1   0  -8   -4.80   24.89   1
   1   0  -7    4.31   21.50   6
  -1   0   7   -7.96   21.38   2
   1   0  -7   31.18   16.85   4
   1   0  -7    8.32   18.33   1
   1   0  -6 2875.93  116.86   6
   1   0  -6 2742.86  107.48   4
   1   0  -6 2879.34  116.22   1
  -1   0   6 2805.71  114.47   2
   1   0  -5   -5.83   13.17   1
  -1   0   5   -2.75   14.52   2
   1   0  -5    7.88    6.79   3
  -1   0   5    1.62    8.16   4
   1   0  -5   19.19   11.95   4
  -1   0   5    6.42    7.90   3
   1   0  -4  481.86   30.87   1
  -1   0   4  462.88   27.48   5
   1   0  -4  404.06   29.30   6
  -1   0   4  492.63   29.89   2
   1   0  -4  437.54   26.89   2
   1   0  -4  441.95   24.51   4
  -1   0   4  453.83   23.55   4
   1   0  -4  473.18   22.15   3
  -1   0   4  447.57   22.52   3
   1   0  -3   -6.98   10.58   1
  -1   0   3    1.50    7.65   5
   1   0  -3   -7.03    9.52   6
  -1   0   3    6.36    8.76   2
   1   0  -3   17.08    5.19   3
   1   0  -3   -1.39    6.86   2
  -1   0   3   -0.93    5.16   4
   1   0  -3   -1.02    6.52   4
  -1   0   3    8.83    5.91   3
   1   0  -270506.45 2261.18   1
   1   0  -271246.90 2261.07   6
  -1   0   271329.54 2259.71   2
   1   0  -271823.18 2258.97   2
   1   0  -270879.85 2256.15   4
  -1   0   270584.28 2255.91   4
   1   0  -270281.93 2257.27   3
  -1   0   270565.47 2257.77   3
  -1   0   1    6.48    3.48   6
   1   0  -1   19.82    4.07   2
  -1   0   1   15.39    4.14   2
   1   0  -1    8.57    4.14   1
   1   0  -1   20.09    4.29   3
  -1   0   1    9.66    4.23   3
   1   0   0 9848.51  267.35   7
  -1   0   0 9945.77  267.27   3
   1   0   1   -0.75    4.61   1
  -1   0  -1   -1.41    3.30   1
  -1   0  -1    1.38    3.90   8
   1   0   1    2.93    4.56   8
  -1   0  -1   -0.86    5.13   4
  -1   0  -1   -2.23    3.60   2
   1   0   1   -1.76    3.29   2
  -1   0  -2 1795.62   70.28   5
  -1   0  -2 1941.34   68.90   8
  -1   0  -2 1891.78   68.38   2
   1   0   2 1948.26   69.28   2
   1   0   2 1872.98   69.60   4
  -1   0  -2 1924.23   70.68   4
  -1   0  -2 1938.53   68.94   1
   1   0   2 1921.02   69.76   1
  -1   0  -3   -2.97    7.63   1
  -1   0  -3   11.00   10.42   5
  -1   0  -3    1.47    7.55   8
  -1   0  -3    5.31    8.83   4
   1   0   3   -3.06    7.47   4
   1   0   3    8.35    9.34   1
  -1   0  -3    2.86    7.47   2
   1   0   3    9.82    9.86   2
  -1   0  -4  321.21   25.95   5
  -1   0  -4  319.67   21.89   2
   1   0   4  333.03   24.73   2
   1   0   4  326.02   22.19   4
  -1   0  -4  327.29   24.95   4
  -1   0  -4  323.85   22.69   1
   1   0   4  345.81   24.55   1
  -1   0  -5    2.97   13.87   1
  -1   0  -5    3.06   13.99   5
   1   0   5   13.95   14.05   2
  -1   0  -5   -5.51   13.46   4
   1   0   5    5.54   13.39   1
  -1   0  -6 3135.65  123.82   5
   1   0   6 2933.58  120.03   2
  -1   0  -6 2933.71  118.99   4
  -1   0  -6 2961.59  121.52   1
  -1   0  -7   17.53   20.50   5
   1   0   7   -8.05   20.47   2
  -1   0  -7    3.78   19.38   4
  -1   0  -7  -12.59   20.71   1
  -1   0  -8  319.62   41.01   5
   1   0   8  344.76   37.42   2
  -1   0  -8  343.46   36.87   4
  -1   0  -8  237.52   33.68   1
  -1   0  -9  -11.52   28.72   5
   1   0   9  -21.14   27.13   2
  -1   0  -9  -11.01   27.44   1
   1   0  10  902.06   66.30   2
  -1   0 -10  879.13   68.21   1
   1   0  11  -32.39   33.57   2
  -1   0 -11    6.76   30.14   1
  -1   0 -12   31.30   35.75   6
   1   0  12  -14.02   33.53   2
  -1   0 -12   43.93   35.39   1
   1  -1 -12   -7.62   33.56   6
   1   1 -12   45.40   36.98   6
  -1  -1  12   56.55   39.57   2
  -1   1  12    7.06   34.51   2
   1   1 -12   29.18   36.38   1
   1  -1 -12   63.91   33.97   1
   1   1 -11  342.42   47.37   6
   1  -1 -11  350.76   49.81   6
  -1   1  11  305.27   48.10   2
  -1  -1  11  403.75   48.43   2
   1  -1 -11  360.77   48.98   1
   1   1 -11  418.24   52.50   1
   1   1 -10  -12.68   29.31   6
   1  -1 -10  -31.85   37.31   6
  -1  -1  10    5.91   29.16   2
  -1   1  10   11.78   29.06   2
   1   1 -10   12.32   31.61   1
   1  -1 -10   -5.98   28.58   1
   1  -1  -9  188.02   34.68   6
   1   1  -9  198.12   35.15   6
  -1   1   9  241.85   37.28   2
  -1  -1   9  290.11   38.67   2
   1  -1  -9  219.85   38.18   1
   1   1  -9  326.45   42.69   1
   1   1  -8   -9.95   23.80   6
   1  -1  -8  -15.04   25.00   6
  -1   1   8   -4.63   24.41   2
  -1  -1   8    4.63   23.77   2
   1   1  -8  -39.08   25.31   1
   1  -1  -8   14.19   24.96   1
   1  -1  -7 5557.05  205.98   6
  -1  -1   7 5222.79  202.27   2
  -1   1   7 5426.10  203.80   2
   1  -1  -7 5352.89  195.30   4
   1   1  -7 5225.54  203.55   1
   1  -1  -7 5764.43  205.34   1
   1  -1  -6   18.34   16.15   6
  -1   1   6   10.09   16.77   2
  -1  -1   6   -3.38   15.42   2
   1   1  -6   -8.93   12.60   4
   1  -1  -6    2.55   14.63   4
   1  -1  -6    6.93   15.64   1
   1   1  -6   17.99   18.99   1
   1   1  -5 3745.26  137.42   1
   1  -1  -5 3559.59  135.18   1
   1  -1  -5 3520.50  136.61   6
  -1   1   5 3653.57  135.05   2
  -1  -1   5 3475.25  134.04   2
   1  -1  -5 3648.68  130.04   4
  -1  -1   5 3621.00  125.70   4
  -1   1   5 3637.86  127.43   4
   1   1  -5 3535.67  127.28   4
  -1   1   5 3413.01  123.19   3
   1   1  -5 3614.79  123.05   3
  -1  -1   5 3569.60  124.37   3
   1   1  -4  456.31   29.76   1
  -1   1   4  414.72   25.92   1
   1  -1  -4  415.22   27.64   1
  -1  -1   4  361.20   24.88   5
   1  -1  -4  391.24   27.93   6
   1   1  -4  388.50   24.82   2
  -1  -1   4  391.58   27.50   2
  -1   1   4  350.46   26.09   2
   1  -1  -4  374.99   24.35   2
  -1  -1   4  439.57   21.54   4
  -1   1   4  393.80   23.01   4
   1  -1  -4  383.99   23.70   4
   1   1  -4  449.69   22.55   4
   1  -1  -4  381.66   19.77   3
  -1   1   4  416.21   21.18   3
   1   1  -4  405.42   20.70   3
  -1  -1   4  382.45   21.34   3
   1   1  -3 1227.36   53.99   1
  -1   1   3 1336.25   52.30   1
   1  -1  -3 1298.55   53.83   1
   1  -1  -3 1288.90   54.67   6
  -1  -1   3 1354.15   52.29   5
  -1   1   3 1300.51   52.83   2
  -1  -1   3 1233.14   52.85   2
   1   1  -3 1185.57   50.82   2
   1  -1  -3 1317.63   51.58   2
  -1   1   3 1295.22   49.38   4
  -1  -1   3 1296.22   47.02   4
   1   1  -3 1344.40   47.76   4
   1  -1  -3 1291.17   50.17   4
  -1   1   3 1267.08   48.40   3
  -1  -1   3 1338.13   49.36   3
   1  -1  -3 1265.68   47.67   3
   1   1  -3 1211.94   47.85   3
   1  -1  -2    4.72    5.84   2
  -1   1   2   -1.06    6.11   1
   1   1  -2   -2.49    7.95   1
  -1  -1   2   -3.37    4.26   1
   1  -1  -2   -5.73    7.28   1
   1  -1  -2   -5.01    6.90   6
  -1  -1   2    6.09    5.95   5
   1   1  -2   -3.41    6.80   6
  -1   1   2    6.68    5.80   3
  -1  -1   2    5.62    7.09   2
  -1   1   2    7.21    6.37   2
   1   1  -2   -2.04    5.88   2
   1  -1  -2   14.79    5.52   3
   1   1  -2    3.75    3.29   4
  -1   1   2    3.15    5.02   4
  -1  -1   2    7.03    3.25   4
   1  -1  -2    1.70    5.55   4
  -1  -1   2   -0.89    5.89   3
   1   1  -2   -4.94    5.80   3
   1   1  -115146.59  484.90   1
   1  -1  -115307.79  484.69   1
  -1   1   115675.46  484.52   1
   1   1  -115442.44  483.86   6
  -1  -1   115643.35  483.79   6
  -1   1   115102.64  483.07   2
   1  -1  -115482.29  482.95   2
  -1  -1   115458.38  484.76   2
   1   1  -114734.80  484.06   2
   1  -1  -115120.96  483.73   4
  -1   1   115458.79  483.56   4
   1  -1  -115594.55  484.42   3
  -1  -1   115163.97  484.74   3
   1   1  -115306.18  484.65   3
  -1   1   114715.21  484.56   3
   1   1   0 1663.38   24.02   1
  -1  -1   0 1838.50   24.45   2
   1  -1   0  337.75   15.78   1
   1   1   0   97.60   13.23   2
  -1  -1   0 1590.84   23.12   1
   1  -1   0  736.83   19.65   7
   1   1   0 1677.33   21.53   7
  -1  -1   0 1329.91   19.35   7
   1   1   0 1833.44   23.72   4
  -1  -1   0   39.05   12.66   4
   1  -1   0  748.33   18.89   3
  -1  -1   0 1366.24   23.23   3
   1   1   0 1358.13   22.55   3
  -1   1   0 1259.44   22.67   3
   1   1   122084.49  691.54   1
  -1  -1  -122453.73  691.14   1
   1  -1   121830.96  692.40   1
   1  -1   121877.24  692.61   8
   1   1   121976.06  691.11   8
  -1  -1  -122195.55  690.89   8
   1  -1   121542.87  689.90   2
  -1  -1  -122114.66  691.44   2
   1   1   121448.53  691.76   2
  -1   1  -121356.69  689.80   2
  -1  -1  -121451.48  693.02   4
  -1   1  -121883.58  693.09   4
   1  -1   121748.08  689.24   3
  -1   1  -121534.78  689.36   3
   1   1   119809.93  688.73   3
  -1  -1  -121591.77  688.86   3
   1   1   2  704.07   29.40   1
  -1  -1  -2  709.68   28.78   1
   1  -1   2  658.99   30.04   1
  -1  -1  -2  574.57   27.58   8
  -1  -1  -2  646.29   29.72   5
  -1   1  -2  693.92   30.95   5
   1  -1   2  623.60   29.95   8
  -1  -1  -2  628.14   28.61   2
   1  -1   2  684.39   29.02   2
  -1   1  -2  619.61   27.64   2
   1   1   2  675.66   29.84   2
   1   1   2  640.05   29.46   4
   1  -1   2  731.30   29.95   4
  -1   1  -2  664.12   30.38   4
  -1  -1  -2  713.41   31.19   4
  -1   1  -2  649.56   23.77   3
  -1   1  -2  631.55   23.63   3
   1   1   310551.47  347.64   5
  -1  -1  -310600.07  349.38   5
  -1   1  -310692.09  350.06   5
   1  -1   310577.86  347.63   2
  -1  -1  -310599.24  346.81   2
  -1   1  -310701.97  346.24   2
   1   1   310366.89  348.99   2
  -1  -1  -310551.51  349.82   4
   1   1   310681.18  347.86   4
   1  -1   310447.56  346.74   4
  -1   1  -310584.85  348.96   4
  -1   1  -310627.44  347.40   1
   1   1   310538.35  347.83   1
   1  -1   310510.57  349.01   1
  -1  -1  -310126.63  346.03   1
  -1  -1  -4   23.94    9.40   1
  -1   1  -4   21.32    9.79   1
  -1  -1  -4   14.46   12.16   5
  -1   1  -4   18.86   10.08   8
  -1   1  -4   24.64   12.80   5
   1   1   4   31.89    9.97   5
   1  -1   4   34.67   11.96   2
  -1  -1  -4   35.13   13.03   4
   1   1   4   25.26    9.82   4
   1  -1   4   31.06    9.93   4
  -1   1  -4   19.86   11.78   4
   1   1   4   31.99   11.58   1
  -1  -1  -4   32.06   10.25   2
   1   1   4   31.69   13.29   2
   1  -1   4   24.99   14.62   1
  -1   1  -4   32.71    9.88   2
  -1   1  -5 1384.75   64.16   1
  -1  -1  -5 1271.13   61.73   1
  -1  -1  -5 1240.15   62.39   5
  -1   1  -5 1394.57   64.42   5
   1  -1   5 1376.68   61.93   2
   1   1   5 1252.97   61.68   2
  -1   1  -5 1307.79   60.79   4
  -1  -1  -5 1206.22   60.33   4
   1  -1   5 1330.27   62.49   1
  -1  -1  -6    7.39   16.26   5
  -1   1  -6   -7.47   17.48   5
   1  -1   6   16.86   19.47   2
   1   1   6    3.45   17.70   2
  -1   1  -6   31.84   17.68   4
  -1  -1  -6    3.38   15.62   4
  -1  -1  -6   20.94   18.58   1
  -1   1  -6   21.93   17.67   1
  -1   1  -7 1350.82   74.90   5
  -1  -1  -7 1428.38   75.94   5
   1   1   7 1366.57   72.84   2
   1  -1   7 1473.44   74.00   2
  -1   1  -7 1301.95   69.75   4
  -1  -1  -7 1502.37   73.01   4
  -1  -1  -7 1459.96   74.66   1
  -1   1  -7 1618.66   77.67   1
  -1   1  -8   -5.09   27.31   5
  -1  -1  -8   -5.06   27.15   5
   1   1   8   14.09   24.11   2
   1  -1   8  -18.48   25.64   2
  -1   1  -8   -4.18   19.31   4
  -1  -1  -8  -26.50   22.02   4
  -1  -1  -8    9.53   24.69   1
  -1   1  -8   -4.93   24.59   1
  -1   1  -9  386.99   47.18   5
   1   1   9  416.00   45.46   2
   1  -1   9  467.15   46.61   2
  -1   1  -9  385.84   45.97   1
  -1  -1  -9  498.36   48.73   1
   1   1  10   29.72   30.83   2
   1  -1  10   58.62   31.24   2
  -1   1 -10   49.92   35.23   1
  -1  -1 -10   42.41   32.00   1
  -1  -1 -11  383.02   55.05   6
   1  -1  11  354.98   48.69   2
   1   1  11  534.66   55.03   2
  -1   1 -11  438.75   52.17   1
  -1  -1 -11  393.53   48.63   1
  -1   1 -12  -47.01   34.95   6
  -1  -1 -12  -23.41   37.33   6
   1   1  12   -7.04   33.29   2
   1  -1  12   -6.98   33.41   2
  -1   1 -12  -51.92   35.86   1
  -1  -1 -12  -28.87   35.99   1
   1  -2 -12  228.81   45.96   6
   1   2 -12  181.19   41.94   6
  -1   2  12  176.25   42.25   2
  -1  -2  12  177.03   42.43   2
   1   2 -12  154.91   42.61   1
   1  -2 -12  132.76   41.29   1
   1  -2 -11   42.19   36.45   6
   1   2 -11  -20.89   31.46   6
  -1  -2  11   71.88   34.80   2
  -1   2  11   97.57   35.84   2
   1  -2 -11   32.32   32.57   1
   1   2 -11   34.16   33.39   1
   1  -2 -10  127.64   35.05   6
   1   2 -10  101.12   31.09   6
  -1  -2  10   77.11   29.80   2
  -1   2  10  159.40   35.76   2
   1  -2 -10  152.88   32.59   1
   1   2 -10   93.63   36.74   1
   1  -2  -9  119.99   31.13   6
   1   2  -9   90.32   28.07   6
  -1  -2   9  127.26   30.79   2
  -1   2   9   63.38   27.58   2
   1   2  -9  151.58   32.58   1
   1  -2  -9  110.64   31.49   1
   1  -2  -8  -10.07   23.28   6
  -1   2   8   23.23   21.98   2
  -1  -2   8   28.00   26.12   2
   1   2  -8   19.82   26.84   1
   1  -2  -8    4.65   23.16   1
   1  -2  -7   69.77   25.06   6
  -1  -2   7  145.24   31.12   2
  -1   2   7  120.10   26.13   2
   1  -2  -7  105.99   23.05   4
   1   2  -7  172.24   29.66   1
   1  -2  -7  108.47   26.52   1
   1  -2  -6 4099.66  156.68   6
  -1   2   6 4258.33  154.73   2
  -1  -2   6 3974.66  153.60   2
   1   2  -6 3881.61  143.82   4
   1  -2  -6 4038.60  149.08   4
   1   2  -6 3979.51  155.35   1
   1  -2  -6 4064.25  153.85   1
   1  -2  -5  401.37   29.97   1
   1   2  -5  353.03   30.88   1
   1  -2  -5  394.75   30.72   6
  -1  -2   5  386.62   30.34   2
  -1   2   5  454.13   31.24   2
  -1   2   5  380.25   24.76   4
   1   2  -5  348.40   23.13   4
   1  -2  -5  371.99   26.79   4
  -1  -2   5  386.36   22.98   3
  -1   2   5  418.22   22.08   3
   1   2  -5  394.59   21.67   3
   1  -2  -4 1100.08   51.48   1
  -1   2   4 1213.68   50.11   1
   1   2  -4 1170.08   53.47   1
  -1  -2   4 1160.32   50.67   1
  -1  -2   4 1135.70   49.45   5
   1  -2  -4 1100.67   52.96   6
   1   2  -4 1104.07   51.88   5
  -1   2   4 1158.63   52.07   2
  -1  -2   4 1181.03   52.67   2
   1  -2  -4 1113.67   48.93   2
  -1  -2   4 1126.04   43.98   4
   1  -2  -4 1115.93   49.40   4
  -1   2   4 1108.74   47.37   4
   1   2  -4 1064.65   44.43   4
  -1   2   4 1114.48   44.83   3
  -1  -2   4 1101.98   45.78   3
   1  -2  -4 1139.67   44.11   3
   1   2  -4 1142.57   44.97   3
   1  -2  -3 1147.58   47.97   1
  -1   2   3 1109.58   46.22   1
  -1  -2   3 1171.22   47.74   1
   1   2  -3 1119.82   49.76   1
  -1  -2   3 1091.98   46.18   5
   1   2  -3 1127.41   47.78   5
   1  -2  -3 1173.17   50.07   6
  -1  -2   3 1180.36   48.84   2
   1  -2  -3 1082.73   45.68   2
  -1   2   3 1142.62   47.74   2
  -1  -2   3 1044.35   40.94   4
   1  -2  -3 1155.06   46.89   4
  -1   2   3 1138.76   45.48   4
   1   2  -3 1140.91   41.73   4
  -1  -2   3 1173.96   45.14   3
   1  -2  -3 1050.31   42.71   3
  -1   2   3 1100.20   43.97   3
   1   2  -3 1198.53   44.34   3
   1   2  -2 2311.57   82.92   1
  -1  -2   2 2278.28   81.90   1
   1  -2  -2 2175.90   80.99   1
  -1   2   2 2302.10   80.76   1
  -1  -2   2 2256.00   80.49   5
   1  -2  -2 2254.49   82.92   6
  -1  -2   2 2271.24   82.48   2
  -1   2   2 2441.76   81.62   2
   1  -2  -2 2354.38   80.40   2
  -1   2   2 2287.39   80.64   4
   1   2  -2 2191.75   75.54   4
   1  -2  -2 2249.90   81.22   4
   1   2  -2 2408.61   80.52   3
  -1   2   2 2266.45   80.10   3
   1  -2  -2 2396.35   79.94   3
  -1  -2   2 2352.58   81.07   3
  -1   2   1   30.88    4.99   2
   1  -2  -1   24.17    4.22   2
   1  -2  -1   29.76    5.62   1
  -1  -2   1   37.04    5.54   1
   1   2  -1   28.32    5.45   1
  -1   2   1   19.76    5.15   1
   1   2  -1   25.08    4.54   6
  -1  -2   1   26.90    6.06   2
  -1   2   1   27.57    6.19   3
   1  -2  -1   29.64    5.79   3
   1  -2  -1   30.56    6.55   4
  -1   2   1   32.87    5.84   4
  -1  -2   1   41.62    6.90   3
   1  -2   0  160.75    9.51   1
   1   2   0  144.96    8.50   1
  -1   2   0  201.29    9.84   1
   1   2   0  177.95   10.51   2
  -1  -2   0  176.09    8.85   1
  -1   2   0  152.47    9.75   7
   1  -2   0  150.17   10.20   7
   1  -2   0  156.00   10.77   4
   1  -2   0  104.45    8.48   3
  -1  -2   0  168.34    9.42   4
   1   2   0  187.68    9.55   4
  -1  -2   0  179.28   10.55   3
  -1   2   0  183.12   10.60   3
   1   2   0  151.54    9.72   3
  -1  -2  -1   28.65    6.25   2
   1   2   1   49.12    7.51   2
   1   2   1   39.12    5.62   1
  -1   2  -1   36.25    6.33   1
  -1  -2  -1   30.68    5.05   1
   1  -2   1   34.12    6.51   1
  -1  -2  -1   29.90    4.76   8
  -1  -2  -1   33.43    5.43   5
   1  -2   1   44.25    7.12   8
   1  -2   1   36.27    4.96   2
  -1   2  -1   36.67    4.65   2
  -1   2  -1   36.27    5.46   3
   1  -2   1   40.78    5.32   3
  -1  -2  -1   37.38    7.15   4
   1   2   1   36.39    4.88   3
  -1   2  -1   27.56    6.50   4
  -1  -2  -1   37.10    5.36   3
   1  -2   2  138.98   12.52   1
   1   2   2  104.98   10.38   1
  -1  -2  -2  142.04   12.48   2
   1   2   2  148.38   12.70   2
  -1  -2  -2  148.72   10.69   1
  -1  -2  -2  152.69   12.11   5
   1  -2   2  127.23   12.38   8
   1   2   2  139.51   11.50   5
  -1   2  -2  124.69   10.12   2
   1  -2   2  113.07   11.37   2
  -1  -2  -2  128.79   13.22   4
  -1   2  -2  123.82   12.55   4
   1  -2   2  120.98   11.30   4
  -1   2  -2  138.90    9.23   3
  -1   2  -2  126.34    8.72   3
  -1  -2  -2  136.88    7.74   3
   1   2   2  139.89    7.80   3
  -1  -2  -3  318.23   20.46   1
   1  -2   3  341.66   23.94   1
   1   2   3  386.77   22.59   1
   1   2   3  347.40   21.19   5
  -1   2  -3  365.07   24.28   5
  -1  -2  -3  396.71   24.24   5
   1   2   3  377.28   24.19   2
   1  -2   3  363.20   22.74   2
  -1  -2  -3  330.02   21.64   2
  -1   2  -3  363.83   21.02   2
  -1   2  -3  356.58   23.56   4
  -1  -2  -3  334.26   23.94   4
   1   2   3  300.75   21.35   4
   1  -2   3  317.94   21.04   4
   1   2   3  369.61   14.18   3
  -1   2  -3  361.89   16.17   3
  -1   2  -3  368.25   16.32   3
   1   2   3  384.62   14.31   3
   1  -2   4 2682.98   99.67   1
   1   2   4 2604.54   96.93   1
  -1  -2  -4 2596.41   94.81   1
  -1   2  -4 2304.42   94.50   1
  -1  -2  -4 2589.30   98.08   1
  -1  -2  -4 2508.24   98.93   5
   1   2   4 2575.70   96.00   5
  -1   2  -4 2353.15   99.31   5
   1  -2   4 2611.69   97.96   2
  -1  -2  -4 2679.59   96.28   2
  -1   2  -4 2652.72   95.18   2
   1   2   4 2597.70   99.54   2
   1  -2   4 2679.22   95.14   4
  -1  -2  -4 2445.78   99.52   4
  -1   2  -4 2511.52   97.09   4
   1   2   4 2591.86   96.52   4
  -1   2  -4 2483.56   85.60   3
  -1   2  -4 2524.96   85.92   3
  -1  -2  -5   22.44   15.62   1
  -1   2  -5   15.64   15.95   1
  -1  -2  -5   42.30   16.95   5
  -1   2  -5   31.21   17.23   5
   1  -2   5   35.77   15.57   2
  -1   2  -5   42.51   14.80   4
  -1  -2  -5   35.91   14.82   4
   1   2   5   73.00   17.27   2
   1  -2   5   40.81   16.10   1
  -1   2  -6 2239.69   99.60   5
  -1  -2  -6 2052.37   97.16   5
   1  -2   6 2411.52   98.17   2
   1   2   6 2248.11   98.62   2
  -1   2  -6 2327.95   96.13   4
  -1  -2  -6 2286.80   98.40   4
  -1  -2  -6 2130.65   97.07   1
  -1   2  -7   48.70   23.64   5
  -1  -2  -7   60.95   22.63   5
   1   2   7   24.78   22.81   2
   1  -2   7   63.56   24.16   2
  -1   2  -7   90.31   22.28   4
  -1  -2  -7   64.64   22.50   4
  -1  -2  -7   64.47   23.84   1
  -1   2  -7   34.91   26.17   1
  -1   2  -8  147.98   31.94   5
   1   2   8  165.96   30.11   2
   1  -2   8  179.40   31.98   2
  -1   2  -8  134.77   26.83   4
  -1  -2  -8  177.40   29.09   4
  -1   2  -8  195.34   34.22   1
  -1  -2  -8   93.51   27.42   1
  -1   2  -9  411.33   45.72   5
   1   2   9  435.64   45.76   2
   1  -2   9  355.61   42.87   2
  -1  -2  -9  367.29   41.22   4
  -1  -2  -9  366.98   43.70   1
  -1   2  -9  300.97   41.92   1
  -1  -2 -10   85.27   34.47   6
   1  -2  10   87.77   31.88   2
   1   2  10  114.01   35.56   2
  -1  -2 -10  166.76   35.30   1
  -1   2 -10   94.87   33.84   1
  -1  -2 -11   57.60   36.28   6
   1  -2  11   -6.44   30.12   2
   1   2  11   78.81   37.06   2
  -1   2 -11   97.20   38.87   1
  -1  -2 -11    6.56   29.99   1
  -1   2 -12   47.10   36.72   6
  -1  -2 -12   23.33   34.68   6
   1   2  12   -7.08   34.24   2
   1  -2  12   20.87   34.69   2
  -1  -2 -12    7.10   33.21   1
  -1   2 -12    7.51   33.90   1
   1  -3 -12   15.25   33.59   6
   1   3 -12    7.51   30.91   6
  -1   3  12   56.50   37.28   2
  -1  -3  12   28.34   34.62   2
   1   3 -12   44.65   35.22   1
   1  -3 -12   54.78   33.47   1
   1  -3 -11  105.68   36.38   6
   1   3 -11  152.68   38.42   6
  -1  -3  11  104.78   34.46   2
  -1   3  11  156.56   38.13   2
   1   3 -11   76.01   36.01   1
   1  -3 -11  152.52   36.61   1
   1   3 -10   56.67   33.28   6
   1  -3 -10   57.60   31.00   6
  -1  -3  10   89.45   33.43   2
  -1   3  10   65.27   33.26   2
   1  -3 -10   63.50   30.25   1
   1   3 -10   31.59   34.27   1
   1  -3  -9  194.72   36.47   6
   1   3  -9  337.83   43.80   6
  -1  -3   9  336.65   40.45   2
  -1   3   9  255.01   37.52   2
   1  -3  -9  294.61   39.69   1
   1   3  -9  244.40   40.00   1
   1  -3  -8   30.32   24.16   6
  -1  -3   8    4.71   23.02   2
  -1   3   8    4.67   22.33   2
   1   3  -8  -10.07   24.59   1
   1  -3  -8  -27.31   23.58   1
   1  -3  -7 4977.43  192.69   6
  -1  -3   7 5186.45  192.54   2
  -1   3   7 5193.21  191.62   2
   1  -3  -7 5003.75  186.12   4
   1   3  -7 4985.32  193.17   1
   1  -3  -7 4827.81  189.29   1
   1  -3  -6   -7.47   18.80   6
   1   3  -6   24.44   17.75   5
  -1   3   6    3.42   18.35   2
  -1  -3   6   17.43   18.56   2
   1  -3  -6   -5.96   15.16   4
   1  -3  -6    9.95   15.34   1
   1   3  -6   -7.48   19.90   1
   1  -3  -5 2009.13   84.23   1
   1   3  -5 2014.45   87.00   1
   1   3  -5 2009.52   84.86   5
   1  -3  -5 2071.27   86.75   6
  -1   3   5 1978.58   84.69   2
  -1  -3   5 1879.32   83.73   2
   1   3  -5 2049.66   76.05   4
   1  -3  -5 2059.15   83.12   4
  -1   3   5 2006.61   79.49   4
   1   3  -5 1927.70   74.34   3
  -1   3   5 2044.46   74.70   3
  -1  -3   5 1991.02   76.56   3
   1   3  -4  119.26   15.15   1
   1  -3  -4  113.16   14.42   2
  -1   3   4  147.15   18.01   2
  -1  -3   4  148.24   16.46   1
   1  -3  -4  185.26   18.99   1
  -1   3   4  137.92   15.05   1
   1   3  -4  122.71   18.92   1
  -1  -3   4  119.34   14.61   5
   1   3  -4  131.48   17.38   5
  -1   3   4  109.69   14.45   5
   1  -3  -4  127.52   17.43   6
  -1  -3   4  143.08   18.23   2
   1  -3  -4  137.30   12.03   3
  -1   3   4  111.70   12.60   3
  -1   3   4  162.22   15.93   4
   1  -3  -4  159.79   18.09   4
   1   3  -4  153.13   12.81   4
  -1  -3   4  123.62   14.00   3
   1   3  -4  128.59   13.15   3
   1  -3  -3 5028.94  174.69   1
  -1  -3   3 5332.66  176.00   1
  -1   3   3 5133.90  173.55   1
   1   3  -3 5058.58  177.41   1
  -1  -3   3 5270.62  174.05   5
   1   3  -3 4966.13  174.83   5
  -1   3   3 5323.11  176.06   6
   1  -3  -3 4971.05  177.19   6
  -1  -3   3 5122.51  177.07   2
   1  -3  -3 5275.34  174.11   2
  -1   3   3 5011.08  175.75   2
   1  -3  -3 5122.70  176.14   4
  -1   3   3 5085.21  174.10   4
   1   3  -3 5000.10  168.48   4
   1   3  -3 5082.41  172.12   3
  -1   3   3 5094.11  172.18   3
   1  -3  -3 5241.57  171.36   3
  -1  -3   3 4932.27  173.32   3
   1  -3  -2 2287.19   81.51   1
  -1  -3   2 2444.25   83.03   1
  -1   3   2 2268.15   81.23   1
   1   3  -2 2350.18   84.07   1
   1   3  -2 2337.43   81.75   5
  -1  -3   2 2327.42   80.83   5
   1   3  -2 2220.12   77.04   4
  -1   3   2 2418.21   83.68   6
  -1  -3   2 2314.28   84.33   2
   1  -3  -2 2431.35   81.99   2
  -1   3   2 2406.52   82.85   2
  -1   3   2 2363.78   83.16   4
   1   3  -2 2216.67   77.02   4
   1  -3  -2 2237.02   83.84   4
  -1   3   2 2325.63   82.42   3
   1  -3  -2 2321.17   81.42   3
  -1  -3   2 2299.85   83.04   3
   1   3  -2 2323.46   82.48   3
   1   3  -1 4138.77  140.75   2
  -1   3   1 4157.29  137.17   1
   1  -3  -1 4162.54  137.59   1
  -1  -3   1 4135.78  137.97   1
   1   3  -1 4148.15  138.32   1
  -1  -3   1 4148.57  135.54   5
  -1   3   1 4220.32  137.47   2
   1  -3  -1 4203.86  137.22   2
   1   3  -1 4138.95  135.78   4
  -1  -3   1 4046.19  135.82   4
   1  -3  -1 4145.09  140.99   4
  -1   3   1 4095.95  140.11   4
  -1  -3   1 4235.18  140.88   3
   1  -3  -1 4138.01  139.59   3
  -1   3   1 4218.13  140.18   3
   1  -3   013417.04  417.95   1
  -1   3   013511.72  415.88   2
   1  -3   013008.03  415.73   2
  -1   3   013492.48  417.66   1
   1   3   013102.95  420.18   2
   1   3   013408.51  415.89   1
  -1  -3   013374.56  415.76   1
   1  -3   013479.54  421.34   4
  -1   3   012868.38  419.33   7
   1  -3   013533.21  419.79   7
  -1  -3   013500.14  419.00   4
   1   3   013519.35  418.67   4
  -1  -3   013524.95  420.44   3
  -1   3   013366.80  420.23   3
   1   3   013913.10  419.96   3
   1  -3   135924.93 1112.79   1
   1   3   134792.93 1109.52   1
  -1   3  -134020.55 1112.11   1
  -1  -3  -135156.27 1109.40   1
  -1  -3  -134776.75 1109.92   5
   1  -3   135682.26 1113.46   8
   1   3   134405.75 1109.65   5
  -1   3  -134928.69 1112.80   8
   1  -3   134542.39 1110.52   2
   1   3   135289.84 1114.20   2
  -1   3  -134477.68 1110.05   2
   1   3   134300.60 1114.00   4
  -1  -3  -134687.55 1114.83   4
  -1   3  -134813.04 1112.58   3
   1   3   133990.82 1111.36   3
  -1  -3  -134560.97 1111.96   3
  -1   3  -135330.29 1112.17   3
  -1   3  -2  441.90   22.36   1
  -1  -3  -2  425.99   19.79   1
   1  -3   2  427.41   23.29   1
   1   3   2  392.96   20.06   1
   1  -3   2  404.89   22.89   8
  -1  -3  -2  414.54   21.50   5
  -1   3  -2  398.10   21.68   8
   1   3   2  427.35   21.23   5
  -1   3  -2  423.66   20.53   2
   1  -3   2  418.85   21.11   2
   1   3   2  435.21   23.96   2
  -1  -3  -2  403.13   24.89   4
  -1   3  -2  456.49   23.73   4
  -1   3  -2  377.66   19.04   3
   1   3   2  415.63   18.69   3
  -1  -3  -2  424.99   18.96   3
  -1   3  -2  413.53   20.01   3
   1  -3   3 3903.78  141.57   1
  -1  -3  -3 4001.94  137.67   1
   1   3   3 4090.09  139.00   1
  -1   3  -3 4208.99  140.53   1
   1   3   3 3980.49  139.19   5
  -1  -3  -3 3879.14  140.85   5
  -1   3  -3 4235.31  143.75   5
  -1   3  -3 4140.57  140.37   8
  -1   3  -3 3986.97  138.53   2
   1  -3   3 4067.09  140.63   2
   1   3   3 3947.24  142.23   2
   1  -3   3 4215.35  139.77   4
  -1   3  -3 4069.01  141.72   4
   1   3   3 3975.16  141.37   4
  -1  -3  -3 4216.29  144.70   4
   1   3   3 3975.07  132.30   3
   1   3   3 3899.02  132.15   3
   1  -3   3 3982.57  134.96   3
  -1   3  -3 3878.25  133.92   3
  -1   3  -3 3950.37  134.68   3
  -1  -3  -4 1527.46   61.40   1
   1   3   4 1555.16   63.82   1
   1  -3   4 1623.62   66.95   1
  -1  -3  -4 1606.79   65.57   1
   1   3   4 1598.03   63.76   5
  -1   3  -4 1598.79   68.10   5
  -1  -3  -4 1492.79   65.85   5
   1  -3   4 1598.07   65.21   2
   1   3   4 1541.79   66.73   2
  -1   3  -4 1637.69   62.77   2
  -1  -3  -4 1427.66   66.79   4
  -1   3  -4 1574.44   65.43   4
   1   3   4 1605.67   65.07   4
   1   3   4 1525.21   52.81   3
  -1   3  -4 1496.88   55.90   3
  -1   3  -4 1502.53   55.34   3
   1  -3   4 1490.30   56.08   3
   1   3   4 1466.63   52.62   3
  -1   3  -5 4123.03  152.01   1
  -1  -3  -5 3750.09  146.60   1
  -1  -3  -5 4135.71  150.35   5
  -1   3  -5 3961.26  151.19   5
   1  -3   5 4005.53  147.55   2
   1   3   5 4220.71  150.89   2
  -1   3  -5 3832.34  146.18   4
  -1  -3  -5 3898.69  149.93   4
   1  -3   5 3965.56  149.51   1
  -1   3  -6   11.44   19.25   1
  -1  -3  -6   23.22   17.86   1
  -1  -3  -6   51.35   20.89   5
  -1   3  -6   94.91   23.37   5
   1  -3   6   53.78   19.44   2
  -1   3  -6   24.87   15.70   4
  -1  -3  -6   62.38   19.91   4
   1   3   6   43.20   18.87   2
  -1   3  -7 1282.69   73.48   5
   1  -3   7 1554.71   74.59   2
   1   3   7 1418.38   74.02   2
  -1   3  -7 1427.68   69.95   4
  -1  -3  -7 1338.75   72.25   4
  -1   3  -7 1355.85   74.06   1
  -1  -3  -7 1353.01   70.84   1
  -1   3  -8   40.98   26.37   5
   1   3   8   67.55   25.76   2
   1  -3   8   59.85   26.24   2
  -1  -3  -8   46.93   23.25   4
  -1   3  -8   91.66   30.32   1
  -1  -3  -8   77.94   26.92   1
  -1   3  -9  278.45   41.11   5
   1  -3   9  209.39   36.16   2
   1   3   9  244.81   40.52   2
  -1  -3  -9  295.65   37.66   4
  -1   3  -9  247.70   40.64   1
  -1  -3  -9  282.12   38.63   1
  -1  -3 -10   -6.53   31.90   6
  -1   3 -10   -6.47   32.56   5
   1  -3  10   23.39   28.57   2
   1   3  10   30.30   29.91   2
  -1   3 -10  -25.63   31.95   1
  -1  -3 -10   -5.85   26.42   1
  -1  -3 -11  258.13   47.49   6
   1  -3  11  353.41   47.52   2
   1   3  11  278.59   45.05   2
  -1   3 -11  344.30   51.81   1
  -1  -3 -11  225.76   42.18   1
  -1  -3 -12    7.73   34.92   6
   1   3  12  -14.26   35.56   2
   1  -3  12   27.75   34.93   2
  -1   3 -12   37.94   36.29   1
   1  -4 -12  197.96   44.33   6
   1   4 -12  209.47   44.52   6
  -1   4  12  134.54   40.06   2
  -1  -4  12  213.03   45.99   2
   1   4 -12  180.24   46.53   1
   1  -4 -11   21.14   31.03   6
   1   4 -11   -6.91   30.42   6
  -1  -4  11   -6.58   31.12   2
  -1   4  11   13.10   30.98   2
   1   4 -11  -13.96   33.73   1
   1  -4 -10  147.53   36.23   6
   1   4 -10  213.45   37.36   6
  -1   4  10  179.17   36.56   2
  -1  -4  10  137.83   38.81   2
   1   4 -10  102.28   35.83   1
   1  -4 -10  152.95   33.06   1
   1  -4  -9  201.39   36.32   6
  -1  -4   9  258.56   39.78   2
  -1   4   9  256.48   39.84   2
   1   4  -9  316.74   42.42   1
   1  -4  -9  283.61   38.68   1
   1  -4  -8   30.48   25.33   6
  -1  -4   8    4.77   25.38   2
  -1   4   8   18.80   22.23   2
   1  -4  -8   -4.11   21.28   4
   1   4  -8    5.11   24.69   1
   1  -4  -8   -8.91   24.33   1
   1  -4  -7  128.17   26.80   6
  -1   4   7   81.73   24.81   2
  -1  -4   7   87.35   25.41   2
   1  -4  -7  128.40   24.45   4
   1   4  -7   71.31   28.09   1
   1  -4  -7   80.65   22.37   1
   1  -4  -6  520.77   39.51   6
   1   4  -6  553.55   39.84   5
  -1   4   6  573.26   40.23   2
  -1  -4   6  548.83   40.07   2
   1  -4  -6  464.67   36.83   4
   1  -4  -6  498.07   37.60   1
   1   4  -6  548.86   42.13   1
  -1   4   5  244.49   25.27   2
   1  -4  -5  240.16   23.45   1
   1   4  -5  232.51   26.17   1
   1  -4  -5  211.43   24.88   6
   1   4  -5  258.54   25.15   5
  -1  -4   5  203.50   23.90   2
  -1   4   5  236.04   18.40   3
   1  -4  -5  182.06   22.86   4
   1   4  -5  237.64   17.97   4
  -1  -4   5  265.99   20.64   3
   1   4  -4 2678.24   99.77   1
  -1   4   4 2739.60   98.76   1
   1  -4  -4 2635.15  100.55   1
   1   4  -4 2790.95  104.93   1
  -1  -4   4 2766.40  101.06   1
  -1   4   4 2740.43  100.76   5
   1  -4  -4 2567.33  103.39   6
  -1  -4   4 2689.30   98.88   5
   1   4  -4 2582.42  101.31   5
  -1   4   4 2681.30  102.73   2
   1  -4  -4 2705.26   99.67   2
  -1  -4   4 2649.60  103.19   2
  -1   4   4 2610.86   99.38   4
   1   4  -4 2708.54   94.29   4
   1  -4  -4 2694.22  102.90   4
  -1   4   4 2600.36   96.13   3
   1  -4  -4 2652.02   95.03   3
   1   4  -4 2579.03   95.99   3
  -1  -4   4 2636.81   98.47   3
   1  -4  -3  148.48   14.02   2
  -1   4   3  151.39   16.12   2
  -1   4   3  141.35   13.41   1
  -1  -4   3  139.73   14.44   1
   1   4  -3  187.96   17.56   1
   1  -4  -3  155.41   14.52   1
   1  -4  -3  150.29   16.96   6
   1   4  -3  169.42   15.12   5
  -1  -4   3  140.29   13.44   5
  -1   4   3  172.08   15.37   6
  -1   4   3  130.91   13.15   3
   1  -4  -3  134.84   12.30   3
  -1  -4   3  189.88   17.72   2
  -1   4   3  187.26   16.27   4
   1  -4  -3  212.09   18.51   4
   1   4  -3  149.66   11.28   4
  -1  -4   3  152.28   14.97   3
   1   4  -3  156.26   13.59   3
  -1  -4   2  722.57   32.10   1
   1  -4  -2  761.40   31.23   1
  -1   4   2  711.31   30.62   1
   1   4  -2  687.10   33.13   1
  -1   4   2  733.49   33.05   6
   1   4  -2  750.69   31.00   5
  -1  -4   2  797.35   30.85   5
  -1  -4   2  753.23   34.83   2
  -1   4   2  738.10   33.17   2
   1  -4  -2  676.92   31.37   2
   1  -4  -2  736.70   35.26   4
  -1   4   2  747.11   34.00   4
   1   4  -2  737.25   28.64   4
   1   4  -2  710.24   33.04   3
   1  -4  -2  739.22   32.32   3
  -1  -4   2  768.84   34.31   3
  -1   4   2  746.60   33.37   3
   1   4  -1  170.57   14.01   2
  -1  -4   1   86.54   10.10   2
   1  -4  -1  168.79   10.13   1
  -1   4   1  135.78    9.31   1
   1   4  -1  159.93   10.73   1
  -1  -4   1  140.55    9.98   1
   1   4  -1  161.36    7.98   8
   1   4  -1  164.24    8.44   5
  -1   4   1  189.55   13.64   3
  -1   4   1  165.45   11.26   2
   1  -4  -1  151.89   10.34   2
   1  -4  -1  154.63   12.26   3
   1  -4  -1  166.78   14.59   4
  -1   4   1  130.25   12.13   4
  -1  -4   1  170.57   10.71   4
   1   4  -1  103.07    8.93   4
  -1  -4   1  175.50   14.34   3
   1   4   0 1349.99   51.02   2
  -1   4   0 1366.25   47.03   1
   1  -4   0 1327.22   46.58   2
   1  -4   0 1294.39   46.92   1
  -1   4   0 1298.87   46.71   2
   1   4   0 1333.23   44.93   1
  -1  -4   0 1308.81   44.77   1
   1  -4   0 1285.83   51.65   4
   1  -4   0 1417.35   49.90   7
  -1   4   0 1226.05   48.62   7
  -1  -4   0 1383.88   49.95   4
   1   4   0 1331.52   49.17   4
  -1  -4   0 1318.94   51.29   3
  -1   4   0 1383.57   51.19   3
   1   4   0 1263.40   50.07   3
   1   4   1 3255.78  109.16   1
  -1  -4  -1 3309.62  109.19   1
  -1   4  -1 3315.18  112.84   1
   1  -4   1 3345.87  113.31   1
  -1   4  -1 3269.22  112.35   2
  -1   4  -1 3295.63  113.47   8
   1  -4   1 3371.65  114.55   8
  -1   4  -1 3527.91  115.72   4
   1   4   1 3265.99  109.86   5
  -1   4  -1 3329.91  111.63   2
   1   4   1 3399.26  116.30   2
   1  -4   1 3381.33  112.16   2
  -1  -4  -1 3253.81  116.82   4
   1   4   1 3204.45  115.25   4
  -1  -4  -1 3281.84  114.25   3
  -1   4  -1 3400.48  114.33   3
  -1   4  -1 3365.02  114.99   3
   1   4   1 3259.39  113.46   3
   1  -4   2 4080.34  138.83   1
  -1   4  -2 3860.50  137.25   1
   1   4   2 3969.06  134.39   1
  -1  -4  -2 4118.68  133.94   1
  -1   4  -2 4109.41  138.12   8
   1   4   2 4009.57  135.77   5
   1  -4   2 4045.03  139.12   8
  -1  -4  -2 4021.59  136.80   5
  -1   4  -2 4049.86  136.21   2
   1   4   2 3809.12  139.91   2
   1  -4   2 3948.34  136.94   2
  -1   4  -2 3813.60  138.79   4
  -1  -4  -2 4144.46  142.62   4
  -1   4  -2 4017.38  136.13   3
  -1  -4  -2 4000.65  135.50   3
   1   4   2 3998.75  135.05   3
  -1   4  -2 4054.19  137.11   3
   1   4   3   23.58    9.29   1
   1  -4   3    7.77   10.44   1
   1   4   3    2.09   11.39   2
  -1  -4  -3    2.48    6.72   1
  -1   4  -3    6.71    8.37   1
  -1   4  -3    6.65    8.04   8
  -1  -4  -3   14.14    9.90   5
   1   4   3   24.55    8.10   5
  -1   4  -3   20.64   11.65   5
  -1   4  -3   13.46    7.68   2
   1  -4   3   12.02    9.39   2
  -1   4  -3    8.68    7.22   3
   1   4   3    9.11    5.90   3
   1   4   3   17.70    9.31   4
  -1  -4  -3   30.45   13.32   4
  -1   4  -3   10.08    6.71   3
  -1   4  -3    9.34    9.13   4
   1   4   3    2.72    5.35   3
   1  -4   3   21.86    8.01   3
   1   4   4  317.19   27.42   2
  -1  -4  -4  325.74   22.76   1
   1  -4   4  386.97   28.58   1
  -1  -4  -4  373.52   25.79   1
  -1   4  -4  385.91   28.86   5
  -1  -4  -4  420.44   28.40   5
   1   4   4  406.98   25.81   5
  -1   4  -4  400.79   24.78   2
   1  -4   4  414.48   27.07   2
  -1  -4  -4  491.62   32.66   4
  -1   4  -4  354.94   26.63   4
  -1   4  -4  397.98   20.81   3
   1  -4   4  399.60   21.85   3
   1   4   4  380.35   18.39   3
  -1   4  -5   81.95   18.88   1
  -1  -4  -5   60.55   14.99   1
  -1   4  -5   60.79   17.44   5
  -1  -4  -5   57.12   16.27   5
   1  -4   5   39.41   16.13   2
  -1  -4  -5   56.44   19.13   4
  -1   4  -5   72.14   16.87   4
   1  -4   5   73.34   17.88   1
   1   4   5   81.38   18.96   2
  -1   4  -6 1734.98   85.59   5
   1  -4   6 1908.00   84.70   2
   1   4   6 1853.74   86.00   2
  -1  -4  -6 1931.86   88.11   4
  -1   4  -6 1803.80   81.48   4
  -1   4  -6 1905.28   88.20   1
  -1  -4  -6 2032.06   84.95   1
  -1  -4  -7  104.16   23.90   1
  -1   4  -7  135.63   29.32   1
  -1   4  -7  107.59   25.99   5
   1  -4   7  116.25   25.60   2
  -1   4  -7  148.92   24.57   4
  -1  -4  -7  204.38   29.84   4
   1   4   7   90.29   26.38   2
  -1   4  -8  247.04   34.92   5
   1   4   8  181.77   33.57   2
   1  -4   8  175.70   32.67   2
  -1  -4  -8  291.76   35.80   4
  -1   4  -8  279.22   38.16   1
  -1  -4  -8  166.09   29.81   1
  -1   4  -9   17.44   28.10   5
  -1  -4  -9  -11.64   28.43   6
   1   4   9  -11.03   26.93   2
   1  -4   9   20.98   27.67   2
  -1  -4  -9   -5.36   24.19   4
  -1  -4  -9    5.12   27.26   1
  -1   4  -9   23.35   27.61   1
  -1   4 -10  246.10   42.05   5
  -1  -4 -10  188.37   40.90   6
   1   4  10  275.07   42.69   2
   1  -4  10  257.23   39.63   2
  -1   4 -10  233.63   42.63   1
  -1  -4 -10  241.29   39.80   1
  -1  -4 -11   -7.13   31.79   6
   1  -4  11    6.42   32.32   2
   1   4  11   40.19   31.68   2
  -1   4 -11   42.62   32.85   1
  -1  -4 -12   -7.68   35.53   6
   1   4  12  -64.72   36.56   2
   1  -4  12   20.73   34.10   2
  -1   4 -12   30.65   37.04   1
   1  -5 -12  -53.21   38.65   6
   1   5 -12   37.18   32.74   6
  -1   5  12   21.32   32.86   2
  -1  -5  12  -14.25   35.17   2
   1   5 -12   30.27   37.73   1
   1  -5 -11  365.78   50.04   6
   1   5 -11  357.28   50.13   6
  -1   5  11  454.99   51.05   2
  -1  -5  11  370.13   49.22   2
   1   5 -11  331.38   50.64   1
   1  -5 -10   12.84   30.02   6
   1   5 -10   -6.25   31.18   6
  -1   5  10   54.11   31.44   2
  -1  -5  10   24.15   30.71   2
   1   5 -10   12.93   31.91   1
   1  -5  -9  225.00   39.82   6
  -1  -5   9  233.99   38.38   2
  -1   5   9  118.55   32.27   2
   1  -5  -9  178.51   33.08   1
   1   5  -9  145.76   35.32   1
   1  -5  -8   20.44   24.19   6
  -1   5   8   42.92   22.59   2
  -1  -5   8   58.03   26.66   2
   1  -5  -8   56.71   21.56   4
   1  -5  -8   21.79   22.61   1
   1   5  -8   15.54   23.98   1
   1   5  -7  725.99   51.33   5
   1  -5  -7  887.11   55.26   6
  -1   5   7  781.38   51.13   2
  -1  -5   7  742.29   51.93   2
   1  -5  -7  687.12   48.74   4
   1   5  -7  769.61   53.24   1
   1  -5  -7  899.37   52.57   1
   1   5  -6  135.80   25.88   1
   1  -5  -6  160.77   24.07   1
   1   5  -6  201.60   25.86   5
   1  -5  -6  194.86   27.95   6
  -1  -5   6  120.74   23.35   2
   1  -5  -6  164.13   24.91   4
  -1   5   6  166.71   26.37   2
   1  -5  -5 2446.89   90.76   1
   1   5  -5 2405.84   99.31   1
   1  -5  -5 2412.27   94.18   1
  -1   5   5 2494.66   91.91   1
   1  -5  -5 2407.94   98.83   6
   1   5  -5 2292.51   95.51   5
  -1  -5   5 2428.12   98.21   2
  -1   5   5 2324.88   96.66   2
   1  -5  -5 2298.17   97.27   4
   1   5  -5 2225.30   86.69   4
  -1  -5   5 2342.02   90.96   3
  -1   5   5 2283.48   87.98   3
   1   5  -4  706.90   36.98   1
   1   5  -4  722.09   41.24   1
  -1   5   4  802.45   36.69   1
   1  -5  -4  795.90   38.21   1
   1  -5  -4  766.82   41.72   6
  -1  -5   4  735.13   36.08   5
   1   5  -4  728.12   38.67   5
  -1   5   4  711.82   39.97   2
   1  -5  -4  688.19   37.40   2
  -1  -5   4  767.50   41.12   2
   1   5  -4  710.12   32.77   4
  -1   5   4  712.61   38.46   4
   1  -5  -4  844.42   43.11   4
   1   5  -4  768.70   36.01   3
  -1  -5   4  742.42   37.63   3
   1  -5  -4  749.05   34.39   3
  -1   5   4  672.39   35.08   3
   1   5  -3 1183.24   47.35   1
   1   5  -3 1075.94   49.48   1
   1  -5  -3 1041.10   45.45   1
  -1  -5   3 1158.35   47.84   1
  -1   5   3 1123.73   45.40   1
   1   5  -3 1106.31   47.01   5
   1   5  -3 1064.94   42.20   4
  -1   5   3 1126.08   47.98   6
  -1  -5   3 1081.71   45.22   5
  -1   5   3 1095.08   48.80   2
   1   5  -3 1105.78   47.94   2
   1  -5  -3 1084.84   47.07   2
  -1  -5   3 1111.58   50.67   2
   1   5  -3 1135.91   42.93   4
   1  -5  -3 1088.29   51.05   4
  -1   5   3 1081.50   48.32   4
   1   5  -3 1108.19   46.98   3
  -1   5   3 1095.81   46.82   3
  -1  -5   3 1119.93   48.67   3
   1  -5  -3 1074.61   45.50   3
   1  -5  -2   49.42    8.62   2
   1   5  -2   34.44   11.40   2
  -1   5   2   36.93    9.94   2
  -1   5   2   61.47    7.41   1
   1  -5  -2   34.16    7.12   1
  -1  -5   2   42.66    8.30   1
   1   5  -2   46.71    9.22   1
   1   5  -2   55.69    7.27   8
  -1   5   2   62.54   10.14   6
   1   5  -2   58.05    8.32   5
   1  -5  -2   62.71   10.28   3
  -1  -5   2   51.43   11.08   2
  -1   5   2   54.40   11.07   3
  -1   5   2   62.89   10.50   4
  -1  -5   2   36.59    7.26   4
   1  -5  -2   36.94   11.41   4
   1   5  -2   48.13    7.36   4
  -1  -5   2   35.03   10.45   3
   1   5  -2   74.04   10.39   3
   1   5  -1  804.63   36.16   2
  -1  -5   1  863.09   35.49   2
   1  -5  -1  751.49   29.98   1
  -1   5   1  774.69   29.95   1
  -1  -5   1  786.89   30.88   1
   1   5  -1  765.75   31.27   1
   1   5  -1  764.97   28.45   5
   1   5  -1  736.04   27.95   8
   1  -5  -1  771.32   32.01   2
  -1   5   1  748.01   32.71   2
   1   5  -1  785.76   32.11   4
  -1  -5   1  816.92   33.15   4
  -1  -5   1  754.45   36.18   3
  -1   5   1  839.16   36.63   3
   1  -5  -1  772.20   34.51   3
   1  -5   0 3324.45  106.71   2
  -1  -5   0 3041.69  109.46   2
   1  -5   0 3100.49  105.50   1
  -1   5   0 3237.48  105.51   1
   1   5   0 3066.35  110.86   2
  -1   5   0 3069.78  106.77   2
   1   5   0 3137.64  102.84   1
  -1  -5   0 2937.84  102.61   1
   1  -5   0 3302.52  112.81   4
   1  -5   0 3190.37  108.84   7
  -1   5   0 3253.61  108.11   7
   1   5   0 3272.46  109.35   4
  -1  -5   0 3128.94  109.98   4
  -1   5   0 3161.84  111.34   3
   1   5   0 3163.35  110.40   3
  -1  -5   0 3096.21  111.74   3
   1   5   117936.08  572.29   1
  -1  -5  -117873.09  572.33   1
  -1   5  -118511.69  577.72   2
  -1   5  -117736.41  576.94   1
   1  -5   118079.23  577.84   1
  -1   5  -117837.68  580.91   4
  -1  -5  -117695.29  574.23   6
   1  -5   117629.86  579.14   8
   1   5   117532.90  573.71   5
   1   5   117668.40  582.25   2
  -1   5  -118024.72  576.99   2
  -1  -5  -118059.31  580.14   2
   1   5   118064.23  581.09   4
  -1  -5  -117468.34  582.62   4
  -1   5  -118241.27  581.31   3
  -1  -5  -118247.85  580.86   3
  -1   5  -117957.63  579.93   3
   1   5   118352.10  579.60   3
  -1   5  -2 1205.29   47.34   1
  -1  -5  -2 1165.96   43.04   1
   1  -5   2 1115.58   48.02   1
   1   5   2 1153.02   43.56   1
  -1  -5  -2 1184.08   46.51   6
   1   5   2 1287.34   46.04   5
  -1   5  -2 1202.39   47.95   8
   1  -5   2 1170.85   48.90   8
  -1   5  -2 1099.90   47.92   4
  -1  -5  -2 1113.87   48.66   2
   1   5   2 1126.45   50.89   2
  -1   5  -2 1153.23   46.31   2
   1  -5   2 1218.84   48.04   2
  -1  -5  -2 1156.29   52.33   4
  -1  -5  -2 1176.13   47.23   3
   1   5   2 1192.89   46.64   3
  -1   5  -2 1181.55   48.43   3
   1  -5   2 1170.57   48.65   3
  -1   5  -2 1132.67   46.96   3
   1  -5   3  823.26   39.29   1
  -1  -5  -3  782.10   33.16   1
  -1   5  -3  777.30   37.31   1
   1   5   3  752.84   33.88   1
  -1  -5  -3  793.81   35.11   1
   1   5   3  783.70   35.62   5
   1  -5   3  757.49   38.52   8
  -1   5  -3  716.61   35.85   8
  -1  -5  -3  675.79   36.20   2
   1  -5   3  755.99   37.15   2
   1   5   3  786.31   40.61   2
  -1   5  -3  825.08   36.00   2
   1   5   3  778.37   39.24   4
  -1   5  -3  763.49   38.65   4
  -1  -5  -3  717.34   41.39   4
   1   5   3  775.49   33.65   3
  -1   5  -3  789.10   34.61   3
   1   5   3  717.67   32.66   3
   1  -5   3  813.52   36.42   3
   1  -5   4 1804.97   74.28   1
  -1  -5  -4 1826.94   67.21   1
  -1  -5  -4 1684.50   69.08   1
   1   5   4 1728.04   69.39   5
  -1   5  -4 1566.81   72.68   5
   1  -5   4 1687.46   71.53   2
   1   5   4 1805.49   75.54   2
  -1   5  -4 1717.39   68.68   2
  -1  -5  -4 1716.06   76.53   4
  -1   5  -4 1687.32   71.54   4
   1   5   4 1667.90   62.80   3
   1  -5   4 1647.97   66.36   3
  -1   5  -4 1741.51   65.02   3
  -1   5  -5   30.15   17.85   1
  -1  -5  -5    7.61   11.63   1
  -1   5  -5   25.99   15.56   5
   1  -5   5   37.45   15.22   2
  -1   5  -5   40.84   15.14   4
  -1  -5  -5   31.68   17.39   4
   1   5   5   26.03   15.91   2
   1  -5   5   24.99   15.75   1
  -1  -5  -6  527.63   37.11   1
  -1   5  -6  475.16   41.92   1
  -1   5  -6  564.70   42.00   5
   1  -5   6  580.84   39.63   2
  -1   5  -6  493.46   36.68   4
  -1  -5  -6  531.40   42.33   4
   1   5   6  451.44   38.24   2
  -1   5  -7 1087.64   65.05   5
  -1  -5  -7 1052.58   63.43   6
   1   5   7 1022.92   64.21   2
   1  -5   7 1191.08   63.77   2
  -1  -5  -7 1093.51   65.69   4
  -1   5  -7 1053.52   58.49   4
  -1  -5  -7 1101.68   60.16   1
  -1   5  -7 1106.26   66.17   1
  -1   5  -8   -5.17   25.78   5
  -1  -5  -8   -5.11   26.95   6
   1   5   8   -5.01   24.72   2
   1  -5   8   27.94   23.68   2
  -1  -5  -8   -5.05   23.34   4
  -1   5  -8  -10.47   26.62   1
  -1  -5  -8  -13.16   22.93   1
  -1  -5  -9  642.98   57.61   6
  -1   5  -9  594.73   54.03   5
   1  -5   9  616.11   52.49   2
   1   5   9  561.00   53.58   2
  -1  -5  -9  632.25   54.34   4
  -1   5  -9  660.89   56.46   1
  -1   5 -10  129.73   34.61   5
  -1  -5 -10   58.11   33.84   6
   1   5  10   68.04   34.14   2
   1  -5  10   64.37   29.84   2
  -1   5 -10   58.99   30.39   1
  -1  -5 -11  184.08   41.49   6
   1  -5  11  115.23   35.64   2
   1   5  11  128.54   36.70   2
  -1  -5 -12   53.41   39.90   6
   1  -5  12  -41.31   32.92   2
   1   5  12   14.49   36.49   2
  -1   5 -12   -7.72   34.00   1
   1  -6 -12  242.99   46.18   6
   1   6 -12  280.66   46.72   6
  -1   6  12  164.34   40.49   2
  -1  -6  12  199.54   44.26   2
   1   6 -12  144.46   40.26   1
   1  -6 -11    7.03   30.56   6
   1   6 -11    6.83   31.96   6
  -1  -6  11   13.29   34.10   2
  -1   6  11   -6.64   32.44   2
   1   6 -11   99.27   39.05   1
   1   6 -10  161.91   36.65   6
   1  -6 -10  224.69   43.08   6
  -1   6  10  115.12   34.64   2
   1   6 -10  156.32   37.46   1
   1  -6  -9  179.03   35.10   6
  -1  -6   9  220.58   38.81   2
  -1   6   9  255.92   37.56   2
   1   6  -9  294.27   41.53   1
   1  -6  -8   20.52   24.81   6
  -1   6   8    4.84   23.17   2
  -1  -6   8   24.63   24.81   2
   1  -6  -8   36.78   22.23   4
   1  -6  -8   33.98   23.01   1
   1   6  -8   15.72   25.60   1
   1  -6  -7   13.46   21.92   6
   1   6  -7   16.47   21.34   5
  -1   6   7   16.93   21.73   2
  -1  -6   7   21.67   22.25   2
   1  -6  -7    4.17   19.95   4
   1  -6  -7    3.65   18.57   1
   1   6  -7   22.93   25.26   1
   1  -6  -6 1580.62   77.53   6
   1   6  -6 1606.33   75.78   5
  -1   6   6 1667.38   77.66   2
  -1  -6   6 1686.04   78.51   2
   1  -6  -6 1506.24   75.72   4
   1  -6  -6 1517.84   71.97   1
   1   6  -6 1614.98   78.83   1
  -1   6   5  479.00   36.37   2
   1   6  -5  526.24   37.21   1
   1  -6  -5  514.10   32.49   1
   1   6  -5  546.96   35.07   5
   1  -6  -5  450.99   34.97   6
  -1  -6   5  514.03   36.63   2
   1  -6  -5  432.98   35.36   4
  -1   6   5  506.45   29.27   3
  -1  -6   5  401.53   30.09   3
  -1   6   4 2239.34   83.67   1
   1   6  -4 2193.41   91.11   1
   1  -6  -4 2255.78   85.35   1
   1   6  -4 2232.08   83.72   8
   1  -6  -4 2240.45   90.85   6
   1   6  -4 2256.63   87.77   5
  -1  -6   4 2129.96   90.44   2
  -1   6   4 2215.38   89.86   2
   1   6  -4 2209.26   81.19   4
   1  -6  -4 2028.63   91.09   4
   1  -6  -4 2297.58   83.54   3
   1   6  -4 2244.26   84.82   3
  -1   6   4 2254.27   85.41   3
  -1  -6   4 2211.82   87.85   3
   1   6  -3  607.76   30.31   1
  -1   6   3  608.44   28.14   1
   1  -6  -3  562.13   28.23   1
   1   6  -3  547.46   32.78   1
   1   6  -3  612.74   30.22   5
  -1   6   3  613.15   31.54   6
   1   6  -3  553.87   27.58   8
   1  -6  -3  542.48   30.21   2
   1   6  -3  547.43   31.68   2
  -1  -6   3  592.60   34.58   2
  -1   6   3  659.00   33.83   2
   1   6  -3  554.98   26.78   4
  -1   6   3  572.48   32.72   4
   1  -6  -3  552.38   35.02   4
   1   6  -3  633.92   31.54   3
  -1   6   3  627.25   32.73   3
  -1  -6   3  570.66   33.53   3
   1  -6  -3  638.65   30.70   3
   1   6  -2 2216.95   84.43   2
   1  -6  -2 2161.96   76.19   1
   1   6  -2 2145.70   80.29   1
  -1   6   2 2132.76   75.97   1
  -1  -6   2 2132.73   78.65   1
  -1  -6   2 2151.23   78.33   4
  -1   6   2 2142.80   80.34   6
   1   6  -2 2138.72   75.81   8
   1   6  -2 2179.08   77.20   5
   1  -6  -2 2166.43   79.84   2
   1   6  -2 2296.27   82.42   2
  -1   6   2 2198.35   81.47   2
   1   6  -2 2065.26   77.22   4
  -1   6   2 2181.61   83.44   4
   1  -6  -2 2250.01   86.03   4
  -1   6   2 2202.02   82.77   3
  -1  -6   2 2173.76   84.78   3
   1  -6  -2 2239.78   81.26   3
   1   6  -2 2145.50   81.82   3
  -1  -6   1  201.72   16.45   2
   1  -6  -1  222.61   12.32   1
   1   6  -1  254.50   19.40   2
  -1   6   1  232.85   16.06   2
   1   6  -1  206.49   13.05   1
  -1   6   1  232.50   12.22   1
  -1  -6   1  207.19   12.72   1
   1   6  -1  215.93   10.54   8
   1   6  -1  229.91   11.08   5
  -1   6   1  195.19   17.88   3
   1  -6  -1  205.08   14.52   2
   1  -6  -1  263.30   20.44   4
  -1  -6   1  223.04   16.15   4
   1   6  -1  235.16   15.43   4
  -1   6   1  203.80   17.17   3
  -1  -6   1  220.18   19.79   3
   1  -6   0  499.18   23.50   2
  -1  -6   0  500.73   26.13   2
   1  -6   0  503.16   21.89   1
  -1   6   0  525.96   24.45   2
   1   6   0  553.97   28.36   2
  -1   6   0  471.36   21.42   1
  -1  -6   0  505.25   18.90   1
   1   6   0  500.79   18.96   1
  -1   6   0  478.09   23.86   7
   1  -6   0  515.12   25.03   7
  -1  -6   0  499.84   26.92   4
  -1   6   0  528.85   27.85   4
   1   6   0  480.06   25.63   4
   1  -6   0  550.89   29.72   4
   1   6   0  471.49   26.54   3
  -1  -6   0  500.47   28.35   3
  -1   6   0  459.90   27.46   3
  -1   6  -1  431.19   22.03   2
  -1   6  -1  387.17   20.21   1
   1  -6   1  433.35   21.48   1
  -1  -6  -1  373.09   22.99   2
   1  -6   1  418.31   22.85   8
  -1   6  -1  401.01   21.73   7
   1  -6   1  424.40   26.48   4
   1   6   1  438.11   18.09   5
   1   6   1  405.87   25.10   2
  -1   6  -1  407.80   21.00   2
  -1  -6  -1  413.40   26.04   4
   1   6   1  395.16   24.18   4
  -1   6  -1  439.63   25.04   4
   1   6   1  405.39   23.39   3
  -1   6  -1  478.92   24.96   3
  -1   6  -1  426.68   25.38   3
  -1  -6  -1  376.74   24.38   3
  -1   6  -2 5890.62  195.66   1
   1  -6   2 5710.61  196.92   1
   1   6   2 5772.39  190.30   1
  -1  -6  -2 5840.42  189.96   1
  -1  -6  -2 5761.50  190.73   1
  -1   6  -2 5885.79  196.38   8
  -1  -6  -2 5671.72  194.18   6
  -1   6  -2 5896.67  198.10   4
   1  -6   2 5746.83  197.77   8
   1   6   2 5794.82  193.23   5
  -1   6  -2 5863.25  195.46   2
   1   6   2 5786.45  200.76   2
  -1  -6  -2 6107.16  198.93   2
   1  -6   2 5789.57  196.81   2
  -1  -6  -2 5859.27  203.19   4
  -1   6  -2 5815.52  199.08   3
   1  -6   2 5809.27  199.47   3
  -1   6  -2 5750.20  196.85   3
   1   6   2 5744.89  196.05   3
  -1  -6  -2 5749.46  197.38   3
   1   6   3    9.82   13.29   2
   1  -6   3    8.31   12.08   1
  -1  -6  -3   -1.09    6.23   1
  -1  -6  -3    1.31    7.91   1
  -1   6  -3    1.76    8.23   1
  -1   6  -3    5.32    8.67   8
  -1  -6  -3   -5.49   10.63   6
   1  -6   3   -6.19   11.73   8
   1   6   3    4.65    7.09   5
  -1   6  -3    5.02    7.83   2
   1   6   3    1.50    8.31   3
   1  -6   3   11.72   10.76   2
  -1  -6  -3   14.02   12.81   4
   1  -6   3   -1.92   11.24   3
  -1   6  -3    2.14   10.48   4
   1   6   3   -1.42    7.13   3
  -1   6  -3   -4.77    7.68   3
   1  -6   4  612.53   36.61   1
  -1  -6  -4  599.14   32.48   1
  -1  -6  -4  644.90   35.83   6
  -1   6  -4  634.85   38.11   5
   1   6   4  619.16   32.74   5
   1   6   4  629.16   39.12   2
   1  -6   4  608.56   35.24   2
  -1   6  -4  566.93   35.48   4
  -1  -6  -4  561.74   40.23   4
  -1   6  -4  551.25   30.29   3
   1   6   4  610.45   29.56   3
   1  -6   4  673.06   33.67   3
  -1   6  -5  303.97   30.77   1
  -1  -6  -5  362.16   27.68   1
  -1   6  -5  350.04   31.12   5
  -1  -6  -5  332.29   28.86   6
   1  -6   5  302.52   27.41   2
  -1  -6  -5  325.72   33.69   4
  -1   6  -5  394.62   29.94   4
   1   6   5  326.31   31.47   2
   1  -6   5  373.44   31.12   1
  -1   6  -6 1191.58   64.42   5
  -1  -6  -6 1284.06   64.82   6
   1  -6   6 1222.40   62.16   2
   1   6   6 1135.34   64.60   2
  -1   6  -6 1122.22   59.32   4
  -1  -6  -6 1199.95   67.13   4
  -1  -6  -6 1085.30   58.00   1
  -1   6  -6 1221.42   66.16   1
  -1   6  -7   55.89   25.90   1
  -1   6  -7   77.33   25.29   5
  -1  -6  -7   66.00   23.26   6
   1  -6   7   20.52   22.27   2
  -1  -6  -7   33.23   24.17   4
   1   6   7   18.13   22.87   2
  -1   6  -8  329.10   40.93   1
  -1   6  -8  379.08   41.42   5
  -1  -6  -8  325.14   38.96   6
   1  -6   8  300.61   36.99   2
  -1  -6  -8  320.39   39.85   4
   1   6   8  307.09   38.90   2
  -1  -6  -9  -40.30   29.27   6
  -1   6  -9   11.69   27.95   5
   1  -6   9   -5.28   28.13   2
   1   6   9   51.43   30.95   2
  -1  -6  -9   -5.75   29.49   4
  -1   6  -9  -17.90   30.34   1
  -1   6 -10  142.81   38.28   5
  -1  -6 -10  173.07   37.54   6
   1  -6  10  129.03   33.89   2
   1   6  10  194.67   40.83   2
  -1  -6 -10  111.53   32.42   4
  -1   6 -10  118.93   38.11   1
  -1   6 -11   35.42   37.40   5
  -1  -6 -11   28.08   32.85   6
   1   6  11   20.47   33.00   2
   1  -6  11   89.56   37.76   2
  -1   6 -11   36.05   40.69   1
  -1  -6 -12   22.70   33.75   6
   1   6  12   36.58   34.60   2
  -1   6 -12  -23.28   39.83   1
   1  -7 -12  -30.28   35.00   6
   1   7 -12   21.97   31.83   6
  -1   7  12  -14.37   34.36   2
  -1  -7  12   -7.15   35.30   2
   1   7 -12   -7.63   36.07   1
   1   7 -11  536.43   56.31   6
   1  -7 -11  632.40   61.60   6
  -1   7  11  615.22   58.64   2
  -1  -7  11  434.21   53.85   2
   1   7 -11  377.63   52.76   1
   1  -7 -10   12.83   30.70   6
  -1  -7  10   98.28   37.28   2
  -1   7  10   30.52   30.76   2
   1   7 -10   39.33   33.03   1
   1  -7  -9  110.00   32.62   6
  -1  -7   9  189.81   35.85   2
  -1   7   9   66.34   32.60   2
   1  -7  -9   84.11   30.58   4
   1   7  -9  178.07   36.44   1
   1  -7  -8    5.15   25.43   6
  -1   7   8    4.93   25.31   2
  -1  -7   8   15.03   25.22   2
   1  -7  -8  -24.26   26.06   4
   1   7  -8    5.29   26.91   1
   1  -7  -7 1574.66   81.46   6
   1   7  -7 1522.21   78.27   5
  -1  -7   7 1689.20   82.98   2
  -1   7   7 1618.94   81.44   2
   1  -7  -7 1525.14   80.27   4
   1   7  -7 1574.16   83.18   1
   1  -7  -6  153.25   21.94   1
   1   7  -6  156.16   27.94   1
   1  -7  -6  113.67   23.79   6
   1   7  -6  145.58   24.55   5
  -1  -7   6  171.32   26.63   2
   1  -7  -6  160.79   26.27   4
  -1   7   6  180.39   27.58   2
   1   7  -5 5758.01  207.64   1
   1  -7  -5 5627.80  199.23   1
   1  -7  -5 5574.02  206.14   6
   1   7  -5 5717.56  203.23   5
  -1   7   5 5549.58  205.25   2
  -1  -7   5 5546.56  206.81   2
   1  -7  -5 5876.04  209.64   4
  -1   7   5 5726.74  198.19   3
  -1  -7   5 5827.50  201.96   3
  -1   7   4   95.76   17.76   2
   1  -7  -4  113.09   14.77   1
   1   7  -4  115.34   20.07   1
   1   7  -4  115.89   16.27   5
   1   7  -4  132.36   14.13   8
  -1   7   4   98.75   16.28   3
  -1  -7   4  119.74   20.70   2
   1  -7  -4  101.67   14.02   3
   1  -7  -4  126.17   22.75   4
  -1  -7   4  104.67   17.55   3
   1   7  -4  115.04   13.64   4
  -1   7   4  124.52   15.17   3
   1   7  -3 2980.12  115.25   2
   1   7  -3 3071.18  108.99   1
  -1   7   3 3062.78  105.94   1
   1  -7  -3 3026.86  106.39   1
   1   7  -3 3070.50  113.09   1
   1   7  -3 2993.11  108.80   5
   1   7  -3 2929.03  106.12   8
  -1   7   3 3162.65  111.41   6
  -1  -7   3 3049.43  115.36   2
  -1   7   3 3110.14  113.82   2
   1  -7  -3 3090.42  110.66   2
   1   7  -3 2952.03  106.41   4
   1  -7  -3 2989.33  117.77   4
  -1   7   3 2992.39  112.01   3
   1   7  -3 3111.47  111.58   3
   1  -7  -3 2896.55  109.47   3
  -1  -7   3 3080.69  114.90   3
  -1   7   3 2955.60  110.30   3
   1   7  -2   57.59    9.01   1
   1   7  -2   42.58   14.06   2
   1  -7  -2   35.91   10.23   2
  -1   7   2   74.09   13.88   2
   1   7  -2   47.86   10.85   1
   1  -7  -2   56.09    7.97   1
  -1   7   2   54.52    7.68   1
   1   7  -2   59.49    8.56   5
   1   7  -2   64.56    7.99   8
  -1   7   2   48.07   10.12   6
  -1   7   2   28.99   11.43   3
   1   7  -2   55.80   11.78   2
   1   7  -2   62.23    9.64   4
  -1  -7   2   48.84    9.07   4
   1  -7  -2   81.68   17.16   4
  -1   7   2   55.97   11.78   4
   1   7  -2   46.05   12.07   3
  -1   7   2   40.94   10.79   3
  -1  -7   2   44.10   12.79   3
  -1  -7   121058.78  674.47   2
   1   7  -120917.27  676.76   2
   1   7  -120748.19  666.66   1
   1  -7  -120786.76  671.06   2
   1  -7  -121038.78  665.93   1
   1   7  -120934.91  667.95   1
  -1  -7   120056.27  666.89   1
  -1   7   120800.42  665.83   1
   1   7  -120920.51  665.01   5
   1   7  -119979.32  664.52   7
   1  -7  -121008.92  672.61   7
  -1   7   121273.22  672.86   2
   1   7  -120850.40  672.22   4
   1  -7  -120948.53  679.26   4
  -1  -7   121384.00  673.73   4
  -1  -7   121600.43  678.73   3
  -1   7   120956.71  677.16   3
  -1   7   120841.43  675.74   3
  -1  -7   0 1274.28   50.12   2
   1  -7   0 1120.29   42.99   1
   1   7   0 1170.30   51.28   2
  -1   7   0 1128.74   47.19   2
   1  -7   0 1182.26   46.53   2
  -1   7   0 1171.99   43.15   1
   1   7   0 1187.54   39.42   1
   1   7   0 1144.28   39.54   1
   1   7   0 1088.35   39.42   6
   1  -7   0 1128.60   47.32   7
   1   7   0 1229.79   49.62   4
  -1   7   0 1196.67   50.74   4
  -1  -7   0 1178.03   50.63   4
   1  -7   0 1152.11   53.15   4
   1   7   0 1220.79   50.35   3
  -1  -7   0 1186.87   52.93   3
  -1   7   0 1164.53   51.74   3
  -1   7  -1 9198.76  300.48   2
  -1  -7  -1 9034.20  302.13   2
  -1   7  -1 8870.30  297.08   1
   1  -7   1 9078.91  297.95   1
   1  -7   1 9048.22  300.31   8
  -1   7  -1 8927.56  299.22   7
   1  -7   1 9273.61  305.94   4
   1   7   1 9135.31  293.83   5
   1   7   1 9317.84  305.39   2
  -1   7  -1 9083.48  299.18   2
   1   7   1 9018.11  303.69   4
  -1   7  -1 8793.64  303.17   4
  -1  -7  -1 8941.57  306.00   4
  -1   7  -1 9245.95  303.01   3
   1   7   1 9144.17  302.41   3
  -1   7  -1 9064.07  305.02   3
  -1  -7  -1 9276.28  304.98   3
  -1  -7  -2   21.11    9.98   2
  -1   7  -2   28.03    9.84   2
   1   7   2   37.02   13.28   2
   1  -7   2   27.85   10.62   1
  -1  -7  -2   20.29    4.79   1
  -1   7  -2   25.95    8.18   1
  -1  -7  -2   30.29    5.54   1
   1   7   2   39.20    8.18   5
  -1  -7  -2   29.98    7.72   6
   1  -7   2   33.66   11.95   8
  -1   7  -2   31.09    8.25   8
  -1   7  -2   35.15    8.80   2
  -1   7  -2   25.54   12.22   3
   1   7   2   25.94   10.37   4
  -1   7  -2   13.21    8.77   4
  -1  -7  -2   13.20   12.52   4
   1   7   2   25.56    9.58   3
  -1  -7  -2   19.49   11.36   3
  -1   7  -2   30.59    9.36   3
   1  -7   2   37.49   13.22   3
  -1   7  -3 8777.98  285.73   1
   1  -7   3 8560.72  288.45   1
  -1  -7  -3 8530.75  280.78   1
   1  -7   3 8502.39  288.32   8
  -1   7  -3 8552.39  286.90   4
   1   7   3 8630.81  283.79   5
  -1  -7  -3 8132.78  285.10   6
  -1   7  -3 8543.98  285.70   8
   1   7   3 8572.75  292.53   2
  -1   7  -3 8635.51  285.56   2
  -1   7  -3 8749.72  288.56   3
   1  -7   3 8494.35  287.98   2
  -1  -7  -3 8426.62  295.50   4
   1   7   3 8200.72  284.93   3
  -1  -7  -3 8514.02  286.05   3
   1  -7   3 8615.22  288.96   3
   1   7   3 8749.48  284.62   3
  -1   7  -3 8395.34  285.18   3
   1  -7   4   21.50   13.94   1
   1   7   4   -3.08   17.39   2
  -1  -7  -4   19.45   10.37   1
  -1   7  -4    5.62   14.56   5
  -1  -7  -4   22.04   14.25   6
   1   7   4   21.93   10.15   5
   1  -7   4   41.00   14.58   2
   1   7   4   23.72   10.43   3
  -1  -7  -4   17.58   17.36   4
  -1   7  -4   20.56   12.95   4
   1  -7   4    2.27   11.57   3
  -1   7  -5  637.94   43.64   5
  -1  -7  -5  772.00   43.93   6
   1  -7   5  683.57   42.74   2
   1   7   5  691.71   46.36   2
  -1   7  -5  779.48   43.21   4
  -1  -7  -5  813.37   50.37   4
  -1   7  -5  757.08   46.98   1
  -1   7  -6    4.09   20.05   1
  -1   7  -6   39.52   19.96   5
  -1  -7  -6   89.31   22.00   6
   1  -7   6   25.24   16.74   2
  -1  -7  -6   80.47   24.05   4
  -1   7  -6   81.01   20.49   4
   1   7   6   45.04   23.33   2
  -1  -7  -7 1301.14   70.54   6
  -1   7  -7 1388.92   73.02   5
   1   7   7 1264.98   72.57   2
   1  -7   7 1268.92   68.46   2
  -1  -7  -7 1064.43   69.62   4
  -1   7  -7 1165.92   71.23   1
  -1   7  -8   16.11   27.83   1
  -1  -7  -8    5.05   25.91   6
  -1   7  -8  -10.44   27.04   5
   1  -7   8    4.75   24.83   2
  -1  -7  -8  -16.40   24.98   4
   1   7   8   15.71   24.77   2
  -1  -7  -9  771.05   60.79   6
  -1   7  -9  778.74   63.66   5
   1  -7   9  847.31   62.36   2
   1   7   9  815.05   65.58   2
  -1  -7  -9  929.10   66.71   4
  -1   7  -9  922.05   66.97   1
  -1   7 -10    6.49   32.02   5
  -1  -7 -10   25.46   29.09   6
   1   7  10    6.38   32.46   2
   1  -7  10   29.45   30.80   2
  -1  -7 -10   32.04   31.63   4
  -1   7 -10   13.31   30.43   1
  -1   7 -11  134.29   39.22   5
  -1  -7 -11  188.14   41.97   6
   1   7  11  110.23   40.63   2
   1  -7  11  191.92   40.63   2
  -1   7 -11  137.76   39.89   1
   1  -8 -12  135.49   41.14   6
  -1   8  12  194.98   44.15   2
  -1  -8  12  165.25   43.05   2
   1   8 -12  213.96   46.05   1
   1  -8 -11   14.02   32.05   6
   1   8 -11   47.16   32.93   6
  -1   8  11   20.21   31.16   2
  -1  -8  11   53.87   34.58   2
   1   8 -11   42.90   33.46   1
   1  -8 -10  237.96   39.98   6
  -1  -8  10  180.29   37.92   2
  -1   8  10  191.65   37.96   2
   1   8 -10  145.03   37.37   1
   1  -8  -9  232.71   37.89   6
  -1  -8   9  266.60   41.66   2
  -1   8   9  263.93   39.31   2
   1  -8  -9  253.78   37.45   4
   1   8  -9  167.71   37.33   1
   1   8  -8   75.91   25.90   5
   1  -8  -8   46.76   29.03   6
  -1   8   8   95.47   29.40   2
  -1  -8   8  153.59   32.05   2
   1  -8  -8  112.66   29.51   4
   1   8  -8  160.51   32.40   1
   1   8  -7   47.05   25.29   1
   1  -8  -7    4.58   22.38   6
   1   8  -7   49.28   21.31   5
  -1  -8   7   22.86   23.05   2
   1  -8  -7   56.55   23.05   4
  -1   8   7   39.98   21.95   2
   1  -8  -6 2304.53  102.57   6
   1   8  -6 2482.16  100.66   5
  -1   8   6 2338.02  102.32   2
  -1  -8   6 2219.55  101.82   2
   1  -8  -6 2301.47  104.13   4
   1   8  -6 2212.97  102.44   1
  -1   8   5   39.88   20.34   2
   1   8  -5   34.28   16.98   1
   1   8  -5   62.61   16.73   5
  -1   8   5   43.58   14.05   3
  -1  -8   5   60.31   20.98   2
   1  -8  -5   66.56   22.97   4
  -1  -8   5   20.63   16.81   3
   1   8  -4 1816.01   82.69   1
   1   8  -4 2016.37   80.65   5
  -1  -8   4 2023.37   86.43   2
  -1   8   4 2047.33   84.82   2
   1  -8  -4 2115.76   90.17   4
   1   8  -4 1943.19   76.37   4
  -1   8   4 2051.96   82.05   3
  -1  -8   4 2068.84   85.15   3
   1   8  -3   83.24   18.59   2
  -1   8   3   83.33   16.17   2
   1   8  -3   68.17   11.10   1
   1   8  -3   48.13   12.91   1
   1  -8  -3   75.54   10.28   1
  -1   8   3   55.35   11.02   6
   1   8  -3   79.41   11.02   8
   1   8  -3   66.64   12.52   5
  -1   8   3   87.68   15.92   3
   1   8  -3   62.08   10.56   4
   1  -8  -3   59.88   17.91   4
  -1  -8   3   73.87   16.18   3
  -1   8   3   90.00   13.87   3
   1   8  -2 2244.91   80.04   1
   1   8  -2 2265.64   89.09   2
  -1   8   2 2166.37   76.70   1
   1  -8  -2 2196.08   76.81   1
   1   8  -2 2298.45   82.70   1
  -1  -8   2 2200.99   83.58   4
   1   8  -2 2166.42   77.78   8
  -1   8   2 2141.90   83.03   6
   1   8  -2 2249.33   79.22   5
  -1   8   2 2167.59   85.74   2
   1  -8  -2 2346.59   83.98   2
   1   8  -2 2220.63   82.28   4
   1  -8  -2 2054.47   90.72   4
  -1  -8   2 2210.64   89.63   3
  -1   8   2 2262.05   88.28   3
  -1   8   2 2189.08   85.74   3
   1  -8  -1  448.53   19.03   1
  -1  -8   1  439.59   26.64   2
   1   8  -1  427.81   19.63   1
   1  -8  -1  443.42   24.16   2
  -1   8   1  415.57   18.71   1
   1   8  -1  426.86   20.57   1
   1   8  -1  420.42   18.54   5
   1  -8  -1  435.72   25.37   7
   1   8  -1  420.29   18.26   7
  -1   8   1  421.64   25.93   2
  -1   8   1  400.15   28.42   3
   1   8  -1  432.82   24.91   4
   1  -8  -1  447.20   31.06   4
  -1  -8   1  396.80   26.42   4
  -1   8   1  414.67   27.36   3
  -1  -8   1  376.99   29.16   3
  -1  -8   0 2389.92   89.83   2
   1  -8   0 2388.26   82.42   1
   1  -8   0 2439.68   87.05   2
   1   8   0 2388.85   93.17   2
  -1   8   0 2444.03   82.54   1
   1  -8   0 2346.11   87.57   7
  -1  -8   0 2309.43   78.91   8
   1   8   0 2359.71   79.27   6
  -1   8   0 2400.33   88.29   2
   1  -8   0 2390.05   94.79   4
  -1  -8   0 2434.65   92.17   4
  -1   8   0 2390.01   91.84   4
   1   8   0 2358.05   90.06   4
   1   8   0 2413.77   91.15   3
  -1  -8   0 2394.78   94.24   3
  -1   8   0 2573.74   95.07   3
   1  -8   1 1403.99   53.46   1
  -1   8  -1 1388.23   56.76   2
  -1  -8  -1 1341.54   57.61   2
  -1   8  -1 1425.13   53.10   1
   1   8   1 1364.31   49.48   5
   1  -8   1 1304.69   55.57   8
  -1   8  -1 1449.53   55.28   7
   1  -8   1 1343.13   61.05   4
   1   8   1 1414.39   61.78   2
  -1   8  -1 1428.97   55.35   2
  -1   8  -1 1378.06   58.98   4
   1   8   1 1342.97   58.81   4
  -1  -8  -1 1394.85   62.11   4
  -1   8  -1 1405.38   61.71   3
  -1   8  -1 1414.36   58.92   3
   1   8   1 1367.63   58.62   3
  -1  -8  -1 1274.02   60.51   3
   1  -8   2 5551.89  189.98   1
  -1   8  -2 5699.90  192.42   2
  -1   8  -2 5621.06  188.35   1
  -1   8  -2 5400.02  188.96   8
   1   8   2 5488.76  185.54   5
   1  -8   2 5335.27  190.93   8
  -1   8  -2 5532.26  189.57   2
   1   8   2 5619.29  196.53   2
  -1  -8  -2 5709.17  199.60   4
  -1   8  -2 5753.41  193.26   4
   1  -8   2 5649.22  196.48   3
  -1   8  -2 5604.58  192.52   3
  -1   8  -2 5552.66  195.67   3
   1   8   2 5402.69  191.60   3
  -1  -8  -2 5568.64  194.37   3
   1  -8   3  145.72   18.93   1
   1   8   3   95.35   20.41   2
  -1   8  -3  183.02   20.59   2
  -1   8  -3  147.47   15.63   1
   1  -8   3  160.30   18.22   8
  -1   8  -3  171.72   16.67   8
  -1  -8  -3  149.78   17.22   6
   1   8   3  178.23   18.17   3
  -1   8  -3  138.27   15.52   2
   1  -8   3  219.97   20.99   2
  -1   8  -3  160.67   19.30   3
  -1  -8  -3  160.25   22.55   4
   1   8   3  168.00   16.88   3
   1  -8   3  212.68   20.21   3
   1  -8   4  405.12   32.57   1
   1   8   4  560.87   38.26   2
  -1   8  -4  480.09   35.13   1
  -1   8  -4  474.91   34.09   5
  -1  -8  -4  532.63   32.92   6
  -1   8  -4  485.66   32.24   3
   1  -8   4  640.73   36.95   2
  -1  -8  -4  537.35   40.86   4
   1   8   4  550.91   30.82   3
   1  -8   4  464.60   32.16   3
  -1   8  -5   24.86   18.75   1
  -1  -8  -5    3.08   14.06   6
  -1   8  -5   40.99   17.04   5
   1  -8   5    3.19   17.44   2
  -1   8  -5   12.60   12.57   3
  -1   8  -5    9.00   15.70   4
  -1  -8  -5   29.72   21.80   4
   1   8   5   26.22   21.79   2
  -1   8  -6  640.96   46.05   1
  -1   8  -6  639.47   46.57   5
  -1  -8  -6  559.89   41.91   6
   1  -8   6  608.01   43.82   2
  -1  -8  -6  656.99   49.77   4
  -1   8  -6  652.08   42.54   4
   1   8   6  608.49   47.08   2
  -1   8  -7   86.14   26.87   1
  -1  -8  -7   69.69   24.48   6
  -1   8  -7   92.39   27.92   5
   1  -8   7   42.47   23.30   2
  -1  -8  -7   73.03   28.57   4
   1   8   7   67.40   24.81   2
  -1   8  -8  282.34   39.75   1
  -1  -8  -8  356.34   42.07   6
  -1   8  -8  387.96   42.54   5
   1  -8   8  398.86   40.69   2
  -1  -8  -8  387.90   45.32   4
   1   8   8  344.28   42.57   2
  -1   8  -9   54.72   33.55   1
  -1  -8  -9   62.40   30.27   6
  -1   8  -9   64.58   30.21   5
   1  -8   9   80.46   30.80   2
  -1  -8  -9   68.08   32.43   4
   1   8   9   65.30   30.54   2
  -1   8 -10   97.21   34.19   5
   1   8  10  220.78   44.39   2
   1  -8  10  159.33   37.26   2
  -1  -8 -10  152.22   37.03   4
  -1   8 -10  120.61   37.48   1
  -1   8 -11   28.22   32.23   5
   1   8  11    6.99   32.30   2
  -1   8 -11  -14.57   34.84   1
   1  -9 -11  321.05   47.06   6
  -1  -9  11  305.74   46.11   2
  -1   9  11  258.07   44.83   2
   1   9 -11  272.20   46.92   1
   1  -9 -10   38.52   31.08   6
  -1   9  10   94.06   34.85   2
  -1  -9  10   50.42   32.39   2
   1   9 -10   33.12   33.40   1
   1  -9  -9   40.76   27.13   6
  -1  -9   9  196.35   37.47   2
  -1   9   9  171.31   36.17   2
   1  -9  -9   98.34   30.70   4
   1   9  -9   90.48   35.49   1
   1   9  -8    5.40   27.71   1
   1   9  -8   -9.46   22.87   5
   1  -9  -8   26.09   23.84   6
  -1  -9   8   36.70   24.80   2
   1  -9  -8   21.60   27.45   4
  -1   9   8   10.27   25.62   2
   1   9  -7 1848.67   86.90   5
   1  -9  -7 1665.57   87.09   6
  -1   9   7 1876.82   90.57   2
  -1  -9   7 1704.70   88.75   2
   1  -9  -7 1806.43   92.68   4
   1   9  -7 1836.95   91.30   1
   1   9  -6   41.13   21.52   1
   1   9  -6   20.80   19.11   5
  -1  -9   6   29.37   21.75   2
   1  -9  -6   50.67   25.38   4
  -1   9   6   -4.01   20.22   2
   1   9  -5 2723.64  113.00   1
   1   9  -5 2790.15  109.01   5
  -1  -9   5 2703.73  115.02   2
  -1   9   5 2740.10  112.77   2
   1  -9  -5 2725.22  118.46   4
  -1  -9   5 2733.55  111.67   3
  -1   9   5 2832.16  108.23   3
  -1   9   4   24.03   14.98   2
   1   9  -4   20.16   16.25   2
   1   9  -4   -2.85   14.38   1
   1   9  -4    2.26   11.82   5
  -1   9   4   37.36   14.33   3
   1  -9  -4   -3.84   19.12   4
  -1  -9   4    9.48   14.79   3
   1   9  -3 1839.76   80.80   2
   1   9  -3 1822.64   75.50   1
   1   9  -3 1806.20   71.96   5
  -1   9   3 1925.06   74.98   6
  -1   9   3 1864.48   78.75   2
   1  -9  -3 1910.94   84.59   4
  -1  -9   3 2010.06   82.84   3
  -1   9   3 1833.38   78.53   3
   1   9  -2  587.99   36.50   2
   1   9  -2  529.96   28.22   1
  -1   9   2  545.79   29.53   6
   1   9  -2  553.77   25.74   5
  -1  -9   2  543.88   31.38   4
   1  -9  -2  590.04   30.60   2
  -1   9   2  448.81   30.90   2
   1   9  -2  440.75   27.35   4
   1  -9  -2  609.86   38.17   4
  -1  -9   2  576.10   36.67   3
  -1   9   2  518.30   34.19   3
  -1   9   1   64.38   13.52   2
   1  -9  -1   51.02   11.62   2
   1   9  -1  105.71   17.50   2
   1   9  -1   65.73    8.27   1
   1  -9  -1   74.33   12.72   7
   1   9  -1   80.65    7.71   5
   1  -9  -1   70.94   17.60   4
  -1  -9   1  108.20   16.65   4
   1   9  -1   89.21   12.61   4
  -1  -9   1   85.77   18.08   3
  -1   9   1   66.43   15.97   3
   1  -9   0 2992.37  107.73   2
   1   9   0 3018.86  114.25   2
   1  -9   0 2956.88  102.07   1
  -1   9   0 3048.99  110.43   2
  -1  -9   0 2978.68  113.85   4
   1   9   0 2878.73  110.76   4
   1  -9   0 3106.42  117.47   4
  -1  -9   0 3079.51  117.02   3
  -1   9   0 2992.93  115.86   3
   1  -9   1 7374.68  246.29   1
  -1   9  -1 7500.58  251.90   2
  -1   9  -1 7478.26  245.58   1
   1  -9   1 7299.72  257.10   4
  -1   9  -1 7532.89  248.69   7
   1  -9   1 7505.89  249.79   8
   1   9   1 7347.85  256.84   2
  -1   9  -1 7243.73  248.97   2
  -1  -9  -1 7511.03  258.15   4
  -1  -9  -1 7421.64  257.57   3
  -1   9  -1 7438.62  257.98   3
   1   9   2  230.12   23.84   2
  -1   9  -2  153.67   18.34   2
   1  -9   2  182.33   17.59   1
  -1   9  -2  173.37   15.36   1
  -1   9  -2  165.25   16.03   7
   1  -9   2  171.22   18.07   8
  -1   9  -2  172.14   17.39   2
  -1   9  -2  195.54   22.85   3
  -1  -9  -2  245.18   25.71   4
   1  -9   2  251.11   25.12   3
  -1  -9  -2  268.60   23.87   3
   1  -9   3 1699.87   71.30   1
  -1   9  -3 1617.81   67.62   1
  -1   9  -3 1798.24   73.37   2
  -1  -9  -3 1803.24   69.21   6
   1  -9   3 1647.47   70.93   8
   1   9   3 1707.28   77.03   2
  -1  -9  -3 1903.43   82.17   4
   1   9   3 1605.95   71.20   3
  -1   9  -3 1640.94   73.95   3
   1  -9   3 1755.44   75.78   3
   1   9   4  206.45   27.49   2
   1  -9   4  203.19   23.33   1
  -1   9  -4  214.84   24.68   1
  -1   9  -4  227.20   24.92   5
  -1  -9  -4  260.52   23.41   6
   1   9   4  207.01   21.01   3
  -1   9  -4  236.94   24.88   3
   1  -9   4  197.01   22.88   2
  -1  -9  -4  279.71   30.52   4
  -1   9  -4  210.13   23.61   4
   1  -9   4  219.36   23.93   3
  -1   9  -5 1600.13   76.75   1
  -1  -9  -5 1628.10   73.07   6
  -1   9  -5 1546.68   74.81   5
   1   9   5 1600.61   79.18   2
   1  -9   5 1575.10   74.51   2
  -1  -9  -5 1559.87   81.37   4
  -1   9  -5 1651.13   72.06   3
  -1   9  -6   67.56   24.07   1
  -1   9  -6   64.68   21.78   5
   1  -9   6   45.93   21.16   2
  -1  -9  -6   49.95   23.95   4
   1   9   6   57.58   26.19   2
  -1   9  -7  637.49   49.34   5
   1  -9   7  656.65   47.65   2
  -1  -9  -7  584.67   51.09   4
   1   9   7  531.77   48.86   2
  -1   9  -8   43.96   27.42   1
  -1   9  -8   31.60   25.48   5
   1  -9   8   29.29   25.79   2
  -1  -9  -8   71.47   32.28   4
   1   9   8   27.66   25.90   2
  -1   9  -9  570.21   54.29   1
  -1   9  -9  405.55   47.73   5
   1  -9   9  444.40   49.19   2
  -1  -9  -9  378.77   49.95   4
   1   9   9  454.70   50.93   2
  -1   9 -10   12.94   27.75   5
   1   9  10   13.20   31.90   2
  -1  -9 -10   27.33   31.22   4
  -1   9 -10    6.74   32.24   1
  -1   9 -11   77.23   33.60   5
   1   9  11   28.35   34.28   2
  -1   9 -11   21.92   37.53   1
  -1  10  11   -6.85   33.45   2
  -1 -10  11  -47.89   35.78   2
   1  10 -11  -14.35   33.56   1
  -1  10  10  127.17   36.81   2
  -1 -10  10  114.82   34.37   2
   1  10 -10   33.21   34.53   1
   1 -10  -9  115.13   31.15   4
  -1 -10   9   41.14   31.06   2
  -1  10   9   23.25   27.23   2
   1  10  -9   42.43   29.34   1
  -1 -10   8  563.06   51.40   2
   1  10  -8  532.92   50.76   1
   1 -10  -8  460.53   47.19   4
  -1  10   8  573.25   50.51   2
  -1 -10   7  116.31   28.96   2
   1  10  -7   67.34   26.23   1
   1 -10  -7  127.02   31.37   4
  -1  10   7   89.47   27.75   2
   1 -10  -6 1527.34   82.00   4
  -1  10   6 1664.17   79.86   2
  -1 -10   6 1396.79   77.61   2
   1  10  -6 1495.85   77.24   1
   1  10  -5   47.72   20.93   2
  -1  10   5   76.61   20.55   2
  -1 -10   5   70.05   23.40   2
  -1  10   5   70.63   17.76   3
   1  10  -5   91.75   23.33   1
   1 -10  -5   90.27   26.54   4
  -1 -10   5   78.77   20.49   3
   1  10  -4 2356.52  101.03   2
  -1  10   4 2260.33   97.80   2
   1  10  -4 2334.59   95.98   1
   1 -10  -4 2468.14  105.99   4
  -1 -10   4 2359.80  100.33   3
  -1  10   4 2383.19   97.18   3
   1  10  -3  331.56   30.34   2
  -1  10   3  344.96   30.28   2
  -1  10   3  414.57   31.70   3
   1  10  -3  443.73   28.60   1
   1 -10  -3  421.15   36.89   4
  -1 -10   3  433.55   34.50   3
  -1  10   2   34.68   13.38   2
   1  10  -2   50.45   16.27   2
   1  10  -2   50.26   11.35   1
  -1  10   2   58.93   16.68   3
   1 -10  -2   35.14   16.12   4
  -1 -10   2   58.34   12.93   4
  -1 -10   2   29.59   16.46   3
   1  10  -1  149.95   20.95   2
   1 -10  -1  184.36   17.45   2
  -1  10   1  129.15   18.79   2
   1 -10  -1  139.89   15.66   7
  -1  10   1  145.53   21.64   3
   1  10  -1  150.66   16.64   4
  -1 -10   1  117.61   16.90   4
   1 -10  -1  170.00   23.05   4
  -1 -10   1  121.31   20.53   3
  -1  10   0   62.92   15.50   2
   1  10   0   69.56   16.65   2
   1 -10   0   77.85   12.47   2
   1 -10   0   62.90   11.91   8
  -1  10   0   51.04   17.31   3
  -1 -10   0   35.81   14.54   4
   1 -10   0   59.44   17.62   4
  -1 -10   0   77.47   17.99   3
   1  10   1  306.43   27.82   2
  -1  10  -1  318.37   24.64   2
   1 -10   1  279.23   21.27   2
   1 -10   1  296.05   21.41   8
  -1  10  -1  291.67   21.50   2
  -1  10  -1  267.29   26.87   3
   1 -10   1  272.07   26.50   4
  -1 -10  -1  305.48   28.27   4
  -1 -10  -1  264.44   27.28   3
  -1  10  -2 6658.95  235.22   2
   1 -10   2 7036.19  231.54   1
   1 -10   2 6576.51  232.64   8
   1  10   2 6847.31  240.92   2
  -1 -10  -2 6798.27  243.68   4
   1 -10   2 7023.32  242.14   3
  -1 -10  -2 6755.31  239.68   3
  -1  10  -2 6907.32  241.06   3
   1  10   3   13.44   16.98   2
   1 -10   3   39.63   14.40   1
  -1  10  -3   48.26   16.32   2
  -1  10  -3   75.16   17.00   1
   1 -10   3   59.70   14.65   8
   1  10   3   54.32   15.74   3
  -1  10  -3   37.36   17.20   3
  -1 -10  -3   38.89   20.75   4
   1 -10   3   32.26   14.27   3
  -1  10  -4 1871.31   80.87   2
  -1  10  -4 1773.80   80.04   1
  -1  10  -4 1823.14   79.10   5
   1  10   4 1843.28   84.89   2
  -1 -10  -4 1849.03   88.33   4
  -1  10  -4 1862.64   80.09   4
   1  10   4 1692.94   75.53   3
   1 -10   4 1759.37   79.89   3
  -1  10  -4 1813.67   80.33   3
   1  10   5  232.16   33.36   2
  -1  10  -5  297.85   31.25   1
  -1  10  -5  314.33   31.84   5
  -1  10  -5  347.38   29.66   3
   1 -10   5  294.24   30.01   2
  -1 -10  -5  286.53   34.58   4
  -1  10  -5  383.28   33.74   4
  -1  10  -6 1603.09   78.51   5
   1 -10   6 1497.96   77.04   2
   1  10   6 1550.25   81.90   2
  -1 -10  -6 1519.93   84.34   4
  -1  10  -6 1460.83   77.38   1
  -1  10  -7    4.91   25.66   1
  -1  10  -7    4.68   22.63   5
   1 -10   7   -8.91   23.29   2
  -1 -10  -7    5.72   27.36   4
   1  10   7   71.82   29.16   2
  -1  10  -8  216.32   36.96   1
  -1  10  -8  116.26   30.83   5
   1 -10   8  149.15   31.49   2
  -1 -10  -8  129.92   34.09   4
   1  10   8  119.25   33.08   2
  -1  10  -9   92.62   32.45   1
  -1  10  -9   76.45   30.07   5
  -1 -10  -9  125.85   34.47   4
   1  10   9  117.88   34.87   2
  -1  10 -10   45.18   31.23   5
   1  10  10   60.43   33.84   2
  -1 -10 -10    7.03   34.71   4
  -1  10 -10   54.21   31.72   1
  -1  10 -11   -6.98   31.53   5
   1  10  11   35.89   35.42   2
  -1  10 -11  -36.66   34.29   1
  -1 -11  11  282.63   45.61   2
  -1  11  11  242.09   45.24   2
   1  11 -11  150.41   41.00   1
  -1  11  10   32.26   34.36   2
  -1 -11  10   45.19   32.83   2
   1  11 -10    6.65   34.14   1
  -1 -11   9   41.85   31.56   2
   1  11  -9   12.17   28.15   1
   1 -11  -9   31.66   30.62   4
  -1  11   9   23.71   27.42   2
  -1 -11   8   43.87   28.19   2
   1  11  -8   27.39   27.90   1
   1 -11  -8   65.49   30.31   4
  -1  11   8   70.09   28.75   2
  -1 -11   7   -4.99   25.13   2
   1  11  -7    9.69   25.56   1
   1 -11  -7  -11.17   24.59   4
  -1  11   7   -9.71   25.61   2
  -1 -11   6   81.25   25.53   2
   1  11  -6   46.32   22.29   1
   1 -11  -6   20.80   26.25   4
  -1  11   6   82.09   25.18   2
   1  11  -6   55.35   26.48   2
   1  11  -5 1891.59   88.64   2
  -1  11   5 1726.74   85.15   2
   1  11  -5 1931.06   85.05   1
   1 -11  -5 1813.71   91.21   4
  -1  11   5 1891.46   82.43   3
  -1 -11   5 1771.60   86.00   3
  -1  11   4  149.34   24.13   2
   1  11  -4  150.57   26.91   2
  -1  11   4  171.42   23.50   3
   1  11  -4  134.60   20.45   1
   1 -11  -4  212.60   31.81   4
  -1 -11   4  194.62   26.46   3
   1  11  -3 1390.78   69.67   2
  -1  11   3 1495.03   68.35   2
   1 -11  -3 1323.23   71.93   4
  -1  11   3 1409.83   68.40   3
  -1 -11   3 1517.23   72.91   3
  -1  11   2  250.18   24.68   2
   1  11  -2  258.18   27.27   2
   1 -11  -2  227.35   21.53   7
  -1  11   2  231.47   26.24   3
  -1 -11   2  282.84   24.08   4
   1 -11  -2  288.14   30.27   4
  -1 -11   2  260.92   28.56   3
   1  11  -1  719.08   44.96   2
   1 -11  -1  811.27   39.26   7
  -1  11   1  838.50   43.02   2
  -1 -11   1  741.92   43.18   4
   1 -11  -1  835.97   49.42   4
  -1 -11   1  681.52   46.16   3
  -1  11   1  778.75   46.79   3
  -1  11   0   60.78   14.53   2
   1  11   0   67.40   18.64   2
   1 -11   0   30.77   11.66   8
  -1  11   0   33.22   16.30   3
   1 -11   0   61.68   17.15   4
  -1 -11   0   45.88   14.06   4
  -1 -11   0   68.69   21.17   3
  -1  11  -1 4227.95  156.40   2
   1 -11   1 4352.27  163.29   4
   1 -11   1 4232.73  152.65   8
   1  11   1 4389.81  162.44   2
  -1 -11  -1 4567.57  164.61   4
  -1 -11  -1 4342.50  163.64   3
  -1  11  -1 4414.10  164.49   3
   1  11   2   13.32   16.61   2
  -1  11  -2   23.56   14.66   2
   1 -11   2   25.78   13.22   8
  -1  11  -2    6.81   17.14   3
  -1 -11  -2    3.75   18.15   4
  -1 -11  -2    6.47   15.14   3
   1  11   3  202.15   28.33   2
  -1  11  -3  176.41   23.71   2
  -1  11  -3  178.95   20.22   1
   1 -11   3  233.79   22.20   8
   1  11   3  196.90   23.73   3
  -1  11  -3  206.42   27.28   3
  -1 -11  -3  179.86   28.04   4
   1 -11   3  185.33   25.51   3
  -1  11  -4  578.53   39.29   2
   1  11   4  553.81   43.04   2
  -1  11  -4  470.58   36.35   1
  -1  11  -4  553.51   37.62   5
   1  11   4  468.66   34.85   3
  -1  11  -4  572.55   40.30   3
  -1 -11  -4  543.71   48.23   4
   1 -11   4  586.18   40.48   3
  -1  11  -5  100.66   23.33   1
  -1  11  -5   75.38   20.86   5
   1 -11   5  111.88   22.32   2
  -1  11  -5  142.80   23.43   3
  -1 -11  -5  166.58   31.63   4
  -1  11  -5   81.09   20.77   2
   1  11   5  156.92   28.22   2
  -1  11  -6  104.01   24.85   1
  -1  11  -6   57.86   21.06   5
   1 -11   6  138.60   26.54   2
  -1 -11  -6  181.62   35.71   4
   1  11   6   91.46   29.77   2
  -1  11  -7  292.87   39.05   1
  -1  11  -7  292.06   37.31   5
   1 -11   7  273.88   34.61   2
  -1 -11  -7  303.97   43.57   4
   1  11   7  249.46   36.60   2
  -1  11  -8  -33.56   28.99   1
  -1 -11  -8  -57.73   32.31   4
   1  11   8    5.84   28.83   2
  -1  11  -8   -5.30   24.79   5
  -1  11  -9  571.56   56.47   1
   1  11   9  539.97   55.30   2
  -1 -11  -9  609.10   59.52   4
  -1  11 -10  -33.97   32.49   1
  -1 -11 -10   21.69   33.82   4
   1  11  10   13.67   31.96   2
  -1 -11 -11    7.54   36.47   4
   1  11  11   87.32   35.20   2
  -1  11 -11   66.00   38.72   1
  -1 -12  11   34.67   31.33   2
  -1  12  11   83.92   35.58   2
   1  12 -11   14.30   33.46   1
   1 -12 -10  227.16   42.85   4
  -1  12  10  150.51   39.70   2
  -1 -12  10  136.99   39.04   2
   1  12 -10   99.78   36.64   1
  -1 -12   9   54.70   30.05   2
   1  12  -9   79.22   33.05   1
   1 -12  -9   19.73   29.38   4
  -1  12   9   72.51   31.64   2
  -1 -12   8  -28.04   27.96   2
   1  12  -8   16.49   28.48   1
   1 -12  -8   31.20   31.42   4
  -1  12   8  -11.06   30.21   2
   1  12  -8    5.72   27.67   2
   1 -12  -7    5.89   26.25   4
   1  12  -7   42.02   26.20   2
  -1  12   7    5.01   23.70   2
  -1 -12   7   51.41   25.38   2
  -1  12   6    4.49   21.73   2
   1  12  -6  -38.30   24.34   2
   1 -12  -6   33.07   28.56   4
  -1  12   5  415.28   38.53   2
   1  12  -5  348.08   38.69   2
   1 -12  -5  407.07   42.71   4
  -1 -12   5  381.29   37.06   3
   1  12  -4 1397.74   74.27   2
   1 -12  -4 1515.67   80.00   4
  -1 -12   4 1375.21   75.10   3
  -1  12   4 1469.91   71.27   3
  -1  12   4 1518.82   72.10   2
   1  12  -3   81.58   20.19   2
  -1  12   3   58.74   19.36   2
   1 -12  -3   49.15   23.03   4
  -1 -12   3   77.18   23.18   3
  -1  12   3   60.41   20.77   3
  -1  12   2  293.71   28.31   2
   1  12  -2  317.42   31.73   2
   1 -12  -2  345.50   35.92   4
  -1 -12   2  353.51   28.41   4
  -1 -12   2  297.46   32.86   3
  -1  12   2  383.05   33.13   3
   1  12  -1   46.80   17.67   2
  -1  12   1   36.06   16.63   2
   1 -12  -1   27.37   17.47   4
  -1 -12   1   52.67   16.53   4
  -1 -12   1    7.74   17.30   3
  -1  12   1   39.67   17.83   3
   1  12   0  448.51   35.07   2
  -1  12   0  398.60   30.07   2
   1 -12   0  515.55   38.47   4
  -1 -12   0  424.22   34.92   4
  -1 -12   0  396.18   36.07   3
  -1  12   0  397.37   35.02   3
  -1  12  -1    2.69   13.01   2
   1  12   1   10.30   18.28   2
   1 -12   1   -3.62   16.92   4
  -1 -12  -1   14.71   17.39   4
  -1 -12  -1   -7.35   18.13   3
  -1  12  -1  -11.06   17.82   3
  -1  12  -2 2929.62  116.50   2
  -1 -12  -2 3011.56  124.61   4
  -1  12  -2 3050.56  122.88   3
  -1 -12  -2 2853.37  120.41   3
   1  12   2 3053.23  122.02   2
   1  12   2 3002.47  120.88   3
   1  12   3  572.19   43.65   2
  -1  12  -3  742.13   43.28   2
  -1 -12  -3  486.78   44.92   4
   1  12   3  662.58   41.98   3
  -1  12  -3  596.09   43.38   3
   1  12   4  430.32   33.51   3
  -1  12  -4  357.17   35.34   3
  -1  12  -4  415.39   35.01   2
   1  12   4  412.24   39.77   2
  -1 -12  -4  407.02   42.04   4
  -1  12  -5  392.40   35.94   3
   1  12   5  371.09   40.88   2
  -1  12  -5  422.44   36.50   2
  -1  12  -6   78.89   25.00   1
   1  12   6   55.28   27.30   2
  -1  12  -6   73.05   23.76   2
  -1 -12  -6   52.03   26.18   4
  -1  12  -7   35.09   26.45   1
   1  12   7   10.99   26.00   2
  -1 -12  -7    6.22   28.10   4
  -1  12  -8  298.62   41.78   1
   1  12   8  203.99   40.14   2
  -1 -12  -8  319.65   47.95   4
  -1  12  -9    6.24   30.79   1
   1  12   9   12.99   30.73   2
  -1 -12  -9   49.53   34.92   4
  -1  12 -10   47.64   35.72   1
   1  12  10  139.06   40.84   2
  -1 -12 -10  119.03   40.75   4
  -1 -12 -11   15.46   32.73   4
  -1  12 -11   73.24   36.90   1
   1  13 -11  291.29   46.40   2
  -1 -13  11  153.13   40.44   2
   1 -13 -10   49.87   34.84   4
   1  13 -10  107.66   35.85   2
  -1 -13  10  -13.19   31.91   2
  -1  13  10   79.72   33.82   2
   1 -13  -9   20.53   31.65   4
   1  13  -9    6.31   29.50   2
  -1  13   9   43.15   29.48   2
  -1 -13   9    6.18   29.22   2
   1 -13  -8   58.71   33.81   4
  -1  13   8   -5.68   25.97   2
   1  13  -8   52.75   30.38   2
  -1  13   7  108.50   30.73   2
   1  13  -7   91.74   29.73   2
   1 -13  -6   11.52   25.70   4
   1  13  -6   14.86   24.70   2
  -1  13   6   23.37   22.60   2
   1  13  -5 1034.28   64.31   2
   1 -13  -5 1119.79   70.92   4
  -1 -13   5 1108.98   66.67   3
  -1  13   5 1151.43   65.57   2
  -1  13   4   15.33   20.05   2
   1  13  -4   42.25   22.50   2
   1 -13  -4   40.94   22.83   4
  -1 -13   4   13.47   21.94   3
  -1  13   4   11.52   18.77   3
   1  13  -3 1149.63   63.92   2
   1 -13  -3 1248.57   69.88   4
  -1 -13   3 1095.53   64.70   3
  -1  13   3 1107.39   62.33   3
  -1  13   3 1039.85   58.52   2
   1  13  -2  203.83   28.86   2
  -1  13   2  199.76   24.72   2
  -1 -13   2  270.32   26.78   4
   1 -13  -2  260.17   32.46   4
  -1 -13   2  249.98   32.98   3
  -1  13   2  214.46   28.71   3
   1  13  -1  700.84   46.30   2
   1 -13  -1  673.15   47.80   4
  -1 -13   1  652.40   43.25   4
  -1 -13   1  700.58   49.68   3
  -1  13   1  707.67   48.01   3
  -1  13   1  694.25   42.76   2
   1  13   0   14.52   16.59   2
  -1  13   0   -5.91   16.28   2
  -1  13   0   19.88   19.22   3
   1 -13   0    8.08   17.10   4
  -1 -13   0   14.65   15.50   4
  -1 -13   0    4.12   20.32   3
  -1  13  -1 1743.17   78.02   2
   1 -13   1 1743.91   83.72   4
  -1 -13  -1 1887.71   85.92   4
  -1  13  -1 1730.51   84.29   3
  -1 -13  -1 1850.33   85.36   3
   1  13   1 1754.80   83.58   2
  -1  13  -2   34.24   17.05   2
   1  13   2   81.22   24.27   2
  -1 -13  -2   21.62   22.65   4
  -1 -13  -2   31.26   20.66   3
   1  13   2   52.84   21.82   3
  -1  13  -2   36.57   23.84   3
  -1  13  -3 1238.29   62.77   2
  -1 -13  -3 1264.21   72.78   4
   1  13   3 1296.10   65.34   3
  -1  13  -3 1152.12   65.96   3
   1  13   3 1218.21   68.04   2
  -1 -13  -4  114.07   31.09   4
  -1  13  -4  119.92   23.01   2
   1  13   4  151.39   28.90   2
  -1  13  -4  144.45   27.46   3
  -1 -13  -5   67.55   28.69   4
   1  13   5   57.76   25.70   2
  -1  13  -5   66.13   22.66   3
  -1 -13  -6  363.66   46.00   4
   1  13   6  256.67   36.10   2
  -1 -13  -7  376.70   47.42   4
   1  13   7  346.67   43.00   2
  -1 -13  -8   20.74   28.84   4
   1  13   8   -6.17   27.87   2
  -1 -13  -9  233.87   46.20   4
   1  13   9  266.20   43.23   2
  -1 -13 -10  -30.60   34.12   4
   1  13  10   -7.07   33.82   2
   1 -14 -10  124.68   38.53   4
   1  14 -10   74.82   35.76   2
  -1  14  10  168.33   40.74   2
   1 -14  -9   49.58   35.35   4
  -1  14   9   25.17   31.40   2
   1  14  -9   70.45   31.97   2
   1 -14  -8  229.15   44.09   4
  -1  14   8  314.45   42.50   2
   1  14  -8  245.29   40.22   2
   1 -14  -7    6.42   29.36   4
  -1  14   7    5.33   26.34   2
   1  14  -7   77.68   28.76   2
   1 -14  -6 1556.84   90.05   4
   1  14  -6 1510.41   85.26   2
  -1  14   6 1560.86   83.23   2
   1  14  -5  238.75   35.40   2
  -1  14   5  182.00   31.00   2
   1 -14  -5  185.42   38.20   4
  -1 -14   5  196.32   34.14   3
   1  14  -4 1156.28   69.12   2
   1 -14  -4 1121.46   75.22   4
  -1 -14   4 1325.42   73.93   3
  -1  14   4 1374.74   70.69   3
  -1  14   4 1358.61   70.62   2
  -1  14   3   22.45   19.39   2
   1  14  -3    8.45   20.64   2
   1 -14  -3    5.14   24.58   4
  -1 -14   3   -9.51   24.17   3
  -1  14   3   16.77   22.12   3
  -1  14   2  177.07   24.82   2
   1  14  -2  209.34   28.68   2
   1 -14  -2  197.47   32.85   4
  -1 -14   2  205.15   31.67   3
  -1  14   2  232.22   31.87   3
   1  14  -1   -3.89   21.94   2
  -1  14   1    3.28   17.16   2
   1 -14  -1   13.68   21.08   4
  -1 -14   1    3.70   17.09   4
  -1 -14   1    4.56   22.96   3
  -1  14   1    4.26   21.88   3
   1  14   0  207.43   30.61   2
  -1  14   0  212.22   25.80   2
   1 -14   0  235.16   31.63   4
  -1 -14   0  154.88   24.24   4
  -1 -14   0  178.41   30.80   3
  -1  14   0  206.73   30.55   3
  -1  14  -1  144.24   22.01   2
   1  14   1  171.46   26.59   2
   1 -14   1  176.61   29.23   4
  -1 -14  -1   90.54   25.81   4
  -1 -14  -1  100.20   26.08   3
  -1  14  -1  161.10   28.48   3
  -1  14  -2 4342.33  162.91   2
  -1 -14  -2 4372.23  172.51   4
   1  14   2 4490.86  169.19   3
  -1  14  -2 4194.72  169.51   3
  -1 -14  -2 4231.47  168.55   3
   1  14   2 4259.69  167.91   2
  -1  14  -3 1113.21   61.76   2
  -1 -14  -3 1204.31   70.89   4
   1  14   3 1166.82   64.72   3
  -1  14  -3 1028.44   65.46   3
   1  14   3 1217.57   67.96   2
  -1 -14  -4 1804.79   93.81   4
  -1  14  -4 1691.07   86.06   3
   1  14   4 1630.84   86.70   2
  -1 -14  -5  -17.71   27.61   4
   1  14   5   50.45   28.01   2
  -1  14  -5   -4.45   23.08   3
  -1 -14  -6  494.40   52.89   4
   1  14   6  447.24   47.25   2
  -1 -14  -7   27.07   31.67   4
   1  14   7   41.15   28.74   2
  -1 -14  -8  293.89   47.82   4
   1  14   8  304.30   45.04   2
  -1 -14  -9   15.08   32.34   4
   1  14   9  -13.59   33.18   2
  -1 -14 -10  -31.44   41.10   4
   1  14  10   57.53   35.49   2
   1 -15 -10  -30.19   32.81   4
  -1  15  10   20.47   33.67   2
   1 -15  -9   73.25   35.47   4
   1  15  -9  116.81   35.50   2
  -1  15   9   19.23   29.70   2
   1 -15  -8  -35.26   31.84   4
  -1  15   8    5.97   29.16   2
   1  15  -8   18.32   30.14   2
   1 -15  -7  230.26   43.98   4
   1  15  -7  245.46   39.44   2
  -1  15   7  280.44   39.03   2
   1 -15  -6   32.30   29.19   4
  -1  15   6   60.61   26.68   2
   1  15  -6   21.35   27.42   2
   1  15  -5 1792.13   90.27   2
   1 -15  -5 1636.64   94.92   4
  -1 -15   5 1740.50   91.80   3
  -1  15   5 1567.53   85.06   2
   1  15  -4   37.55   25.92   2
  -1  15   4   72.91   23.69   2
   1 -15  -4  104.47   32.02   4
  -1 -15   4   61.99   26.33   3
  -1  15   4   35.79   24.71   3
  -1  15   3  342.97   34.53   2
   1  15  -3  391.08   40.14   2
   1 -15  -3  333.39   41.93   4
  -1 -15   3  376.51   40.22   3
  -1  15   3  320.45   37.56   3
  -1  15   2  256.56   30.55   2
   1 -15  -2  195.56   32.47   4
  -1 -15   2  190.05   33.88   3
  -1  15   2  191.15   30.81   3
   1  15  -1  183.79   30.64   2
  -1  15   1  198.29   27.99   2
   1 -15  -1  273.60   35.56   4
  -1 -15   1  327.65   32.96   4
  -1 -15   1  255.16   36.54   3
  -1  15   1  188.30   32.09   3
  -1  15   0  -20.85   19.76   2
   1  15   0    8.39   22.52   2
   1 -15   0   -9.32   23.24   4
  -1 -15   0    4.28   22.97   4
  -1 -15   0   14.43   23.25   3
  -1  15   0  -13.94   24.51   3
   1 -15   1  643.35   49.54   4
  -1 -15  -1  694.22   51.21   4
  -1 -15  -1  775.59   53.12   3
   1  15   1  749.59   51.80   2
  -1  15  -1  698.16   45.78   2
   1  15   1  644.42   51.51   3
  -1  15  -1  642.67   51.78   3
  -1 -15  -2   44.87   24.36   4
   1  15   2    4.41   21.30   2
   1  15   2   13.32   23.21   3
  -1  15  -2   -4.73   27.73   3
  -1 -15  -3 1269.99   75.80   4
   1  15   3 1289.89   70.20   3
  -1  15  -3 1183.08   72.30   3
   1  15   3 1266.65   71.11   2
  -1 -15  -4   91.89   30.52   4
   1  15   4  119.23   28.69   2
  -1  15  -4  134.07   30.04   3
  -1 -15  -5  191.42   36.64   4
   1  15   5  232.80   37.39   2
  -1  15  -5  143.58   32.90   3
   1  15   6  -17.02   26.23   2
  -1 -15  -6    6.61   32.64   4
   1  15   7  309.81   44.44   2
  -1 -15  -7  210.45   42.18   4
   1  15   8    6.51   32.14   2
  -1 -15  -8    7.42   35.86   4
   1  15   9  104.06   38.51   2
  -1 -15  -9  225.05   46.68   4
  -1  16   9   -6.53   32.57   2
   1 -16  -9   -7.62   33.98   4
  -1  16   8  250.63   39.16   2
   1  16  -8  205.71   39.91   2
   1 -16  -8  191.53   42.44   4
   1  16  -7  -29.38   31.00   2
  -1  16   7    5.67   28.53   2
   1 -16  -7   49.64   33.54   4
   1  16  -6  254.25   38.42   2
  -1  16   6  351.67   42.17   2
   1 -16  -6  325.64   47.86   4
  -1  16   5    9.73   22.74   2
   1  16  -5   -5.20   26.70   2
   1 -16  -5    6.47   30.60   4
  -1 -16   5  -33.35   30.86   3
   1  16  -4  664.26   53.76   2
  -1  16   4  704.93   53.17   2
   1 -16  -4  835.22   65.30   4
  -1 -16   4  732.01   57.74   3
  -1  16   4  737.22   55.33   3
   1  16  -3   18.95   26.31   2
  -1  16   3    4.23   20.89   2
   1 -16  -3   75.23   33.90   4
  -1 -16   3   21.73   26.00   3
  -1  16   3   48.33   27.48   3
   1  16  -2 1066.60   62.29   2
   1 -16  -2  947.77   65.14   4
  -1  16   2  884.02   61.43   3
  -1 -16   2  893.00   64.58   3
  -1  16   2  963.79   57.99   2
   1  16  -1   35.68   23.75   2
  -1  16   1    9.86   25.08   3
   1 -16  -1    5.21   25.46   4
  -1 -16   1   10.51   25.13   3
   1 -16   0  830.64   58.30   4
  -1 -16   0  829.36   55.58   4
  -1 -16   0  778.62   58.76   3
  -1  16   0  975.48   62.21   3
   1  16   0  858.51   57.66   2
   1  16   1  117.97   28.98   2
   1 -16   1   66.99   25.23   4
  -1 -16  -1   93.56   29.84   4
  -1 -16  -1  101.10   31.44   3
  -1  16  -1  135.97   32.51   3
   1  16   1  117.14   29.18   3
  -1 -16  -2 1140.50   72.89   4
   1  16   2 1165.97   69.59   3
  -1  16  -2 1126.64   69.98   3
   1  16   2 1127.00   68.11   2
  -1 -16  -3   22.72   25.33   4
   1  16   3   -4.92   22.99   2
   1  16   3   -9.31   21.53   3
  -1  16  -3    5.10   25.45   3
  -1 -16  -4  181.06   37.19   4
   1  16   4  177.54   32.49   2
  -1  16  -4  128.00   30.19   3
  -1 -16  -5  -12.88   32.75   4
   1  16   5   44.22   26.43   2
  -1  16  -5  -25.53   24.95   3
   1  16   6  235.71   38.69   2
  -1 -16  -6  274.80   46.64   4
   1  16   7   68.97   33.14   2
  -1 -16  -7   58.21   33.70   4
   1  16   8  246.86   43.60   2
  -1 -16  -8  259.49   49.09   4
   1  16   9    7.07   33.83   2
  -1 -16  -9   55.62   37.17   4
   1 -17  -9   39.36   35.56   4
   1 -17  -8   15.33   35.44   4
   1  17  -7  247.53   42.29   2
   1 -17  -7  192.19   42.28   4
   1  17  -6   17.17   27.66   2
   1 -17  -6    7.11   32.48   4
   1  17  -5  227.67   36.43   2
   1 -17  -5  210.82   41.75   4
  -1 -17   5  176.44   35.05   3
   1  17  -4   15.63   27.74   2
   1 -17  -4  -25.82   29.84   4
  -1 -17   4  -11.68   28.53   3
  -1  17   4    5.10   26.43   3
   1  17  -3  906.97   62.87   2
   1 -17  -3  825.20   66.60   4
  -1  17   3  913.29   63.13   3
   1  17  -2  497.99   45.82   2
   1 -17  -2  464.46   50.87   4
  -1 -17   2  552.38   51.12   3
  -1  17   2  583.85   51.64   3
   1  17  -1  564.32   48.22   2
   1 -17  -1  592.25   53.83   4
  -1 -17   1  599.37   53.67   3
  -1  17   1  678.70   55.37   3
   1  17   0  284.87   36.80   2
  -1  17   0  420.30   45.46   3
   1  17   0  249.68   39.79   3
  -1 -17   0  400.54   41.52   4
   1 -17   0  290.00   39.86   4
  -1 -17   0  385.34   43.80   3
   1 -17   1 1395.87   75.60   4
  -1 -17  -1 1218.29   75.41   4
   1  17   1 1122.97   72.97   3
  -1  17  -1 1278.81   77.41   3
   1  17   1 1138.25   70.79   2
  -1 -17  -2   28.12   29.16   4
   1  17   2   14.83   24.43   2
  -1  17  -2   54.15   27.55   3
   1  17   2   45.98   30.80   3
  -1 -17  -3  131.82   37.39   4
   1  17   3  222.39   33.65   2
   1  17   3  199.23   33.02   3
  -1  17  -3  266.41   39.99   3
  -1 -17  -4    6.36   31.09   4
   1  17   4   21.86   25.57   2
  -1  17  -4   16.34   27.96   3
   1  17   5  513.07   50.40   2
  -1 -17  -5  571.01   55.45   4
   1  17   6   30.54   31.37   2
  -1 -17  -6   35.33   33.81   4
   1  17   7   97.01   34.96   2
  -1 -17  -7  164.33   39.96   4
   1  17   8    6.83   32.66   2
  -1 -17  -8   15.71   37.15   4
   1 -18  -8  103.14   37.67   4
   1 -18  -7   23.07   35.56   4
   1 -18  -6  111.14   41.94   4
   1  18  -5  -28.28   27.93   2
   1 -18  -5  -28.40   35.05   4
  -1 -18   5   -6.19   30.57   3
   1  18  -4  298.38   41.65   2
   1 -18  -4  270.53   45.21   4
  -1 -18   4  388.28   47.97   3
  -1  18   4  378.80   44.10   3
   1  18  -3    5.18   24.76   2
   1 -18  -3    6.44   29.76   4
  -1 -18   3   30.53   29.82   3
  -1  18   3  -10.97   25.36   3
   1  18  -2  287.76   36.80   2
   1 -18  -2  306.44   43.13   4
  -1 -18   2  144.80   36.52   3
  -1  18   2  171.95   36.10   3
   1  18  -1   15.05   26.22   2
   1 -18  -1   -5.84   27.92   4
  -1 -18   1   35.68   28.74   3
  -1  18   1  -44.80   29.02   3
   1  18  -1  -34.43   29.17   3
   1  18   0  446.44   44.82   2
  -1 -18   0  554.11   48.36   4
   1 -18   0  540.58   50.15   4
  -1 -18   0  515.39   52.94   3
   1  18   0  475.21   49.57   3
  -1  18   0  441.04   48.41   3
   1 -18   1   37.49   26.48   4
  -1 -18  -1   22.12   27.34   4
   1  18   1   40.49   24.78   2
  -1  18  -1   79.78   32.68   3
   1  18   1   94.46   31.38   3
  -1 -18  -2  514.67   51.76   4
   1  18   2  437.43   46.22   2
  -1  18  -2  396.41   47.37   3
   1  18   2  484.20   48.55   3
  -1 -18  -3   12.62   31.78   4
   1  18   3   -5.42   25.08   2
   1  18   3   26.49   27.96   3
  -1  18  -3   23.09   26.69   3
  -1 -18  -4  133.64   38.52   4
   1  18   4  171.13   36.24   2
  -1  18  -4  109.71   33.85   3
  -1 -18  -5  -42.22   35.09   4
   1  18   5   -5.98   29.53   2
  -1 -18  -6  206.27   44.50   4
   1  18   6  183.09   39.29   2
  -1 -18  -7   38.42   34.31   4
   1  18   7   73.11   34.16   2
  -1 -18  -8   39.91   36.96   4
   1  18   8   83.79   36.23   2
   1 -19  -7   31.85   39.32   4
   1 -19  -6   30.74   34.70   4
   1 -19  -5   44.30   36.07   4
  -1 -19   5  -19.50   30.40   3
   1  19  -5   25.07   28.64   3
   1 -19  -4   21.21   33.06   4
  -1 -19   4   32.40   32.63   3
  -1  19   4   17.16   30.18   3
   1  19  -4   -6.25   31.17   3
   1  19  -3   64.91   27.31   2
   1 -19  -3   87.78   35.36   4
  -1 -19   3   51.47   33.70   3
   1  19  -3   93.08   32.51   3
  -1  19   3   29.02   29.29   3
   1  19  -2   90.46   31.28   2
   1 -19  -2   96.66   34.40   4
  -1 -19   2   82.82   33.42   3
  -1  19   2   64.60   29.11   3
   1  19  -2   86.07   30.76   3
   1  19  -1  126.70   30.40   2
   1 -19  -1   85.92   30.75   4
  -1 -19   1   75.55   33.36   3
  -1  19   1  154.29   37.78   3
   1  19  -1   54.69   32.50   3
   1 -19   0  -29.31   33.83   4
   1  19   0    5.28   24.40   2
  -1  19   0  -29.95   30.46   3
   1  19   0   -5.98   29.24   3
   1 -19   1   73.26   30.05   4
  -1 -19  -1   98.95   31.57   4
   1  19   1   15.97   24.38   2
  -1  19  -1   24.15   28.93   3
   1  19   1   94.16   31.65   3
  -1 -19  -2  130.13   35.07   4
   1  19   2  103.81   30.22   2
  -1  19  -2   42.45   32.96   3
   1  19   2   80.73   33.40   3
  -1 -19  -3   46.26   30.93   4
   1  19   3   39.70   27.74   2
   1  19   3   33.71   29.41   3
  -1  19  -3   54.85   30.11   3
  -1 -19  -4  -34.87   35.80   4
   1  19   4    5.93   26.78   2
  -1  19  -4    6.09   28.79   3
  -1 -19  -5   95.34   36.96   4
   1  19   5   12.39   31.23   2
  -1 -19  -6   99.67   38.29   4
   1  19   6   52.04   33.47   2
  -1 -19  -7  -15.95   37.72   4
   1  19   7   34.08   34.32   2
   1 -20  -7    8.19   36.97   4
   1 -20  -6  190.51   43.77   4
   1 -20  -5   23.00   35.03   4
  -1 -20   5   47.64   34.61   3
   1  20  -5  -13.12   31.04   3
   1 -20  -4   51.53   34.93   4
  -1 -20   4  108.81   35.99   3
  -1  20   4   90.29   34.33   3
   1  20  -4   98.39   36.81   3
   1 -20  -3   21.16   36.55   4
  -1 -20   3  -13.53   31.63   3
  -1  20   3   -6.12   29.88   3
   1  20  -3  -13.05   31.54   3
   1 -20  -2  431.96   52.77   4
  -1 -20   2  469.38   53.08   3
   1  20  -2  401.35   49.71   3
  -1  20   2  396.48   47.33   3
  -1  20   1    6.26   32.14   3
   1  20  -1  -38.44   33.50   3
   1  20  -1    5.53   29.44   2
   1 -20  -1   -6.43   29.71   4
   1  20   0  466.80   52.38   3
  -1  20   0  366.26   49.11   3
   1  20   0  453.34   47.36   2
   1 -20   0  460.93   50.39   4
   1  20   1   31.04   33.62   3
  -1  20  -1   25.44   30.42   3
   1  20   1  -11.13   28.84   2
  -1 -20  -1   36.63   30.44   4
  -1  20  -2  230.11   39.71   3
   1  20   2  225.02   43.90   3
   1  20   2  171.22   33.92   2
  -1 -20  -2  123.05   36.70   4
  -1  20  -3   44.81   31.28   3
   1  20   3   -5.93   29.55   3
   1  20   3   -5.90   30.31   2
  -1 -20  -3   41.15   36.19   4
  -1  20  -4  159.60   37.51   3
   1  20   4  184.20   39.10   2
  -1 -20  -4  166.86   42.52   4
   1  20   5   51.11   30.60   2
  -1 -20  -5   60.81   35.60   4
   1  20   6   46.70   31.58   2
  -1 -20  -6   39.57   37.46   4
   1  20   7  -13.91   36.03   2
   1 -21  -6    8.17   37.35   4
   1  21  -5  136.78   39.10   3
   1 -21  -5  126.82   40.90   4
   1  21  -4   82.22   37.82   3
   1 -21  -4   84.02   38.55   4
  -1  21   3    6.42   33.25   3
   1  21  -3   61.48   35.73   3
   1 -21  -3   14.67   35.84   4
  -1  21   2   -6.51   30.77   3
   1  21  -2  -47.43   36.38   3
   1 -21  -2   21.04   30.08   4
  -1  21   1   46.05   32.94   3
   1  21  -1  127.44   40.80   3
   1 -21  -1  133.89   36.99   4
  -1  21   0   46.41   32.05   3
   1  21   0   26.49   35.26   3
   1 -21   0    6.41   30.31   4
  -1  21  -1   73.33   33.00   3
   1  21   1   84.73   33.23   3
  -1  21  -2   20.09   30.97   3
   1  21   2  -12.76   30.17   3
   1  21   2   47.47   28.99   2
  -1 -21  -2    6.74   29.70   4
  -1  21  -3  421.90   53.36   3
   1  21   3  354.40   49.56   3
   1  21   3  343.13   45.32   2
  -1 -21  -3  448.45   54.51   4
  -1  21  -4   66.65   31.59   3
   1  21   4   38.07   29.74   2
  -1 -21  -4   97.44   37.05   4
   1  21   5  118.10   35.77   2
  -1 -21  -5  149.11   43.77   4
   1  21   6  -20.47   31.92   2
   1 -22  -5   48.94   38.17   4
   1  22  -5   35.44   37.75   3
   1 -22  -4  212.96   45.95   4
   1  22  -4   21.35   34.52   3
   1 -22  -3    7.59   35.11   4
  -1  22   3  -13.40   32.74   3
   1  22  -3    7.11   32.49   3
   1 -22  -2  109.03   38.80   4
   1  22  -2  120.11   37.72   3
  -1  22   2   54.41   36.01   3
   1 -22  -1  -13.90   32.14   4
  -1  22   1  -20.63   32.53   3
   1  22  -1   14.00   33.11   3
   1  22   0  103.77   41.16   3
  -1  22   0   48.53   36.33   3
  -1  22  -1    6.97   33.69   3
   1  22   1   -6.81   31.50   3
  -1  22  -2  209.68   43.97   3
   1  22   2  186.69   40.65   3
  -1 -22  -3   66.20   34.81   4
  -1  22  -3   13.95   33.38   3
  -1 -22  -4   77.00   37.81   4
  -1  22  -4  173.30   42.50   3
  -1 -22  -5   48.25   39.72   4
   1  23  -4   29.43   34.81   3
   1 -23  -3  429.53   55.02   4
  -1  23   3  320.54   50.24   3
   1 -23  -2  217.07   46.63   4
  -1  23   2  134.42   42.67   3
   1  23  -2  168.66   45.99   3
   1 -23  -1  236.86   47.52   4
  -1  23   1  279.00   49.47   3
   1  23  -1  196.53   44.77   3
  -1  23   0   65.00   38.80   3
   1  23   0   14.39   34.42   3
   1  23   1   77.89   35.00   3
  -1  23  -1   36.26   37.62   3
   1  23   2   41.59   37.55   3
  -1  23  -2   21.77   33.57   3
  -1 -23  -3   -7.56   34.96   4
  -1  23  -3   14.49   33.87   3
  -1 -23  -4    7.89   34.30   4
  -1  23  -4   28.73   33.97   3
   1 -24  -2  338.01   51.36   4
  -1  24   1  -59.31   44.70   3
  -1  24   0  702.84   69.26   3
   1  24   0  765.94   68.73   3
   1  24   1  161.13   41.31   3
   1  24   2   86.11   39.61   3
   2   0 -12  248.79   48.90   6
  -2   0  12  325.00   48.80   2
   2   0 -12  243.42   44.84   1
   2   0 -11  -34.80   32.55   6
  -2   0  11   13.02   33.09   2
   2   0 -11  -20.00   31.19   1
   2   0 -10  474.00   51.58   6
  -2   0  10  631.48   55.41   2
   2   0 -10  592.52   56.01   1
   2   0  -9  -11.32   25.87   6
  -2   0   9   -5.27   25.72   2
   2   0  -9   16.51   27.43   1
   2   0  -8  294.39   36.57   6
  -2   0   8  319.06   37.08   2
   2   0  -8  331.92   39.00   1
   2   0  -7   21.65   20.02   6
  -2   0   7   11.97   19.70   2
   2   0  -7   -8.52   21.25   1
   2   0  -6 3579.73  137.37   6
  -2   0   6 3493.70  134.75   2
   2   0  -6 3310.54  123.65   4
   2   0  -6 3373.88  135.93   1
   2   0  -5    3.05   14.91   1
   2   0  -5  -24.49   17.14   6
  -2   0   5   -8.28   13.48   2
   2   0  -5    1.55    8.98   3
   2   0  -5   -4.81    9.46   4
  -2   0   5   -1.83    9.90   3
   2   0  -415449.57  516.97   1
   2   0  -415641.62  517.28   6
  -2   0   416130.93  513.77   5
  -2   0   415797.96  514.97   2
   2   0  -416031.66  512.22   2
  -2   0   415561.32  505.88   4
   2   0  -415699.25  507.00   4
   2   0  -415237.01  508.63   3
  -2   0   415543.20  510.75   3
   2   0  -3    5.80   10.81   1
   2   0  -3    3.82   10.33   6
  -2   0   3    3.29    9.63   6
   2   0  -3   13.17    7.43   3
  -2   0   3    4.89   10.08   2
   2   0  -3   -4.26    7.87   2
   2   0  -3    3.37    5.76   4
  -2   0   3   -0.77    5.33   4
  -2   0   3    1.50    9.85   3
   2   0  -298683.14 3076.18   1
  -2   0   299999.00 3074.48   6
   2   0  -294879.20 3068.75   4
  -2   0   295004.25 3068.51   4
   2   0  -295377.65 3073.45   3
  -2   0   298445.29 3074.94   3
  -2   0   296144.56 3073.30   2
   2   0  -297022.09 3072.23   2
   2   0  -1   -3.49    6.85   1
  -2   0   1   -6.22    5.09   2
   2   0  -1   -0.65    3.91   2
  -2   0   1   -2.44    4.13   4
  -2   0   1   10.32    6.81   3
   2   0   0   76.81    6.06   2
  -2   0   0   76.88    5.92   2
   2   0   0   83.13    9.68   1
  -2   0   0   73.54    8.36   7
   2   0   0   90.50    9.11   7
   2   0   0   68.48    8.07   3
  -2   0   0   61.96    8.11   4
   2   0   0   75.26    7.81   4
  -2   0   0   68.00    8.24   3
  -2   0  -1    0.69    4.58   2
   2   0   1    0.75    4.37   2
  -2   0  -1    1.12    5.78   1
   2   0   1    3.67    6.40   1
  -2   0  -1   28.95    6.48   8
   2   0   1    3.40    6.59   8
   2   0   1   -2.95    4.44   3
  -2   0  -1   -2.66    7.85   4
  -2   0  -1   23.96    5.28   3
   2   0   2 4208.29  147.50   1
  -2   0  -2 4116.52  145.73   1
   2   0   2 4240.39  147.31   8
  -2   0  -2 4311.50  145.87   8
   2   0   2 4292.83  144.80   2
  -2   0  -2 4356.41  144.06   2
  -2   0  -2 4411.21  149.65   4
  -2   0  -2 4198.52  140.27   3
   2   0   2 4262.01  139.93   3
   2   0   3   -6.90   10.03   2
  -2   0  -3    4.47    7.94   2
   2   0   3   -5.94    9.77   1
  -2   0  -3   26.92    9.41   1
  -2   0  -3    6.35   11.76   5
  -2   0  -3   -5.03    8.01   8
   2   0   3    0.35    3.19   3
  -2   0  -3  -11.22   11.07   4
   2   0   3   -1.86    8.52   4
  -2   0  -3    2.29    3.35   3
  -2   0  -4 8606.28  301.71   5
   2   0   4 8750.81  298.75   2
  -2   0  -4 8829.20  295.56   2
  -2   0  -4 9080.55  302.73   4
   2   0   4 8885.13  300.60   1
  -2   0  -5   -3.28   15.19   5
   2   0   5    8.56   12.72   2
  -2   0  -5  -12.99   16.51   4
   2   0   5   14.91   15.45   1
  -2   0  -6  503.28   38.66   5
   2   0   6  358.04   34.34   2
  -2   0  -6  481.89   38.72   4
   2   0   6  443.34   36.95   1
  -2   0  -7  -36.71   25.48   5
   2   0   7  -12.17   22.16   2
  -2   0  -7  -17.13   21.78   4
  -2   0  -7  -13.30   20.74   1
  -2   0  -8 1888.89   98.28   5
   2   0   8 1940.94   95.25   2
  -2   0  -8 1889.45   95.54   4
  -2   0  -8 2042.27   98.61   1
  -2   0  -9    5.94   29.92   5
   2   0   9   -5.30   26.71   2
  -2   0  -9   26.61   24.89   4
  -2   0  -9  -39.66   27.96   1
  -2   0 -10  409.80   52.22   5
   2   0  10  542.58   52.10   2
  -2   0 -10  409.50   51.33   1
   2   0  11   -6.46   31.21   2
  -2   0 -11  -34.47   36.70   1
   2   0  12  131.99   39.02   2
  -2   0 -12   74.19   39.63   1
   2  -1 -12  -37.83   37.35   6
   2   1 -12   15.01   32.18   6
  -2  -1  12  -42.53   35.70   2
  -2   1  12  -14.09   33.32   2
   2   1 -12  -36.29   35.83   1
   2  -1 -12   14.12   34.49   1
   2   1 -11  235.47   40.82   6
   2  -1 -11  146.81   38.45   6
  -2   1  11  226.99   42.20   2
  -2  -1  11  196.17   41.01   2
   2   1 -11  202.65   42.06   1
   2  -1 -11  282.19   45.60   1
   2  -1 -10   25.43   29.06   6
   2   1 -10   25.14   29.40   6
  -2   1  10  -17.62   30.43   2
  -2  -1  10   17.81   28.07   2
   2  -1 -10  -18.02   29.03   1
   2   1 -10   12.38   29.61   1
   2   1  -9 1792.23   98.35   6
   2  -1  -9 1961.58  100.55   6
  -2  -1   9 1978.27   98.54   2
  -2   1   9 1922.99   98.44   2
   2   1  -9 2020.65  102.06   1
   2  -1  -9 1863.42   98.89   1
   2  -1  -8   -5.03   23.00   6
   2   1  -8  -19.82   22.64   6
  -2  -1   8   -4.67   23.27   2
  -2   1   8   27.63   23.42   2
   2   1  -8   -9.92   24.24   1
   2  -1  -8   -4.80   23.47   1
   2   1  -7   90.12   25.02   6
   2  -1  -7   52.54   24.38   6
  -2   1   7   47.64   22.30   2
  -2  -1   7   52.46   22.30   2
   2  -1  -7   58.63   23.33   1
   2   1  -7   60.63   23.33   1
   2   1  -6    3.72   17.78   1
   2  -1  -6    3.58   17.12   1
   2  -1  -6   37.41   19.74   6
   2   1  -6    7.28   16.83   6
  -2   1   6  -10.04   17.97   2
  -2  -1   6    3.41   15.77   2
   2  -1  -6   -4.50   12.07   4
  -2  -1   6   22.42   11.85   3
   2  -1  -5  247.46   25.44   1
   2   1  -5  193.20   24.13   1
   2  -1  -5  165.56   23.88   6
   2   1  -5  186.45   22.67   6
  -2   1   5  183.44   21.96   2
   2   1  -5  211.77   16.86   3
   2  -1  -5  238.63   17.34   3
  -2  -1   5  247.86   24.55   2
   2  -1  -5  243.10   19.63   4
   2   1  -5  215.10   16.44   4
  -2   1   5  198.06   18.18   3
  -2  -1   5  225.26   19.48   3
   2  -1  -4    1.79    9.54   2
  -2   1   4   16.12   10.63   1
   2   1  -4   -2.52   13.79   1
   2  -1  -4    4.82   12.38   1
   2  -1  -4   -2.54   13.73   6
  -2  -1   4   15.67   10.52   5
   2   1  -4    2.40   12.91   6
  -2   1   4    2.15   13.28   2
  -2  -1   4    4.50   12.69   2
   2  -1  -4   28.88    8.02   3
   2   1  -4   -1.86    8.81   2
   2  -1  -4    4.36    8.75   4
  -2  -1   4   12.10    6.04   4
  -2   1   4    5.15    7.32   4
   2   1  -4    8.72    6.52   4
   2   1  -4    8.94    8.21   3
  -2  -1   4    1.73    8.87   3
  -2   1   4   13.36    9.05   3
  -2  -1   315717.99  538.82   1
  -2   1   316992.63  539.64   1
   2  -1  -316669.84  541.25   1
   2   1  -316293.04  542.14   1
   2   1  -317397.27  541.35   6
   2  -1  -316149.10  542.17   6
  -2   1   316313.98  539.66   6
  -2  -1   316703.05  540.28   2
   2   1  -316392.33  537.76   2
   2  -1  -316810.68  537.06   2
  -2   1   316199.36  538.84   2
   2  -1  -316118.84  534.72   4
  -2  -1   316715.27  530.21   4
   2   1  -316240.17  530.45   4
  -2   1   316641.93  534.07   4
  -2   1   316983.82  538.48   3
   2   1  -316800.84  537.01   3
  -2  -1   316499.24  538.41   3
   2  -1  -317110.82  536.95   3
   2  -1  -210956.98  359.46   1
  -2   1   211358.04  358.54   1
  -2  -1   211223.76  358.61   1
   2   1  -210722.25  359.66   1
  -2  -1   210841.07  357.50   6
  -2   1   211385.04  358.94   6
  -2  -1   210946.82  357.77   2
   2  -1  -210501.10  355.16   2
   2   1  -210549.22  356.86   2
  -2   1   210954.23  356.30   2
  -2   1   210916.69  354.47   4
   2  -1  -211097.40  355.18   4
   2   1  -210864.05  357.73   3
  -2  -1   210779.86  358.98   3
   2  -1  -211221.03  357.61   3
  -2   1   211025.83  358.77   3
   2   1  -1 5863.12  192.65   2
   2   1  -1 5906.23  194.85   1
   2  -1  -1 5973.39  195.20   1
  -2  -1   1 5712.84  193.89   1
  -2   1   1 6018.07  192.21   4
   2  -1  -1 5735.01  189.56   2
  -2   1   1 5936.57  189.92   2
  -2  -1   1 6009.55  192.81   2
   2   1  -1 5728.93  192.00   2
  -2  -1   1 5609.00  189.28   4
  -2   1   1 5944.40  195.10   3
  -2  -1   1 5903.30  195.07   3
   2   1   0 1035.96   39.02   2
   2  -1   0 1064.00   42.06   1
  -2  -1   0  976.25   38.32   2
   2   1   0 1111.73   41.69   1
  -2  -1   0 1077.63   40.93   1
   2  -1   0 1029.66   41.66   7
  -2  -1   0 1084.81   39.47   7
  -2   1   0 1015.35   41.13   7
   2   1   0 1088.63   39.94   7
  -2  -1   0 1024.90   40.09   4
   2   1   0 1049.68   39.65   4
  -2   1   0  991.35   40.88   4
   2  -1   0 1076.52   40.62   3
   2   1   0 1060.89   40.65   3
  -2   1   0 1080.01   41.45   3
  -2  -1   0 1046.77   40.97   3
  -2  -1  -1  772.51   32.45   1
   2   1   1  804.31   33.82   1
   2  -1   1  815.63   34.67   1
   2   1   1  770.50   32.19   8
  -2  -1  -1  749.70   31.48   8
  -2   1  -1  809.01   33.14   8
   2  -1   1  722.31   33.23   8
   2  -1   1  812.77   29.39   2
  -2  -1  -1  746.22   30.81   2
   2   1   1  786.87   31.62   2
  -2   1  -1  777.09   28.98   2
   2   1   1  755.23   33.13   4
  -2   1  -1  758.69   34.44   4
  -2  -1  -1  772.77   34.31   4
   2   1   1  758.26   30.26   3
  -2  -1  -1  773.32   31.11   3
   2  -1   1  775.12   30.71   3
  -2   1  -1  738.82   31.14   3
  -2  -1  -2  414.67   22.04   1
   2   1   2  404.27   22.93   1
  -2   1  -2  387.73   21.75   1
   2  -1   2  387.88   23.92   1
  -2  -1  -2  407.07   21.54   8
   2   1   2  399.03   22.42   8
   2  -1   2  426.03   24.20   8
  -2   1  -2  404.88   22.30   8
   2  -1   2  444.42   21.05   2
  -2   1  -2  372.61   19.64   2
   2   1   2  373.33   21.62   2
  -2  -1  -2  391.18   20.72   2
  -2   1  -2  384.86   24.83   4
  -2  -1  -2  385.40   24.62   4
   2   1   2  364.21   16.73   3
  -2   1  -2  393.79   17.77   3
  -2  -1  -2  370.50   17.11   3
   2  -1   2  401.23   17.53   3
   2   1   3 4122.75  142.84   1
   2  -1   3 4018.12  143.67   1
  -2  -1  -3 4171.52  140.73   1
  -2   1  -3 3864.76  141.21   1
   2  -1   3 4048.57  143.66   8
  -2   1  -3 4051.44  141.20   8
  -2  -1  -3 4135.14  140.53   8
  -2  -1  -3 4083.77  143.80   5
  -2  -1  -3 4105.87  140.14   2
  -2   1  -3 4158.71  139.15   2
   2  -1   3 4092.86  140.64   2
   2   1   3 4119.88  142.50   2
   2   1   3 4261.44  143.25   4
   2  -1   3 4073.80  142.10   4
  -2  -1  -3 4050.15  145.42   4
  -2   1  -3 4204.73  145.57   4
   2  -1   3 3966.00  131.60   3
  -2  -1  -3 3943.05  130.56   3
   2   1   3 3915.48  130.34   3
  -2   1  -3 3946.98  131.89   3
  -2   1  -4   38.38   15.48   5
  -2  -1  -4   20.99   13.35   5
   2  -1   4   24.25   13.11   2
  -2   1  -4    2.70   15.01   4
  -2  -1  -4   25.16   15.15   4
  -2  -1  -4   17.56   11.27   2
  -2   1  -4    7.36   10.23   2
   2  -1   4   25.40   14.23   1
   2   1   4   28.44   13.79   2
   2   1   4   21.46   14.18   1
  -2  -1  -5  660.99   42.21   5
  -2   1  -5  694.28   43.71   5
   2  -1   5  753.70   42.03   2
   2   1   5  729.91   42.70   2
  -2  -1  -5  653.28   42.87   4
  -2   1  -5  714.38   43.53   4
   2  -1   5  680.30   42.35   1
   2   1   5  645.13   40.92   1
  -2   1  -6   99.29   22.84   5
  -2  -1  -6   54.40   19.09   5
   2  -1   6   74.60   20.52   2
   2   1   6   66.97   20.29   2
  -2  -1  -6   34.59   18.29   4
  -2   1  -6  100.12   21.81   4
   2   1   6   41.62   18.08   1
   2  -1   6   57.99   19.89   1
  -2  -1  -7  613.95   47.51   5
  -2   1  -7  444.48   43.50   5
   2  -1   7  541.63   42.72   2
   2   1   7  449.93   40.76   2
  -2  -1  -7  491.03   43.55   4
  -2   1  -7  526.98   42.64   4
  -2  -1  -7  554.74   44.82   1
  -2   1  -7  569.33   46.26   1
  -2  -1  -8  245.61   39.13   5
  -2   1  -8  286.18   40.18   5
   2  -1   8  277.92   36.23   2
   2   1   8  303.45   36.90   2
  -2  -1  -8  300.50   37.15   4
  -2   1  -8  231.17   36.27   4
  -2  -1  -8  197.71   33.67   1
  -2   1  -8  205.21   36.35   1
  -2  -1  -9  136.01   35.87   5
  -2   1  -9  131.43   36.47   5
   2   1   9  128.83   31.94   2
   2  -1   9  152.08   33.33   2
  -2   1  -9  192.87   33.94   4
  -2  -1  -9  114.24   31.90   4
  -2  -1  -9  144.82   34.94   1
  -2   1  -9   69.09   30.40   1
  -2   1 -10   13.29   34.42   5
   2   1  10  -11.93   30.03   2
   2  -1  10   11.69   27.94   2
  -2   1 -10  -44.75   35.49   1
   2  -1  11  160.09   38.95   2
   2   1  11  175.93   37.99   2
  -2  -1 -11  156.05   41.23   1
  -2   1 -11  188.69   41.87   1
  -2  -1 -12  -15.87   34.04   6
   2  -1  12   55.24   33.74   2
   2   1  12   55.98   35.93   2
  -2  -1 -12   14.61   34.93   1
  -2   1 -12   15.04   35.97   1
   2  -2 -12   22.79   33.07   6
   2   2 -12  111.89   39.41   6
  -2  -2  12  127.91   39.82   2
  -2   2  12   56.22   38.11   2
   2  -2 -12   83.42   36.73   1
   2   2 -12   22.02   32.39   1
   2   2 -11  -27.51   32.89   6
  -2  -2  11  -32.81   34.31   2
  -2   2  11    6.46   28.10   2
   2  -2 -11   -6.45   30.50   1
   2   2 -11  -13.67   35.10   1
   2  -2 -10  652.09   60.21   6
   2   2 -10  574.03   55.20   6
  -2  -2  10  597.16   57.02   2
  -2   2  10  644.93   56.27   2
   2  -2 -10  630.93   57.61   1
   2   2 -10  784.02   63.04   1
   2  -2  -9  -22.96   25.92   6
   2   2  -9   50.28   32.72   6
  -2  -2   9   10.70   27.21   2
  -2   2   9  -10.47   26.10   2
   2  -2  -9  -15.94   25.13   1
   2   2  -9   22.64   28.22   1
   2   2  -8 1028.16   65.44   6
   2  -2  -8  995.92   65.91   6
  -2  -2   8 1009.85   63.45   2
  -2   2   8 1113.52   64.61   2
   2  -2  -8  965.14   64.37   1
   2   2  -8 1031.22   65.03   1
   2   2  -7  374.46   38.50   6
   2  -2  -7  474.04   41.22   6
  -2   2   7  425.04   38.87   2
  -2  -2   7  474.60   39.79   2
   2   2  -7  387.61   40.06   1
   2  -2  -7  389.55   37.50   1
   2  -2  -6 2362.60  102.08   1
   2   2  -6 2323.53  103.96   1
   2   2  -6 2546.50  104.36   6
   2  -2  -6 2292.90  103.53   6
  -2  -2   6 2571.51  103.90   2
  -2   2   6 2519.34  102.99   2
   2  -2  -6 2428.25   95.67   4
  -2  -2   6 2374.58   93.21   3
   2  -2  -5    8.73   13.61   1
   2   2  -5   44.50   17.93   1
   2   2  -5   11.85   15.22   6
   2  -2  -5   -3.18   14.39   6
  -2  -2   5   20.27   15.69   2
   2  -2  -5   12.69    8.31   3
  -2   2   5   19.16   14.58   2
  -2   2   5    8.80    8.52   4
   2  -2  -5   10.45   10.84   4
   2   2  -5   16.90    7.95   4
  -2   2   5   18.56   10.48   3
  -2  -2   5   26.01   12.14   3
   2   2  -5   10.08    8.39   3
  -2  -2   4 4905.07  174.08   1
  -2   2   4 5280.52  174.04   1
   2  -2  -4 5054.23  176.47   1
   2   2  -4 5156.94  178.52   1
   2  -2  -4 4998.64  178.39   6
   2   2  -4 5103.71  176.46   6
  -2  -2   4 5134.25  173.32   5
  -2  -2   4 5092.95  176.70   2
   2   2  -4 4820.27  172.48   2
  -2   2   4 5157.79  174.95   2
   2  -2  -4 4858.24  171.55   2
  -2  -2   4 4846.24  163.15   4
   2   2  -4 4995.32  163.86   4
   2  -2  -4 4840.58  170.77   4
  -2   2   4 5278.03  170.05   4
  -2  -2   4 4916.81  172.31   3
   2   2  -4 5068.95  170.15   3
  -2   2   4 5055.76  171.63   3
   2  -2  -4 5072.82  169.52   3
  -2  -2   3 1581.15   61.11   1
   2  -2  -3 1526.29   61.89   1
  -2   2   3 1467.10   59.63   1
   2   2  -3 1387.59   61.98   1
  -2  -2   3 1536.61   59.19   5
   2   2  -3 1576.74   61.56   6
  -2  -2   3 1493.27   61.48   2
   2   2  -3 1505.94   59.38   2
  -2   2   3 1489.55   59.46   2
   2  -2  -3 1560.21   58.32   2
  -2   2   3 1463.78   56.75   4
   2  -2  -3 1405.14   57.68   4
  -2  -2   3 1492.96   60.17   3
   2  -2  -3 1511.40   58.29   3
   2   2  -3 1469.91   58.26   3
  -2   2   3 1494.96   59.33   3
  -2   2   2  409.87   22.18   1
   2   2  -2  390.10   23.57   1
   2  -2  -2  381.75   23.12   1
  -2  -2   2  391.61   22.26   1
   2   2  -2  463.40   22.92   6
  -2  -2   2  400.17   21.14   6
   2   2  -2  468.87   22.88   2
  -2   2   2  386.01   20.61   2
   2  -2  -2  391.51   19.89   2
  -2  -2   2  461.75   24.06   2
  -2   2   2  400.53   20.78   4
   2  -2  -2  414.37   22.13   4
  -2   2   2  429.84   23.85   3
  -2  -2   2  436.95   23.79   3
   2  -2  -2  465.51   22.85   3
   2   2  -2  417.70   22.43   3
   2   2  -1  840.66   36.66   2
  -2   2   1  913.71   36.95   1
   2   2  -1  954.73   37.54   1
  -2  -2   1  869.16   36.32   1
   2  -2  -1  973.86   37.96   1
   2  -2  -1  939.07   37.48   4
  -2   2   1  899.62   32.35   2
   2  -2  -1  897.77   32.14   2
   2   2  -1  909.15   36.04   2
  -2   2   1  866.21   36.17   4
   2   2  -1  893.41   32.11   4
  -2  -2   1  860.20   32.06   4
  -2   2   1  887.08   38.16   3
  -2  -2   1  959.12   38.95   3
   2   2   0  689.78   29.53   1
  -2   2   0  712.36   30.22   1
   2  -2   0  649.02   30.29   1
  -2  -2   0  662.37   28.80   2
   2   2   0  672.52   29.50   2
  -2  -2   0  670.79   28.91   1
   2  -2   0  727.38   31.92   7
  -2  -2   0  696.41   27.11   7
  -2  -2   0  684.09   28.93   4
   2   2   0  726.99   28.79   4
  -2  -2   0  743.31   30.93   3
  -2   2   0  722.25   30.99   3
   2   2   0  682.32   29.69   3
   2  -2   0  724.74   30.06   3
   2  -2   1  644.90   31.02   1
  -2  -2  -1  666.99   28.91   1
   2   2   1  715.57   30.53   1
  -2  -2  -1  662.97   27.76   8
   2  -2   1  697.28   31.64   8
   2   2   1  658.38   28.20   8
  -2  -2  -1  658.34   28.97   2
   2  -2   1  638.67   25.42   2
   2   2   1  669.33   29.79   2
  -2   2  -1  689.18   25.30   2
  -2  -2  -1  654.37   31.39   4
   2   2   1  743.85   30.99   4
  -2   2  -1  667.55   28.93   3
   2  -2   1  678.11   28.38   3
   2   2   1  675.70   27.98   3
  -2  -2  -1  700.01   28.66   3
   2   2   2 3962.63  140.60   1
   2  -2   2 4093.02  143.02   1
  -2  -2  -2 4192.77  139.90   1
  -2  -2  -2 4234.22  141.56   5
   2  -2   2 4040.00  143.16   8
  -2  -2  -2 4080.05  139.38   8
   2  -2   2 4110.00  138.12   2
  -2   2  -2 4066.65  137.38   2
   2   2   2 4109.37  141.80   2
  -2  -2  -2 4032.04  140.22   2
  -2  -2  -2 3997.07  144.54   4
  -2   2  -2 4242.31  144.59   4
   2  -2   2 3987.40  141.81   4
   2  -2   2 4063.13  136.20   3
  -2  -2  -2 4031.39  135.85   3
   2   2   2 4098.18  135.43   3
  -2   2  -2 4122.16  137.08   3
  -2   2  -3   30.84    7.44   2
   2   2   3   42.96   12.34   2
  -2  -2  -3   38.37   10.36   2
   2   2   3   23.83   11.23   1
  -2  -2  -3   25.16    8.63   1
   2  -2   3   25.46   12.81   1
  -2  -2  -3   20.41    7.95   8
   2  -2   3   16.94   13.29   8
  -2  -2  -3   35.73   11.91   5
  -2   2  -3   17.93    9.07   8
  -2   2  -3   28.22    6.31   3
   2  -2   3   23.92    9.51   2
  -2   2  -3   33.95   13.85   4
   2   2   3   25.53    9.73   4
  -2  -2  -3    7.11   13.08   4
  -2  -2  -3   33.60    4.99   3
  -2   2  -3   28.04    6.04   3
   2   2   3   21.21    4.54   3
   2  -2   3   20.47    9.68   4
   2  -2   411351.39  380.73   1
   2   2   411326.67  378.54   1
  -2  -2  -410999.94  374.67   1
  -2  -2  -411676.26  381.05   5
  -2   2  -411924.06  383.33   5
   2   2   411156.63  379.83   2
   2  -2   411142.26  376.68   2
  -2   2  -411995.11  374.97   2
  -2  -2  -411648.73  383.32   4
  -2   2  -411197.38  381.56   4
  -2   2  -411053.48  364.79   3
  -2   2  -5   -3.40   16.06   5
  -2  -2  -5   22.39   15.63   5
   2  -2   5   -8.26   13.17   2
  -2   2  -5   12.74   15.72   4
  -2  -2  -5   20.48   17.19   4
   2   2   5    3.03   14.67   2
   2   2   5    2.82   14.08   1
   2  -2   5   15.70   16.12   1
  -2  -2  -6  492.41   40.34   1
  -2  -2  -6  561.33   42.03   5
  -2   2  -6  542.19   42.28   5
   2  -2   6  543.53   38.76   2
  -2  -2  -6  589.39   43.04   4
  -2   2  -6  514.27   40.07   4
   2  -2   6  573.90   42.39   1
   2   2   6  545.58   39.71   2
   2   2   6  593.00   41.20   1
  -2  -2  -7   18.05   23.60   5
  -2   2  -7   14.02   23.77   5
   2  -2   7    3.97   20.76   2
   2   2   7   16.87   23.04   2
  -2  -2  -7   72.16   24.23   4
  -2   2  -7   12.50   18.82   4
  -2  -2  -7   21.22   20.96   1
  -2   2  -7   18.42   23.42   1
  -2  -2  -8  124.61   30.92   5
  -2   2  -8  122.77   31.77   5
   2   2   8  207.22   34.07   2
   2  -2   8  151.31   29.75   2
  -2   2  -8  111.51   27.15   4
  -2  -2  -8  136.41   30.52   4
  -2  -2  -8  135.69   30.09   1
  -2   2  -8   93.93   30.19   1
  -2   2  -9  414.27   45.62   5
  -2  -2  -9  299.72   43.74   5
   2  -2   9  327.79   43.17   2
   2   2   9  407.15   46.05   2
  -2  -2  -9  416.75   45.07   4
  -2   2  -9  315.68   46.36   1
  -2  -2  -9  322.83   41.83   1
  -2   2 -10  206.65   41.18   5
   2  -2  10  237.89   39.74   2
   2   2  10  211.35   40.20   2
  -2  -2 -10  146.17   36.72   1
  -2   2 -10  194.62   39.31   1
  -2   2 -11  -36.41   34.06   5
   2   2  11   -6.59   33.18   2
   2  -2  11  -31.86   32.72   2
  -2   2 -11  -28.33   33.13   1
  -2  -2 -11   -6.67   33.92   1
  -2  -2 -12   78.79   39.03   6
   2  -2  12   41.16   34.70   2
   2   2  12  120.01   40.26   2
   2  -3 -12   15.23   34.39   6
   2   3 -12   51.87   33.06   6
  -2  -3  12   49.97   35.96   2
  -2   3  12   35.04   33.52   2
   2  -3 -12  -13.66   32.32   1
   2   3 -12   44.49   37.71   1
   2   3 -11  109.27   37.01   6
   2  -3 -11  183.09   42.43   6
  -2  -3  11  171.64   41.93   2
  -2   3  11  200.36   40.56   2
   2   3 -11  173.07   41.14   1
   2  -3 -11  126.79   37.20   1
   2   3 -10  -24.82   29.67   6
   2  -3 -10  -25.67   32.32   6
  -2  -3  10  -72.19   32.86   2
  -2   3  10   29.32   27.43   2
   2   3 -10    6.34   30.67   1
   2  -3 -10   17.39   27.42   1
   2   3  -9 1782.27   95.35   6
   2  -3  -9 1656.57   94.96   6
  -2  -3   9 1754.99   93.99   2
  -2   3   9 1831.37   94.23   2
   2  -3  -9 1792.49   93.67   1
   2   3  -9 1973.77   98.91   1
   2   3  -8   48.88   23.38   6
   2  -3  -8   20.49   24.23   6
  -2  -3   8   19.12   24.31   2
  -2   3   8  -23.08   25.64   2
   2  -3  -8   -4.61   22.54   1
   2   3  -8   51.06   29.25   1
   2  -3  -7   17.91   22.99   6
   2   3  -7   21.11   21.05   6
  -2  -3   7   12.48   21.56   2
  -2   3   7   19.93   20.47   2
   2  -3  -7   25.13   18.40   4
   2   3  -7   35.84   22.56   1
   2  -3  -7  -16.05   20.80   1
   2   3  -6   11.57   19.79   1
   2  -3  -6   -3.42   15.45   1
   2  -3  -6   30.83   19.02   6
   2   3  -6   -7.13   17.05   6
  -2  -3   6    3.56   16.65   2
  -2   3   6    6.71   17.54   2
   2  -3  -6   -2.74   13.67   4
  -2  -3   6   16.02   14.62   3
   2  -3  -5 1180.95   56.82   1
   2   3  -5 1184.40   58.93   1
   2  -3  -5 1191.56   59.09   6
   2   3  -5 1233.76   57.57   6
  -2   3   5 1149.94   56.12   2
  -2  -3   5 1126.96   57.01   2
   2  -3  -5 1249.20   53.66   4
  -2   3   5 1139.45   50.27   4
  -2   3   5 1033.89   49.35   3
  -2  -3   5 1125.27   51.66   3
   2  -3  -5 1107.56   48.03   3
   2   3  -5 1049.05   48.88   3
   2  -3  -4   96.99   14.00   2
   2   3  -4  105.92   18.57   1
  -2  -3   4  106.36   14.81   1
   2  -3  -4  106.09   17.27   1
  -2   3   4   90.52   13.75   1
   2  -3  -4   94.39   17.19   6
  -2  -3   4  118.42   14.32   5
   2   3  -4  110.43   16.61   6
  -2   3   4  108.39   14.53   3
   2  -3  -4   92.16   11.88   3
  -2   3   4  105.92   16.51   2
   2   3  -4   86.48   14.18   2
  -2  -3   4  174.91   20.28   2
   2  -3  -4  114.24   15.67   4
   2   3  -4  101.19    7.97   4
  -2   3   4   76.15   12.23   4
  -2  -3   4   85.75    7.55   4
  -2  -3   4  109.23   16.40   3
   2   3  -4  115.57   13.83   3
   2   3  -3  246.65   21.58   1
  -2  -3   3  236.77   18.50   1
  -2   3   3  265.35   18.52   1
   2  -3  -3  240.02   19.23   1
   2   3  -3  241.71   18.61   6
  -2  -3   3  250.26   17.52   5
   2   3  -3  303.48   20.28   2
  -2   3   3  237.70   19.46   3
   2  -3  -3  234.53   17.32   3
  -2   3   3  258.13   19.38   2
  -2  -3   3  216.44   19.93   2
   2  -3  -3  255.77   17.64   2
  -2   3   3  263.34   17.88   4
   2  -3  -3  239.60   18.89   4
   2   3  -3  261.34   18.42   3
  -2  -3   3  288.09   21.08   3
   2   3  -2 2423.70   90.28   1
   2  -3  -2 2451.07   89.39   1
  -2   3   2 2460.27   88.08   1
  -2  -3   2 2519.76   88.96   1
   2   3  -2 2368.19   86.97   6
   2   3  -2 2349.65   88.71   2
  -2   3   2 2536.16   86.62   2
  -2  -3   2 2541.36   90.84   2
   2  -3  -2 2416.73   85.50   2
   2  -3  -2 2511.43   89.80   4
  -2   3   2 2504.33   88.46   4
   2  -3  -2 2388.37   88.55   3
   2   3  -2 2516.57   89.65   3
  -2   3   2 2520.92   90.49   3
  -2  -3   2 2444.75   90.90   3
   2   3  -1 2325.72   85.59   2
  -2  -3   1 2424.20   84.54   2
  -2   3   1 2386.64   83.80   1
  -2  -3   1 2287.68   83.08   1
   2   3  -1 2443.09   84.34   1
   2  -3  -1 2300.42   84.45   1
  -2  -3   1 2336.23   80.23   6
   2  -3  -1 2400.79   86.04   4
  -2   3   1 2350.86   79.29   2
   2  -3  -1 2312.38   79.03   2
   2   3  -1 2404.33   84.31   2
  -2   3   1 2414.78   85.27   4
  -2  -3   1 2367.03   79.79   4
   2   3  -1 2401.29   79.56   4
  -2  -3   1 2363.49   86.52   3
  -2   3   1 2371.38   86.51   3
  -2  -3   0 1372.10   52.10   2
   2   3   0 1385.12   51.31   1
   2   3   0 1415.23   53.30   2
   2  -3   0 1342.85   52.72   1
  -2   3   0 1337.19   52.06   1
  -2  -3   0 1399.18   50.74   1
   2   3   0 1319.20   47.66   8
  -2   3   0 1458.20   53.91   4
   2  -3   0 1340.10   54.34   7
  -2  -3   0 1377.83   47.87   7
  -2  -3   0 1305.02   51.32   4
   2   3   0 1379.32   50.96   4
  -2  -3   0 1480.93   54.13   3
   2  -3   0 1443.46   52.99   3
   2   3   0 1411.52   52.92   3
  -2   3   0 1298.17   53.53   3
   2   3   1  214.15   14.55   1
  -2  -3  -1  236.79   14.23   1
  -2   3  -1  212.36   15.36   1
   2  -3   1  212.53   16.35   1
   2  -3   1  229.11   17.51   8
   2   3   1  217.23   13.12   8
  -2  -3  -1  256.25   13.28   8
   2  -3   1  236.15   11.38   2
   2   3   1  238.76   16.74   2
  -2   3  -1  225.81   11.04   2
  -2  -3  -1  225.54   15.57   2
  -2  -3  -1  217.30   17.16   4
   2   3   1  232.79   16.09   4
  -2   3  -1  232.85   16.04   3
   2   3   1  231.69   14.20   3
  -2  -3  -1  240.78   15.39   3
   2  -3   1  239.20   14.91   3
  -2  -3  -2 1856.99   68.81   1
   2  -3   2 1923.73   73.10   1
  -2   3  -2 1807.67   70.70   1
   2   3   2 1787.22   69.36   1
  -2  -3  -2 1791.45   68.00   8
  -2  -3  -2 1916.46   70.50   5
   2  -3   2 1866.25   73.10   8
  -2  -3  -2 1880.08   70.65   2
   2   3   2 1921.21   73.21   2
   2  -3   2 1893.57   67.72   2
  -2   3  -2 1913.92   67.18   2
  -2  -3  -2 1987.33   75.16   4
  -2   3  -2 1941.78   74.36   4
   2  -3   2 1929.41   67.56   3
  -2   3  -2 1850.56   68.16   3
   2   3   2 1813.95   66.26   3
  -2  -3  -2 1873.44   67.18   3
  -2  -3  -310249.85  341.84   1
   2   3   310197.31  343.82   1
   2  -3   310431.73  347.58   1
  -2  -3  -310743.15  342.61   8
  -2  -3  -310301.90  345.54   5
   2  -3   310448.87  347.88   8
   2  -3   310493.19  343.21   2
  -2   3  -310570.08  341.47   2
  -2  -3  -310291.05  343.98   2
   2   3   310441.75  346.92   2
  -2  -3  -310554.53  350.36   4
   2   3   3 9327.50  344.61   4
  -2   3  -310786.09  348.93   4
   2  -3   311038.07  345.93   4
  -2  -3  -310123.00  336.05   3
   2   3   310442.67  335.82   3
  -2   3  -310485.36  338.52   3
  -2   3  -310381.76  337.75   3
   2   3   4 1595.42   66.83   1
   2  -3   4 1416.53   68.35   1
  -2  -3  -4 1571.89   63.76   1
  -2  -3  -4 1519.61   68.01   5
  -2  -3  -4 1606.68   64.33   8
  -2   3  -4 1587.20   71.56   5
   2  -3   4 1659.61   66.30   2
  -2   3  -4 1582.72   63.57   2
   2   3   4 1641.24   69.33   2
  -2   3  -4 1481.30   69.65   4
  -2  -3  -4 1689.31   72.71   4
  -2   3  -4 1522.77   57.13   3
  -2   3  -5  923.12   53.74   5
  -2  -3  -5 1019.60   53.68   5
   2  -3   5 1093.88   51.38   2
   2   3   5  977.06   52.89   2
  -2  -3  -5  941.49   55.35   4
  -2   3  -5  905.83   52.10   4
   2  -3   5 1021.42   53.45   1
   2   3   5  968.33   50.20   1
  -2  -3  -6  202.22   26.03   1
  -2  -3  -6  262.74   29.54   5
  -2   3  -6  240.04   30.90   5
   2  -3   6  236.52   26.94   2
  -2  -3  -6  274.56   32.94   4
  -2   3  -6  285.92   30.55   4
   2  -3   6  290.85   31.08   1
   2   3   6  204.67   26.69   2
   2   3   6  208.32   26.14   1
  -2  -3  -7  459.57   40.49   1
  -2   3  -7  440.79   43.60   1
  -2  -3  -7  555.08   45.32   5
  -2   3  -7  476.92   43.87   5
   2   3   7  538.88   43.43   2
   2  -3   7  552.09   43.11   2
  -2   3  -7  496.17   42.30   4
  -2  -3  -7  464.20   43.22   4
   2  -3   7  512.53   44.57   1
  -2  -3  -8  195.98   33.68   5
  -2   3  -8  193.60   35.08   5
   2   3   8  191.69   34.32   2
   2  -3   8  205.14   32.40   2
  -2  -3  -8  243.47   36.85   4
  -2   3  -8  170.38   30.20   4
  -2  -3  -8  151.77   31.07   1
  -2   3  -8  201.54   36.19   1
  -2   3  -9  126.83   34.45   5
   2   3   9   82.66   29.47   2
   2  -3   9   98.42   32.58   2
  -2  -3  -9   79.58   29.31   4
  -2  -3  -9   42.92   26.89   1
  -2   3  -9  136.45   35.36   1
  -2   3 -10  -13.38   30.56   5
   2  -3  10   -5.78   27.93   2
   2   3  10  -30.54   31.65   2
  -2  -3 -10    6.14   29.06   4
  -2  -3 -10  -23.93   30.71   1
  -2   3 -10   13.14   33.09   1
  -2   3 -11  124.11   41.14   5
  -2  -3 -11  153.09   41.09   6
   2  -3  11  120.41   35.24   2
   2   3  11  206.54   40.15   2
  -2   3 -11  171.99   43.15   1
  -2  -3 -12    7.82   38.59   6
   2   3  12   21.39   33.73   2
  -2   3 -12   30.77   35.57   1
   2   4 -12   36.75   35.17   6
   2  -4 -12   61.13   38.12   6
  -2   4  12   21.02   33.52   2
  -2  -4  12   -7.17   35.06   2
   2   4 -12  127.30   40.91   1
   2  -4 -11   63.60   33.43   6
   2   4 -11   54.23   32.42   6
  -2   4  11  -12.94   31.28   2
  -2  -4  11    6.64   31.78   2
   2  -4 -11    6.21   29.40   1
   2   4 -11   -6.99   32.71   1
   2   4 -10  560.93   54.97   6
   2  -4 -10  425.82   54.11   6
  -2  -4  10  521.89   53.87   2
  -2   4  10  576.38   54.17   2
   2  -4 -10  607.53   53.56   1
   2   4 -10  724.95   60.63   1
   2  -4  -9   11.62   25.91   6
   2   4  -9  -27.59   27.78   6
  -2   4   9  -15.80   25.46   2
  -2  -4   9   38.25   31.06   2
   2   4  -9   -5.80   28.65   1
   2  -4  -9    5.10   25.18   1
   2   4  -8   92.24   25.74   6
   2  -4  -8   77.48   28.56   6
  -2   4   8   74.26   25.47   2
  -2  -4   8  140.68   30.70   2
   2  -4  -8   81.23   27.49   1
   2   4  -8   36.26   24.63   1
   2  -4  -7  430.43   40.34   6
   2   4  -7  456.44   40.66   6
  -2  -4   7  415.90   39.36   2
  -2   4   7  364.27   37.73   2
   2  -4  -7  485.93   36.01   4
   2  -4  -7  411.89   36.86   1
   2   4  -7  464.40   41.77   1
   2  -4  -6 1664.05   77.95   1
   2   4  -6 1786.46   84.08   1
   2   4  -6 1769.57   80.50   6
   2  -4  -6 1802.06   83.01   6
  -2  -4   6 1708.28   80.54   2
  -2   4   6 1662.19   78.69   2
   2  -4  -6 1715.36   76.21   4
  -2  -4   6 1729.82   72.97   3
   2   4  -5  119.02   22.96   1
   2  -4  -5  166.96   19.93   1
   2  -4  -5   96.85   20.65   6
   2   4  -5   92.42   18.65   6
  -2   4   5   89.26   18.89   2
  -2   4   5  126.98   16.83   3
   2  -4  -5  143.60   14.53   3
  -2  -4   5  136.59   21.15   2
  -2   4   5  134.53   15.95   4
   2  -4  -5  116.08   18.48   4
   2   4  -5  127.62   15.37   3
  -2  -4   5  157.80   18.80   3
  -2   4   4 8201.03  273.72   1
   2   4  -4 8081.71  279.72   1
   2  -4  -4 8211.72  276.74   1
  -2  -4   4 8537.18  276.13   1
  -2  -4   4 8413.59  273.46   5
   2   4  -4 7878.42  276.55   6
  -2   4   4 8258.75  276.05   2
   2  -4  -4 8005.13  272.79   2
  -2  -4   4 7881.17  278.97   2
   2  -4  -4 7999.25  276.36   4
  -2   4   4 8151.38  273.69   4
   2   4  -4 8016.17  263.15   4
  -2  -4   4 8132.41  275.79   3
  -2   4   4 8022.25  273.53   3
   2  -4  -4 8117.98  271.36   3
   2   4  -4 8363.09  272.93   3
  -2  -4   3  682.87   33.97   1
   2  -4  -3  661.44   34.53   1
   2   4  -3  678.70   35.93   1
  -2   4   3  693.50   33.23   1
  -2  -4   3  700.75   31.72   5
   2   4  -3  685.70   33.47   6
  -2   4   3  657.13   34.23   6
  -2   4   3  689.68   33.44   2
   2   4  -3  633.01   33.69   2
   2  -4  -3  732.44   32.26   2
  -2  -4   3  662.09   36.67   2
  -2   4   3  637.00   32.83   4
   2  -4  -3  637.73   34.58   4
  -2  -4   3  676.97   35.77   3
   2   4  -3  718.46   33.95   3
  -2   4   3  607.67   33.72   3
   2  -4  -3  688.35   33.02   3
   2   4  -2 1089.89   48.70   2
   2  -4  -2 1086.28   46.16   1
  -2   4   2 1067.84   44.80   1
   2   4  -2 1097.65   47.07   1
  -2  -4   2 1174.11   46.13   1
  -2  -4   2 1136.27   38.62   4
  -2  -4   2 1158.29   42.99   5
   2   4  -2 1098.90   43.37   6
  -2   4   2 1193.97   44.46   2
  -2  -4   2 1062.71   48.05   2
   2  -4  -2 1122.99   43.14   2
   2   4  -2 1072.97   46.42   2
  -2   4   2 1141.45   46.92   4
   2  -4  -2 1118.47   48.90   4
   2   4  -2 1055.74   38.33   4
  -2  -4   2 1160.27   49.21   3
   2  -4  -2 1077.13   46.09   3
   2   4  -2 1154.16   47.43   3
  -2   4   2 1130.67   48.27   3
  -2  -4   1  236.89   16.25   2
   2   4  -1  188.25   16.42   2
   2  -4  -1  211.95   15.04   1
   2   4  -1  236.46   14.74   1
  -2   4   1  197.48   14.29   1
  -2  -4   1  228.26   14.08   1
  -2  -4   1  218.80   10.64   6
  -2   4   1  197.99   11.14   2
  -2   4   1  224.52   17.40   3
   2  -4  -1  192.88   10.77   2
   2  -4  -1  239.99   17.56   4
  -2  -4   1  231.23   12.43   4
  -2   4   1  194.75   15.90   4
   2   4  -1  224.98   11.99   4
  -2  -4   1  196.79   16.82   3
  -2   4   0 6216.20  201.08   1
   2   4   0 6031.30  199.25   1
   2   4   0 6106.98  203.43   2
  -2  -4   0 5719.46  201.93   2
   2  -4   0 5978.74  201.85   1
   2  -4   0 5879.53  194.69   2
  -2  -4   0 6133.87  198.74   1
   2   4   0 5997.83  194.70   8
   2  -4   0 6029.83  203.87   7
  -2   4   0 6109.63  203.56   4
  -2   4   0 6146.97  202.71   7
  -2  -4   0 6027.73  194.76   7
  -2   4   0 5977.89  194.77   2
   2   4   0 5954.76  200.25   4
  -2  -4   0 6165.73  201.78   4
  -2   4   0 6055.00  203.73   3
   2   4   0 6180.15  202.47   3
  -2  -4   0 6206.37  204.20   3
   2  -4   0 6260.34  202.68   3
  -2  -4  -1 1022.58   38.90   1
   2  -4   1 1054.33   43.10   1
  -2  -4  -1 1056.22   42.40   2
   2   4   1  993.32   39.25   1
  -2   4  -1  975.07   41.29   1
  -2  -4  -1  950.66   36.73   8
   2  -4   1 1023.43   43.86   8
  -2  -4  -1  955.08   37.59   5
  -2   4  -1  994.09   42.29   7
   2   4   1 1027.51   43.82   2
  -2   4  -1 1030.36   36.52   2
   2  -4   1  967.63   36.46   2
  -2  -4  -1 1004.76   44.17   4
   2   4   1  980.21   42.24   4
  -2  -4  -1  995.00   42.04   3
  -2   4  -1  979.00   42.54   3
   2   4   1  989.94   40.59   3
   2  -4   1 1004.05   41.11   3
  -2  -4  -2   45.29    9.42   2
   2   4   2   56.63   12.53   2
   2  -4   2   63.18   13.22   1
  -2   4  -2   96.22   11.47   1
   2   4   2   62.87    9.74   1
  -2  -4  -2   69.44    9.17   1
   2  -4   2   51.54   13.16   8
  -2  -4  -2   48.86    7.70   8
  -2  -4  -2   66.77    9.79   5
  -2   4  -2   46.14   10.21   8
   2  -4   2   55.34    8.58   2
  -2   4  -2   58.23    7.82   2
  -2   4  -2   49.78    9.95   3
   2  -4   2   40.94    8.28   3
   2   4   2   65.82   10.92   4
  -2  -4  -2   60.53   14.08   4
  -2  -4  -2   59.00    9.54   3
  -2   4  -2   34.91    7.56   3
  -2   4  -2   65.60   12.96   4
   2   4   2   43.84    7.57   3
   2  -4   3 1701.42   72.24   1
  -2  -4  -3 1667.78   65.98   1
   2   4   3 1833.89   68.91   1
  -2   4  -3 1670.57   69.24   1
  -2  -4  -3 1679.22   69.09   5
   2  -4   3 1758.22   72.61   8
  -2  -4  -3 1741.09   66.65   8
  -2   4  -3 1796.63   70.14   8
   2  -4   3 1872.20   68.46   2
  -2   4  -3 1637.10   65.59   2
  -2  -4  -3 1787.15   69.80   2
   2   4   3 1705.94   72.14   2
  -2   4  -3 1667.09   72.66   4
  -2  -4  -3 1691.98   74.70   4
  -2  -4  -3 1755.89   63.58   3
  -2   4  -3 1828.22   66.14   3
   2   4   3 1727.66   62.79   3
  -2   4  -3 1814.79   64.89   3
   2   4   4 5677.44  194.65   1
  -2  -4  -4 5595.66  191.66   1
   2  -4   4 5234.37  198.12   1
  -2  -4  -4 5595.05  197.05   5
  -2  -4  -4 5550.58  192.17   8
  -2   4  -4 5906.62  201.79   5
   2  -4   4 5692.11  194.77   2
   2   4   4 5487.03  198.91   2
  -2   4  -4 5555.81  191.76   2
  -2  -4  -4 5489.02  202.20   4
  -2   4  -4 5656.39  199.78   4
  -2   4  -4 5598.92  187.59   3
  -2  -4  -5   93.59   18.91   5
  -2   4  -5  102.13   22.55   5
   2  -4   5  126.42   18.43   2
  -2  -4  -5   81.49   20.95   4
  -2   4  -5   80.62   19.13   4
   2   4   5   82.51   17.16   1
   2  -4   5  114.65   22.24   1
   2   4   5   81.91   19.56   2
  -2  -4  -6  382.68   33.94   1
  -2   4  -6  301.26   34.21   5
  -2  -4  -6  388.34   33.71   5
   2  -4   6  370.67   31.60   2
  -2   4  -6  285.55   31.27   4
  -2  -4  -6  284.32   32.84   4
   2  -4   6  319.31   33.57   1
   2   4   6  334.64   33.57   2
  -2  -4  -7   64.56   23.40   1
  -2   4  -7   90.50   27.38   1
  -2   4  -7   85.75   26.76   5
  -2  -4  -7   62.24   25.38   5
   2  -4   7   43.38   21.84   2
  -2  -4  -7   86.16   26.68   4
  -2   4  -7   99.04   24.46   4
   2   4   7   70.74   24.46   2
  -2   4  -8 1078.33   69.21   5
   2  -4   8  966.38   62.08   2
   2   4   8  914.05   64.21   2
  -2  -4  -8 1052.99   68.49   4
  -2   4  -8  896.39   59.50   4
  -2   4  -8 1102.99   68.82   1
  -2  -4  -8  866.93   60.89   1
  -2   4  -9   18.22   29.36   5
   2  -4   9   46.53   29.16   2
   2   4   9    5.61   27.70   2
  -2  -4  -9    5.83   28.46   4
  -2   4  -9   12.03   29.07   1
  -2  -4  -9  -15.77   26.48   1
  -2   4 -10  214.74   41.99   5
  -2  -4 -10  191.78   40.60   6
   2   4  10  222.37   41.33   2
   2  -4  10  218.88   37.53   2
  -2  -4 -10  132.24   36.88   4
  -2   4 -10  219.67   42.19   1
  -2   4 -11  -51.20   36.83   5
  -2  -4 -11    7.22   31.80   6
   2   4  11  -20.23   31.89   2
  -2   4 -11   36.24   37.90   1
  -2  -4 -12  193.90   42.47   6
   2   4  12  201.70   42.96   2
   2  -5 -12  -22.97   33.72   6
   2   5 -12  -14.57   32.90   6
  -2   5  12   -7.01   32.80   2
  -2  -5  12  -28.81   37.32   2
   2   5 -12   22.64   36.48   1
   2  -5 -11  226.96   42.73   6
   2   5 -11  296.39   44.13   6
  -2  -5  11  294.27   46.29   2
  -2   5  11  272.42   42.31   2
   2   5 -11  282.21   46.68   1
   2  -5 -10   45.43   31.38   6
   2   5 -10   30.62   29.61   6
  -2   5  10   35.48   29.19   2
  -2  -5  10  -12.27   32.37   2
   2   5 -10  -19.45   30.33   1
   2   5  -9  498.78   48.73   6
   2  -5  -9  498.02   50.05   6
  -2   5   9  599.02   50.46   2
  -2  -5   9  548.71   52.81   2
   2  -5  -9  464.20   46.52   1
   2   5  -9  505.21   51.52   1
   2   5  -8    4.82   25.88   6
   2  -5  -8   67.90   26.04   6
  -2   5   8   14.00   23.96   2
  -2  -5   8   14.83   24.15   2
   2  -5  -8    4.41   20.88   1
   2   5  -8    5.25   24.86   1
   2  -5  -7  211.50   32.59   6
   2   5  -7  182.99   27.81   6
  -2   5   7  222.40   30.48   2
   2  -5  -7  161.61   25.02   4
   2  -5  -7  203.14   28.32   1
   2   5  -7  198.74   30.75   1
   2  -5  -6    6.53   17.99   1
   2   5  -6   15.97   20.69   1
   2   5  -6    3.51   17.48   6
   2  -5  -6  -12.00   17.38   6
  -2   5   6   -6.88   17.83   2
  -2  -5   6  -15.08   18.41   2
   2  -5  -6   -3.29   17.06   4
  -2  -5   6   10.69   13.33   3
   2  -5  -5 2072.26   84.42   1
   2   5  -5 2100.80   89.22   1
   2  -5  -5 2016.27   88.76   6
   2   5  -5 2087.05   85.56   6
  -2   5   5 2015.41   85.12   2
  -2  -5   5 1975.86   87.27   2
   2  -5  -5 1894.21   84.95   4
  -2   5   5 2011.30   80.85   3
  -2  -5   5 2035.42   83.16   3
  -2   5   4   20.50   14.18   2
   2  -5  -4   16.97    9.95   2
   2  -5  -4   13.24   12.55   1
   2   5  -4   27.67   15.11   1
  -2   5   4   13.39    9.06   1
  -2  -5   4   10.78    9.65   5
   2   5  -4    8.90   11.43   6
  -2   5   4   23.20   12.97   3
   2  -5  -4   10.68    8.88   3
  -2  -5   4   11.05   13.21   2
   2   5  -4    2.07    5.24   4
  -2   5   4   16.84   11.31   4
   2  -5  -4   28.38   13.62   4
  -2  -5   4    9.51   13.62   3
   2   5  -4   11.70    9.33   3
  -2   5   3  889.41   41.92   1
   2  -5  -3  938.78   43.49   1
   2   5  -3  971.95   46.63   1
  -2  -5   3  999.28   44.33   1
   2   5  -3  970.71   42.94   6
  -2   5   3  940.22   44.85   6
  -2  -5   3 1041.38   41.71   5
   2   5  -3  963.57   44.99   2
  -2   5   3 1001.74   44.27   2
  -2  -5   3 1002.90   48.41   2
   2  -5  -3 1064.51   43.29   2
   2  -5  -3  967.88   47.08   4
   2   5  -3  995.23   35.53   4
   2   5  -3  910.72   35.14   4
  -2   5   3 1005.11   45.42   4
   2   5  -3 1046.71   45.21   3
   2  -5  -3 1068.27   44.39   3
  -2  -5   3 1099.53   48.75   3
  -2   5   3 1039.25   46.83   3
  -2   5   2  123.12   12.15   2
   2  -5  -2  113.55   10.62   2
   2   5  -2  134.61   17.63   2
  -2   5   2  146.82   13.12   1
   2   5  -2  141.93   13.71   1
   2  -5  -2  147.24   14.11   1
  -2  -5   2  154.10   13.76   1
   2   5  -2  131.74   10.57   6
  -2  -5   2  124.72   10.16   5
  -2   5   2  145.69   16.13   3
   2   5  -2  129.65   13.97   2
   2  -5  -2  116.87   13.63   3
  -2   5   2  107.15   13.50   4
   2   5  -2  131.80    8.71   4
  -2  -5   2  127.32    8.94   4
   2  -5  -2  130.24   15.87   4
  -2  -5   2  150.18   17.54   3
   2   5  -2  139.12   14.79   3
   2  -5  -1 1567.18   59.00   1
   2   5  -1 1589.89   63.08   2
   2   5  -1 1564.15   58.35   1
  -2   5   1 1525.65   57.92   1
  -2  -5   1 1596.61   57.70   1
  -2  -5   1 1522.74   52.55   5
   2  -5  -1 1735.13   63.30   7
   2  -5  -1 1557.63   55.32   2
  -2   5   1 1580.88   56.03   2
  -2   5   1 1669.45   63.05   4
  -2  -5   1 1581.23   57.17   4
   2   5  -1 1511.91   56.39   4
   2  -5  -1 1542.63   63.97   4
  -2   5   1 1550.18   63.00   3
  -2  -5   1 1531.08   63.54   3
   2   5  -1 1312.25   59.88   3
   2   5   0 4521.97  156.81   2
   2   5   0 4658.89  150.66   1
   2  -5   0 4701.62  153.71   1
   2  -5   0 4829.67  148.21   2
  -2   5   0 4732.82  152.88   1
  -2  -5   0 4608.69  149.90   1
   2  -5   0 5001.02  159.87   4
  -2   5   0 4784.72  155.18   7
   2  -5   0 4793.44  156.89   7
  -2   5   0 4772.09  148.35   2
  -2  -5   0 4838.83  155.25   4
   2   5   0 4885.92  154.07   4
   2   5   0 4895.98  155.90   3
  -2  -5   0 4877.90  157.85   3
  -2   5   0 4885.92  157.93   3
   2  -5   0 5157.46  156.50   3
  -2   5  -1   92.40    8.64   2
   2   5   1   76.16   13.93   2
  -2  -5  -1   63.53    7.92   1
   2  -5   1   49.93   10.99   1
  -2   5  -1   78.12   10.07   1
   2   5   1   93.92    8.86   1
  -2   5  -1   70.52   11.09   7
   2  -5   1   93.81   13.23   8
  -2  -5  -1   72.63    6.84   8
  -2  -5  -1   78.01    7.62   5
  -2   5  -1  103.52    8.37   2
  -2   5  -1  101.63   13.29   3
   2  -5   1   97.79   11.40   3
   2   5   1  126.90   13.30   4
  -2  -5  -1   80.80   13.45   4
  -2  -5  -1   90.33   12.32   3
   2   5   1   90.69   11.30   3
   2  -5   2 5065.99  172.74   1
   2   5   2 4882.49  167.07   1
  -2   5  -2 5249.81  171.09   1
  -2  -5  -2 5071.88  166.47   1
  -2  -5  -2 4921.90  167.64   5
   2  -5   2 4797.93  173.06   8
  -2  -5  -2 4981.94  165.96   8
  -2   5  -2 5225.41  171.72   8
   2   5   2 4960.56  174.47   2
  -2  -5  -2 4640.46  171.36   2
  -2   5  -2 4833.63  166.08   2
   2  -5   2 4899.50  166.97   2
   2   5   2 5078.43  173.27   4
  -2  -5  -2 4796.61  175.72   4
  -2   5  -2 5047.35  175.11   4
  -2  -5  -2 5128.56  169.61   3
  -2   5  -2 4586.87  168.24   3
  -2   5  -2 5053.31  170.91   3
   2   5   2 5110.09  168.31   3
   2   5   3   46.07    9.90   1
   2  -5   3   76.78   15.03   1
   2   5   3   49.56   13.96   2
  -2   5  -3   36.93   11.08   1
  -2  -5  -3   61.00    9.86   1
  -2  -5  -3   60.83   12.64   5
   2  -5   3   71.61   14.86   8
  -2  -5  -3   61.53   10.20   8
   2  -5   3   40.73   11.84   2
  -2   5  -3   30.93    9.20   2
  -2   5  -3   61.30   11.71   3
  -2  -5  -3   65.19   17.27   4
   2   5   3   51.26    8.48   3
  -2  -5  -3   50.06    9.96   3
  -2   5  -3   47.01    9.07   3
  -2   5  -3   47.60   15.39   4
  -2  -5  -4  135.48   14.52   1
  -2  -5  -4   98.09   17.05   5
  -2   5  -4   70.12   18.63   5
   2  -5   4  121.82   18.47   8
  -2  -5  -4  101.08   14.44   8
  -2   5  -4  115.17   13.72   2
   2  -5   4   78.06   15.33   2
  -2   5  -4   93.88   12.92   3
  -2   5  -4   94.89   18.63   4
  -2  -5  -4   97.06   17.94   4
   2   5   4   90.47   15.25   1
   2   5   4   52.64   16.54   2
   2  -5   4  129.62   19.92   1
  -2  -5  -5  271.85   24.59   1
  -2   5  -5  255.18   29.55   5
  -2  -5  -5  231.35   26.48   5
   2  -5   5  295.64   26.00   2
  -2   5  -5  269.10   28.46   4
  -2  -5  -5  344.16   32.75   4
   2   5   5  256.78   28.06   2
   2  -5   5  237.61   28.10   1
   2   5   5  332.54   26.54   1
  -2  -5  -6  106.96   20.89   1
  -2  -5  -6   93.43   22.40   5
  -2   5  -6   87.93   24.16   5
   2  -5   6   90.94   19.23   2
  -2  -5  -6   92.50   25.21   4
  -2   5  -6  107.24   24.36   4
   2  -5   6   82.27   23.30   1
   2   5   6   75.60   24.47   2
  -2   5  -7  947.65   61.37   5
   2  -5   7 1002.95   57.51   2
   2   5   7  860.42   60.09   2
  -2  -5  -7  908.70   62.71   4
  -2   5  -7  999.07   59.68   4
  -2  -5  -7  941.44   56.87   1
  -2   5  -7  943.13   61.62   1
  -2   5  -8   38.14   27.51   1
  -2  -5  -8   58.87   23.76   1
  -2   5  -8   92.88   31.36   5
   2  -5   8   54.83   27.03   2
  -2  -5  -8   65.64   29.69   4
   2   5   8   71.85   28.33   2
  -2   5  -9   42.74   30.17   5
   2  -5   9   67.17   31.16   2
   2   5   9   34.34   32.81   2
  -2  -5  -9   47.90   28.36   4
  -2   5  -9   30.40   30.94   1
  -2  -5 -10  -26.18   31.30   6
  -2   5 -10   26.93   32.20   5
   2  -5  10    5.74   29.76   2
   2   5  10   -6.28   31.30   2
  -2  -5 -10   51.67   34.38   4
  -2   5 -10  -73.87   38.17   1
  -2  -5 -11   64.39   33.57   6
  -2   5 -11   87.97   39.11   5
   2   5  11  122.66   38.83   2
  -2   5 -11   73.06   36.52   1
  -2  -5 -12  -15.34   33.33   6
   2  -6 -12  122.50   41.08   6
   2   6 -12  209.08   45.76   6
  -2  -6  12  151.97   40.50   2
  -2   6  12  210.83   44.06   2
   2   6 -12  128.89   42.07   1
   2  -6 -11   -7.12   32.92   6
   2   6 -11  -13.35   32.96   6
  -2   6  11   19.55   30.48   2
  -2  -6  11   47.16   32.57   2
   2   6 -11   21.30   33.58   1
   2  -6 -10  456.59   51.75   6
   2   6 -10  547.17   53.78   6
  -2   6  10  529.44   52.39   2
  -2  -6  10  526.45   54.88   2
   2   6 -10  418.03   52.02   1
   2   6  -9  -10.89   26.03   6
   2  -6  -9   29.51   27.29   6
  -2   6   9   -5.34   26.61   2
  -2  -6   9   16.85   29.37   2
   2   6  -9   29.63   27.08   1
   2  -6  -8  300.94   38.31   6
   2   6  -8  272.97   35.24   6
  -2   6   8  221.45   35.02   2
  -2  -6   8  201.26   34.10   2
   2  -6  -8  284.45   34.29   1
   2   6  -8  291.84   39.92   1
   2  -6  -7  924.25   61.07   6
   2   6  -7  950.53   58.26   6
  -2  -6   7 1078.04   62.35   2
  -2   6   7  919.87   57.99   2
   2  -6  -7  949.72   56.97   4
   2   6  -7  985.95   61.56   1
   2  -6  -7 1017.41   56.04   1
   2  -6  -6 1599.55   75.62   1
   2   6  -6 1804.62   83.68   1
   2  -6  -6 1644.72   81.65   6
  -2   6   6 1773.99   80.70   2
  -2  -6   6 1662.57   80.55   2
   2  -6  -6 1729.41   79.24   4
  -2  -6   6 1649.50   74.13   3
  -2   6   5   52.68   18.55   2
   2  -6  -5   98.24   17.16   1
   2   6  -5   78.64   20.83   1
  -2  -6   5   47.56   18.65   2
  -2   6   5   52.33   13.24   3
   2  -6  -5   32.23   16.81   4
  -2  -6   5   66.41   16.78   3
  -2   6   4 4843.64  168.88   1
   2  -6  -4 4780.96  170.58   1
   2   6  -4 4807.26  175.43   1
  -2  -6   4 4898.95  167.75   5
   2  -6  -4 4740.58  168.99   2
  -2   6   4 4875.36  172.60   2
  -2  -6   4 4841.45  176.56   2
   2  -6  -4 4833.36  175.91   4
  -2   6   4 4937.97  172.64   3
  -2  -6   4 4871.42  174.21   3
   2  -6  -4 4848.56  168.75   3
  -2   6   3    7.37   10.07   2
   2  -6  -3    4.77    7.69   2
   2   6  -3    2.59   13.54   2
  -2   6   3   -1.55    7.49   1
  -2  -6   3    3.65    8.35   1
   2   6  -3   11.04   12.74   1
   2  -6  -3   24.00   10.95   1
   2   6  -3   -1.57    8.16   6
  -2   6   3    8.25    9.65   6
  -2  -6   3    3.94    7.05   5
  -2  -6   3    7.60   14.29   2
  -2   6   3   31.06   13.64   3
   2  -6  -3    7.46   10.10   3
   2  -6  -3   -5.22   12.76   4
   2   6  -3    2.38    5.03   4
  -2   6   3   -2.15    9.23   4
  -2  -6   3    9.88   13.82   3
   2   6  -3   26.10   10.11   3
   2   6  -2 5120.47  173.72   2
  -2  -6   2 4972.38  166.98   1
  -2   6   2 4871.88  165.38   1
   2   6  -2 4953.91  168.22   1
   2  -6  -2 4999.49  166.69   1
  -2  -6   2 5031.15  162.09   5
   2   6  -2 4961.12  163.06   6
  -2   6   2 4901.83  166.23   2
   2  -6  -2 4713.95  164.68   2
   2  -6  -2 4936.68  174.32   4
  -2  -6   2 4833.08  162.96   4
  -2   6   2 5503.43  172.64   4
   2   6  -2 4997.24  162.81   4
  -2   6   2 5089.17  173.06   3
   2   6  -2 4791.59  169.75   3
   2  -6  -2 5089.08  169.86   3
  -2  -6   2 4781.86  173.63   3
   2  -6  -1 1115.12   46.14   1
   2   6  -1 1300.34   53.15   2
   2  -6  -1 1170.60   44.20   2
   2   6  -1 1129.70   45.64   1
  -2  -6   1 1160.10   45.26   1
  -2   6   1 1110.79   45.47   1
   2  -6  -1 1256.94   51.33   7
  -2   6   1 1232.61   45.25   2
   2  -6  -1 1125.41   52.94   4
  -2   6   1 1233.19   51.57   4
  -2  -6   1 1117.30   46.15   4
   2   6  -1 1178.91   45.87   4
   2   6  -1 1034.03   48.95   3
  -2  -6   1 1209.97   53.24   3
  -2   6   1 1194.45   52.19   3
   2   6   0  764.08   37.86   2
   2  -6   0  728.59   29.93   2
   2   6   0  812.03   31.20   1
  -2   6   0  785.14   33.55   1
   2  -6   0  790.49   33.99   1
  -2  -6   0  751.21   30.11   1
  -2   6   0  770.00   35.52   7
   2  -6   0  858.17   40.76   4
   2  -6   0  717.96   36.36   7
  -2   6   0  689.86   30.23   2
  -2  -6   0  814.38   36.62   4
   2   6   0  732.75   34.38   4
  -2  -6   0  805.82   39.11   3
  -2   6   0  742.29   38.26   3
   2   6   0  699.72   35.44   3
   2  -6   0  731.33   35.71   3
  -2   6  -1  617.75   29.75   1
   2   6   1  625.48   26.28   1
  -2   6  -1  614.77   27.01   2
   2  -6   1  560.68   30.45   1
  -2  -6  -1  583.63   25.47   1
   2  -6   1  559.10   31.85   8
  -2   6  -1  600.40   31.09   7
  -2   6  -1  628.45   33.15   4
  -2  -6  -1  634.03   24.00   8
  -2   6  -1  608.64   26.36   2
   2   6   1  668.87   34.95   2
  -2  -6  -1  614.85   33.99   4
  -2   6  -1  564.50   30.83   3
  -2  -6  -1  587.63   32.11   3
   2   6   1  633.01   31.47   3
   2  -6   1  634.26   31.52   3
  -2   6  -1  658.88   34.14   3
   2   6   2 9396.76  311.22   1
  -2   6  -2 9404.78  315.55   1
   2  -6   2 9326.45  317.70   1
  -2  -6  -2 9400.71  310.56   1
  -2  -6  -2 9460.99  310.36   8
   2  -6   2 9718.91  319.72   8
  -2  -6  -2 9128.21  311.77   5
  -2   6  -2 9730.19  318.92   4
  -2   6  -2 9507.20  316.82   8
  -2   6  -2 9798.77  312.37   2
   2   6   2 9642.94  321.32   2
   2  -6   2 9502.70  313.04   2
  -2  -6  -2 9531.40  323.12   4
   2   6   2 9883.97  319.73   4
   2   6   2 9423.82  314.39   3
  -2  -6  -2 9767.20  316.78   3
  -2   6  -2 9415.67  315.69   3
  -2   6  -2 9763.25  318.13   3
   2   6   3  311.15   20.58   1
   2  -6   3  360.86   26.41   1
  -2  -6  -3  327.22   19.86   1
   2   6   3  304.43   26.72   2
  -2  -6  -3  333.43   22.64   5
   2  -6   3  280.38   25.36   8
  -2  -6  -3  298.36   19.55   8
  -2   6  -3  329.19   20.44   2
   2  -6   3  336.51   22.63   2
  -2  -6  -3  288.23   27.63   4
  -2   6  -3  351.54   24.00   3
  -2   6  -3  307.34   20.75   3
   2   6   3  333.43   20.40   3
  -2  -6  -3  347.87   21.93   3
  -2   6  -3  300.34   26.62   4
   2  -6   4 2497.85  105.15   1
   2   6   4 2584.36   98.96   1
  -2  -6  -4 2654.69  102.67   5
   2   6   4 2609.76   99.30   5
   2  -6   4 2663.44  106.37   8
   2  -6   4 2796.42  102.35   2
  -2   6  -4 2525.42   97.89   2
   2   6   4 2771.83  108.06   2
  -2   6  -4 2681.32  106.69   4
  -2  -6  -4 2626.01  110.70   4
  -2   6  -4 2721.02   98.94   3
  -2  -6  -5  301.58   26.84   1
  -2  -6  -5  305.27   28.16   5
  -2   6  -5  242.29   28.69   5
   2  -6   5  284.33   26.43   2
  -2  -6  -5  255.22   31.26   4
   2   6   5  229.83   26.73   2
   2  -6   5  266.59   28.59   1
   2   6   5  283.33   25.57   1
  -2  -6  -6  809.12   46.52   1
  -2   6  -6  811.76   52.99   5
   2  -6   6  703.06   46.19   2
   2   6   6  754.77   51.27   2
  -2   6  -6  851.06   51.78   4
  -2  -6  -6  659.65   52.62   4
   2  -6   6  809.62   51.67   1
  -2   6  -7  117.79   30.77   1
  -2   6  -7  136.13   30.87   5
   2  -6   7   99.84   24.80   2
  -2   6  -7  132.70   24.72   4
  -2  -6  -7  112.58   30.82   4
   2   6   7   75.07   28.49   2
  -2   6  -8  474.46   48.98   1
  -2   6  -8  511.84   49.94   5
   2  -6   8  522.43   45.75   2
  -2  -6  -8  519.66   50.02   4
   2   6   8  536.11   49.07   2
  -2   6  -9   -6.14   29.35   5
  -2  -6  -9   -5.83   31.03   6
   2  -6   9    5.17   25.51   2
   2   6   9    5.84   28.50   2
  -2  -6  -9  -36.94   31.30   4
  -2   6  -9   -6.14   28.39   1
  -2   6 -10  128.33   38.81   5
  -2  -6 -10  129.56   33.70   6
   2   6  10   83.04   33.23   2
  -2  -6 -10   99.47   33.85   4
  -2   6 -10   47.43   33.24   1
  -2  -6 -11    7.07   31.53   6
  -2   6 -11   -7.34   34.32   5
   2   6  11   -6.88   33.62   2
  -2   6 -11   22.07   36.68   1
   2  -7 -12  -22.94   35.77   6
  -2   7  12   14.09   32.95   2
  -2  -7  12  -14.55   35.17   2
   2   7 -12  -30.39   35.94   1
   2  -7 -11  356.43   48.98   6
   2   7 -11  231.55   42.36   6
  -2   7  11  294.77   46.07   2
  -2  -7  11  231.37   44.56   2
   2   7 -11  270.86   48.46   1
   2  -7 -10   39.29   35.18   6
   2   7 -10   18.09   29.49   6
  -2   7  10   11.96   29.25   2
  -2  -7  10   81.59   35.15   2
   2   7 -10   65.69   32.45   1
   2  -7  -9  487.00   51.16   6
   2   7  -9  453.65   48.06   6
  -2  -7   9  486.13   49.45   2
  -2   7   9  542.72   49.61   2
   2   7  -9  526.05   51.81   1
   2  -7  -8  143.95   31.82   6
   2   7  -8  223.51   32.22   6
  -2  -7   8  174.95   32.82   2
  -2   7   8  267.83   36.05   2
   2  -7  -8  166.37   30.48   4
   2   7  -8  198.05   35.12   1
   2  -7  -7  226.97   32.95   6
   2  -7  -7  284.58   33.49   4
  -2   7   7  305.34   33.01   2
  -2  -7   7  174.31   30.86   2
   2   7  -7  278.78   36.90   1
  -2   7   6   71.78   21.80   2
  -2  -7   6   97.37   25.42   2
   2  -7  -6   71.45   17.61   1
   2   7  -6  130.96   24.48   1
   2  -7  -6   89.12   23.83   4
  -2  -7   6   90.64   20.03   3
  -2  -7   5 2337.59   99.87   2
  -2   7   5 2327.38   96.30   2
   2  -7  -5 2333.67   93.46   1
   2   7  -5 2377.83   99.51   1
   2  -7  -5 2535.65  101.63   4
  -2   7   5 2182.90   92.09   3
  -2  -7   5 2259.43   95.33   3
  -2   7   4  178.57   19.86   2
   2   7  -4  108.17   20.30   1
   2  -7  -4  131.70   18.05   1
  -2  -7   4  137.12   21.35   2
  -2   7   4  156.15   19.36   3
   2  -7  -4  203.23   23.62   4
  -2  -7   4  123.17   20.02   3
   2   7  -310976.92  361.47   2
   2   7  -310572.09  356.40   1
   2  -7  -310659.91  352.12   1
  -2  -7   311400.41  354.17   1
  -2   7   310208.85  350.42   1
  -2   7   310360.36  355.53   6
  -2   7   310701.29  354.84   2
   2  -7  -310806.12  352.39   2
   2  -7  -310400.76  361.75   4
  -2   7   310375.68  358.06   3
  -2  -7   310928.61  361.16   3
   2   7  -2  278.32   24.67   2
  -2  -7   2  316.68   19.92   1
   2   7  -2  336.58   21.85   1
   2  -7  -2  299.58   19.78   1
  -2   7   2  297.46   18.64   1
   2   7  -2  328.90   16.76   6
   2   7  -2  308.55   15.42   8
   2  -7  -2  307.86   22.82   3
   2  -7  -2  318.84   19.96   2
  -2   7   2  324.74   25.32   3
  -2   7   2  302.84   20.68   2
  -2   7   2  295.71   23.32   4
   2   7  -2  331.76   18.36   4
   2  -7  -2  287.29   25.72   4
  -2  -7   2  339.97   19.33   4
  -2  -7   2  293.29   26.04   3
   2  -7  -1 4320.14  146.42   2
   2   7  -1 4483.79  156.45   2
  -2  -7   1 4432.70  152.76   2
   2  -7  -1 4398.08  147.99   1
  -2  -7   1 4345.06  146.46   1
   2   7  -1 4230.77  146.70   1
  -2   7   1 4281.62  147.11   1
   2  -7  -1 4194.11  152.73   7
  -2   7   1 4362.37  147.62   2
  -2   7   1 4416.92  154.64   4
  -2  -7   1 4247.01  149.40   4
   2   7  -1 4338.22  148.54   4
   2  -7  -1 4352.95  158.13   4
  -2   7   1 4321.69  155.77   3
  -2  -7   1 4299.43  156.48   3
   2   7  -1 4417.16  153.64   3
  -2   7   0 1261.93   49.72   1
   2   7   0 1272.85   56.84   2
   2   7   0 1251.35   46.57   1
   2  -7   0 1212.54   47.69   2
   2  -7   0 1255.63   50.68   1
  -2  -7   0 1259.13   46.24   1
   2  -7   0 1234.53   58.04   4
   2  -7   0 1314.10   54.73   7
  -2   7   0 1383.90   53.40   7
  -2   7   0 1273.09   48.65   2
   2   7   0 1326.01   52.91   4
  -2  -7   0 1308.25   54.47   4
   2   7   0 1319.28   54.92   3
   2  -7   0 1391.70   55.18   3
  -2   7   0 1213.54   56.25   3
  -2  -7   0 1352.16   57.85   3
  -2   7  -1 3256.22  113.82   2
   2  -7   1 3211.11  116.86   1
  -2   7  -1 3485.74  116.71   1
   2   7   1 3228.87  110.43   1
  -2  -7  -1 3191.57  110.13   1
  -2   7  -1 3474.59  118.85   7
   2  -7   1 3229.15  119.64   8
  -2  -7  -1 3302.21  109.02   6
  -2  -7  -1 3240.21  108.26   8
   2   7   1 3189.41  122.38   2
  -2   7  -1 3251.95  113.06   2
  -2   7  -1 3390.05  121.30   4
  -2  -7  -1 3465.80  123.18   4
   2   7   1 3394.71  120.20   4
  -2   7  -1 3202.35  121.37   3
  -2  -7  -1 3249.20  121.19   3
   2   7   1 3339.92  118.70   3
  -2   7  -1 3417.18  119.66   3
  -2   7  -2  339.30   22.71   1
   2  -7   2  416.99   26.40   1
   2   7   2  381.65   28.92   2
  -2   7  -2  376.40   22.41   2
   2   7   2  353.97   18.92   1
  -2  -7  -2  348.86   20.10   6
   2  -7   2  390.22   27.26   8
  -2   7  -2  389.99   21.47   2
  -2   7  -2  374.31   26.14   3
  -2  -7  -2  360.44   28.75   4
  -2   7  -2  363.35   24.21   3
   2   7   2  362.46   23.49   3
  -2  -7  -2  345.29   25.30   3
   2   7   3 4561.49  157.02   1
   2  -7   3 4607.05  165.17   1
   2  -7   3 4570.30  165.83   8
   2   7   3 4738.83  169.20   2
  -2   7  -3 4578.65  158.93   2
   2  -7   3 4744.47  161.51   2
  -2  -7  -3 4483.01  170.81   4
  -2   7  -3 4822.85  168.74   4
  -2   7  -3 4722.26  163.86   3
  -2  -7  -3 4513.75  160.80   3
  -2   7  -3 4352.56  159.61   3
   2  -7   4   59.05   16.98   1
   2   7   4   44.80   12.37   1
   2   7   4   46.35   16.90   2
   2  -7   4   62.90   16.29   8
   2  -7   4   52.73   13.39   2
  -2   7  -4   54.78   14.32   3
  -2  -7  -4   41.25   18.00   4
  -2   7  -4   18.66   15.26   4
  -2   7  -5  783.77   51.33   5
   2  -7   5  911.18   48.21   2
   2   7   5  777.39   51.97   2
  -2   7  -5  866.35   51.21   4
  -2  -7  -5  933.12   57.09   4
   2  -7   5  974.99   52.97   1
  -2   7  -6  261.77   33.66   1
  -2   7  -6  224.30   31.89   5
   2  -7   6  270.83   28.62   2
  -2   7  -6  237.03   28.50   4
  -2  -7  -6  229.54   33.99   4
   2  -7   6  243.45   31.71   1
   2   7   6  304.15   35.23   2
  -2   7  -7 1277.92   72.97   5
  -2  -7  -7 1191.73   67.70   6
   2  -7   7 1251.30   66.05   2
   2   7   7 1127.73   69.11   2
  -2  -7  -7 1179.21   72.95   4
  -2   7  -7 1161.57   66.03   4
  -2   7  -7 1122.23   70.11   1
  -2   7  -8   11.17   29.20   1
  -2  -7  -8   15.31   24.94   6
  -2   7  -8   16.65   26.55   5
   2  -7   8    4.61   22.29   2
  -2  -7  -8   46.72   25.72   4
   2   7   8   48.63   30.96   2
  -2   7  -9  186.09   43.69   1
  -2   7  -9  314.63   46.00   5
  -2  -7  -9  207.60   37.32   6
  -2  -7  -9  209.40   40.43   4
   2   7   9  250.28   39.20   2
  -2   7 -10   20.31   31.66   5
   2   7  10   32.52   34.02   2
  -2  -7 -10  -13.61   35.26   4
  -2   7 -10   54.60   32.99   1
  -2   7 -11   43.99   34.30   5
   2   7  11    6.99   34.48   2
  -2   7 -11   29.58   34.97   1
  -2  -7 -11   -7.20   30.88   4
  -2   8  12  141.38   40.76   2
  -2  -8  12  146.58   41.92   2
   2   8 -12  151.84   45.03   1
  -2   8  11   -6.59   30.14   2
  -2  -8  11   13.76   31.80   2
   2   8 -11   57.17   37.37   1
  -2   8  10  542.27   53.98   2
  -2  -8  10  452.22   53.10   2
   2   8 -10  594.57   57.78   1
   2   8  -9  -32.16   26.99   6
  -2  -8   9   52.48   32.63   2
  -2   8   9  -10.88   25.45   2
   2   8  -9    6.02   28.77   1
   2   8  -8  912.36   59.65   6
   2  -8  -8  812.76   58.94   4
  -2   8   8  811.82   60.29   2
  -2  -8   8  960.41   64.68   2
   2   8  -8  959.76   64.39   1
  -2  -8   7  165.63   33.48   2
   2   8  -7  266.92   35.82   1
   2  -8  -7  254.24   32.34   4
  -2   8   7  226.22   32.52   2
  -2   8   6 1255.56   67.27   2
  -2  -8   6 1217.66   70.04   2
   2   8  -6 1285.33   70.42   1
   2  -8  -6 1471.86   72.76   4
  -2  -8   6 1455.42   67.50   3
  -2   8   5   47.10   18.45   2
  -2  -8   5   67.27   22.25   2
  -2   8   5   56.18   17.99   3
   2   8  -5   35.04   18.87   1
   2  -8  -5   15.26   19.44   4
  -2  -8   5   48.96   18.75   3
   2   8  -4 4069.93  161.36   2
  -2   8   4 4158.73  155.64   2
  -2  -8   4 4237.54  161.51   2
   2  -8  -4 4157.25  151.38   1
   2   8  -4 4435.20  158.92   1
   2  -8  -4 4158.78  162.42   4
  -2  -8   4 4520.09  161.12   3
  -2   8   4 4535.80  158.30   3
   2   8  -3  817.71   45.23   2
   2   8  -3  722.72   38.59   1
   2  -8  -3  711.05   34.83   1
  -2  -8   3  758.70   36.86   1
   2  -8  -3  684.65   35.87   2
  -2   8   3  745.58   38.78   2
   2  -8  -3  750.74   44.76   4
  -2   8   3  708.03   41.15   3
  -2  -8   3  723.20   43.20   3
   2  -8  -2 2971.86  107.19   1
   2   8  -2 3129.53  118.01   2
  -2  -8   2 3305.08  109.03   1
  -2   8   2 2904.18  106.22   1
   2   8  -2 2979.99  109.59   1
   2   8  -2 3033.90  103.65   6
   2  -8  -2 3119.84  108.82   2
  -2   8   2 2985.63  110.29   2
  -2  -8   2 2958.17  108.45   4
   2   8  -2 3170.50  108.16   4
   2  -8  -2 3077.12  119.40   4
  -2  -8   2 3042.67  117.98   3
  -2   8   2 2965.30  116.24   3
  -2   8   1  138.89   13.88   2
   2  -8  -1  171.46   13.81   2
   2   8  -1  203.82   21.74   2
  -2  -8   1  169.69   12.60   1
  -2   8   1  159.89   13.34   1
   2   8  -1  164.42   13.14   1
   2  -8  -1  151.87   13.71   1
   2  -8  -1  190.31   17.87   7
  -2   8   1  206.16   20.83   3
   2   8  -1  149.70   14.52   4
   2  -8  -1  217.55   23.47   4
  -2  -8   1  152.34   15.71   4
  -2  -8   1  198.54   23.30   3
   2  -8   0 2635.54   92.10   2
   2  -8   0 2586.61   93.32   1
   2   8   0 2533.12  101.22   2
   2   8   0 2551.42   88.46   1
  -2   8   0 2606.86   92.69   1
   2  -8   0 2607.34  103.69   4
   2  -8   0 2533.66   97.97   7
  -2   8   0 2626.14   93.18   2
   2   8   0 2694.15   97.31   4
  -2  -8   0 2581.69   99.12   4
  -2  -8   0 2624.50  102.69   3
  -2   8   0 2619.47  102.07   3
   2   8   1  214.43   12.31   1
  -2   8  -1  241.81   17.27   2
   2   8   1  241.50   24.52   2
  -2   8  -1  270.04   18.29   1
   2  -8   1  238.08   18.83   1
  -2   8  -1  286.02   20.36   7
   2  -8   1  246.94   21.48   8
  -2   8  -1  190.34   21.79   3
  -2   8  -1  291.79   17.07   2
   2   8   1  295.49   21.68   4
  -2  -8  -1  249.76   23.45   4
   2   8   1  200.36   19.29   3
  -2  -8  -1  202.30   21.96   3
   2   8   2 6975.11  232.57   1
   2  -8   2 6980.21  242.06   1
  -2   8  -2 7399.14  240.35   1
  -2   8  -2 7259.29  239.37   2
   2  -8   2 7012.08  243.97   8
  -2   8  -2 7373.70  242.24   7
  -2  -8  -2 6958.19  234.84   6
  -2   8  -2 7129.50  237.52   2
   2   8   2 7236.86  248.20   2
  -2  -8  -2 7394.99  250.22   4
  -2   8  -2 7101.58  245.93   3
  -2  -8  -2 6971.59  244.20   3
   2   8   2 6871.38  240.64   3
   2   8   3   62.91   18.22   2
   2  -8   3   15.10   12.77   1
   2  -8   3   56.30   14.48   8
  -2  -8  -3   69.97   12.04   6
   2  -8   3   49.20   13.95   2
  -2   8  -3   60.70   15.72   3
  -2  -8  -3   31.54   18.05   4
  -2   8  -3   36.36   16.20   4
  -2  -8  -3   55.48   13.37   3
   2  -8   4  744.51   44.03   1
   2  -8   4  785.35   46.02   8
  -2  -8  -4  726.57   39.72   6
   2   8   4  740.47   46.43   2
   2  -8   4  772.39   40.94   2
  -2  -8  -4  673.84   48.18   4
  -2   8  -4  758.78   45.31   4
  -2   8  -4  675.92   39.38   3
  -2   8  -5   -3.83   17.49   5
  -2  -8  -5   24.49   12.95   6
   2  -8   5   -3.02   14.42   2
  -2   8  -5  -17.86   17.81   4
  -2  -8  -5   31.41   23.68   4
   2  -8   5   -3.55   17.68   1
   2   8   5  -35.74   21.87   2
  -2   8  -6  596.90   46.57   1
  -2   8  -6  564.83   45.03   5
   2  -8   6  562.87   40.18   2
  -2  -8  -6  460.26   46.28   4
  -2   8  -6  661.87   43.92   4
   2   8   6  454.58   43.61   2
   2  -8   6  589.73   45.41   1
  -2   8  -7  181.24   33.81   1
  -2  -8  -7  221.12   34.88   4
   2   8   7  210.00   34.14   2
  -2   8  -7  253.42   34.48   5
  -2   8  -8  355.03   43.59   1
  -2  -8  -8  314.30   44.13   4
   2   8   8  411.30   46.79   2
  -2   8  -8  368.91   43.79   5
  -2   8  -9   37.53   29.96   1
  -2   8  -9   92.88   34.96   5
  -2  -8  -9  104.68   36.65   4
   2   8   9   -6.09   31.29   2
  -2   8 -10  108.53   34.83   5
   2   8  10  191.93   40.97   2
  -2  -8 -10  139.93   38.20   4
  -2   8 -10  192.36   40.82   1
  -2   8 -11   21.96   33.44   5
  -2  -8 -11  -29.52   33.72   4
   2   8  11    7.09   35.70   2
  -2   8 -11   37.12   37.02   1
  -2   9  12    7.09   32.02   2
  -2  -9  11  236.25   45.62   2
  -2   9  11  291.50   47.63   2
   2   9 -11  235.79   44.08   1
  -2   9  10  -18.23   28.42   2
  -2  -9  10   -6.47   32.24   2
   2   9 -10   19.89   33.38   1
  -2  -9   9  529.41   53.05   2
  -2   9   9  503.08   51.17   2
   2   9  -9  501.73   53.49   1
   2  -9  -8  -62.23   25.61   4
  -2  -9   8  -10.81   27.49   2
  -2   9   8  -19.79   24.93   2
   2   9  -8   10.87   24.26   1
  -2  -9   7  302.48   37.94   2
   2   9  -7  331.30   39.18   1
   2  -9  -7  265.42   34.84   4
  -2   9   7  388.70   38.31   2
  -2   9   6   11.45   19.23   2
  -2  -9   6    8.76   22.06   2
   2   9  -6   -4.17   20.15   1
   2  -9  -6   62.43   22.46   4
  -2  -9   6   25.56   17.47   3
   2   9  -5 2413.99  107.97   2
  -2   9   5 2375.78  103.74   2
  -2  -9   5 2483.47  108.18   2
   2   9  -5 2657.79  106.54   1
   2  -9  -5 2411.24  108.18   4
  -2   9   5 2513.84  101.97   3
  -2  -9   5 2577.32  105.68   3
  -2   9   4  168.48   22.31   2
   2   9  -4  154.23   25.04   2
  -2   9   4  221.38   25.02   3
   2   9  -4  226.03   24.46   1
   2  -9  -4  234.11   29.68   4
  -2  -9   4  187.66   25.08   3
   2   9  -3  328.45   29.84   2
  -2   9   3  241.27   22.80   2
  -2   9   3  323.27   27.69   3
   2   9  -3  252.55   22.13   1
   2  -9  -3  246.72   28.95   4
  -2  -9   3  288.47   28.23   3
   2  -9  -2    9.95    7.78   2
   2   9  -2   15.06   14.42   2
  -2   9   2   19.61   10.90   2
   2   9  -2   16.72    9.14   1
  -2   9   2   26.02   16.32   3
  -2  -9   2   10.88   10.56   4
   2  -9  -2   26.70   17.46   4
  -2  -9   2   18.87   14.03   3
   2  -9  -1 2641.09   91.35   1
   2   9  -1 2671.66  103.43   2
   2   9  -1 2455.33   89.59   1
   2  -9  -1 2509.40   98.15   7
   2  -9  -1 2438.41  104.02   4
  -2  -9   1 2380.35   96.16   4
   2   9  -1 2695.00   95.87   4
  -2  -9   1 2586.90  103.81   3
  -2   9   1 2684.68  103.57   3
  -2   9   1 2550.32   94.10   2
   2   9   0  456.70   31.62   2
   2  -9   0  389.76   22.40   1
  -2   9   0  382.03   23.46   2
  -2   9   0  335.80   29.24   3
  -2  -9   0  360.89   27.39   4
   2  -9   0  446.50   32.75   4
   2   9   0  370.10   24.92   4
  -2  -9   0  381.73   31.33   3
  -2   9  -1   71.42   12.44   2
   2   9   1   81.93   18.28   2
   2  -9   1   63.09   12.87   1
  -2   9  -1   89.56   12.30   1
  -2   9  -1   88.25   13.15   7
   2  -9   1   64.69   14.21   8
  -2   9  -1   96.63   18.65   3
  -2  -9  -1  131.52   20.02   4
  -2  -9  -1   72.36   17.52   3
  -2   9  -2  783.12   37.88   2
  -2   9  -2  671.39   36.12   1
   2  -9   2  802.82   40.20   1
   2  -9   2  845.66   42.25   8
   2   9   2  689.69   44.07   2
  -2  -9  -2  804.49   47.14   4
  -2  -9  -2  717.98   41.67   3
  -2   9  -2  814.27   44.18   3
   2  -9   3 3725.70  139.87   1
  -2   9  -3 3872.91  137.98   2
   2  -9   3 3672.59  141.16   8
   2   9   3 3608.04  145.31   2
  -2  -9  -3 3785.05  148.78   4
  -2  -9  -3 3974.48  140.48   3
  -2   9  -3 3728.08  141.41   3
   2  -9   4  218.35   26.87   1
   2   9   4  322.68   31.16   2
   2  -9   4  284.98   28.81   8
   2  -9   4  282.54   26.18   2
  -2   9  -4  341.08   29.28   3
  -2  -9  -4  249.80   31.63   4
  -2   9  -4  317.71   30.88   4
   2  -9   5  361.44   33.94   1
   2   9   5  442.61   38.78   2
  -2   9  -5  386.66   37.50   5
   2  -9   5  453.01   33.53   2
  -2  -9  -5  440.15   41.27   4
  -2   9  -5  445.26   36.91   4
  -2   9  -6  112.31   25.55   1
  -2  -9  -6  104.67   29.93   4
  -2   9  -6   88.34   24.25   4
   2  -9   6  113.10   26.62   1
   2   9   6  116.24   28.01   2
  -2   9  -6   88.90   29.08   5
  -2  -9  -7  638.65   55.97   4
   2   9   7  536.87   52.05   2
  -2   9  -7  622.19   52.75   5
  -2   9  -8  170.82   36.30   1
  -2  -9  -8  275.37   42.16   4
   2   9   8  222.59   36.83   2
  -2   9  -8  191.09   35.63   5
  -2   9  -9   88.24   34.01   1
  -2   9  -9  161.64   38.11   5
  -2  -9  -9   60.79   31.76   4
   2   9   9  130.86   37.43   2
  -2   9 -10   27.13   31.02   5
   2   9  10   60.64   31.90   2
  -2  -9 -10   14.40   38.01   4
  -2   9 -10   62.20   36.49   1
  -2   9 -11   -7.30   32.57   5
  -2  -9 -11  -30.28   34.18   4
   2   9  11   -7.19   32.86   2
  -2   9 -11   -7.45   36.03   1
  -2 -10  11   28.05   34.62   2
  -2  10  11   46.68   33.92   2
   2  10 -11   21.43   33.05   1
  -2  10  10  510.52   51.87   2
  -2 -10  10  550.45   56.82   2
   2  10 -10  531.38   55.00   1
  -2 -10   9   36.35   33.39   2
  -2  10   9   56.10   28.83   2
   2  10  -9   42.47   28.73   1
   2 -10  -8  564.53   51.20   4
  -2  10   8  620.78   49.90   2
  -2 -10   8  614.95   53.85   2
   2  10  -8  508.22   52.51   1
  -2 -10   7  211.42   34.19   2
   2  10  -7  198.48   34.66   1
   2 -10  -7  250.62   35.09   4
  -2  10   7  210.83   32.22   2
   2  10  -6  562.50   47.97   2
  -2  10   6  693.82   46.94   2
  -2 -10   6  696.55   52.54   2
   2  10  -6  663.99   49.26   1
   2 -10  -6  713.53   52.21   4
  -2 -10   6  656.28   47.15   3
  -2  10   5   20.46   19.09   2
   2  10  -5    8.40   19.19   2
  -2  10   5   -9.84   17.31   3
   2  10  -5   -7.12   17.94   1
   2 -10  -5   17.88   21.60   4
  -2 -10   5    3.82   17.27   3
   2  10  -4 2503.04  107.95   2
  -2  10   4 2617.57  103.26   2
   2  10  -4 2500.78  102.06   1
   2 -10  -4 2586.63  111.49   4
  -2  10   4 2452.60  103.87   3
  -2 -10   4 2484.02  107.02   3
  -2  10   3  326.59   27.98   2
   2  10  -3  325.21   31.75   2
   2  10  -3  351.52   25.58   1
  -2  10   3  343.41   31.07   3
   2 -10  -3  331.79   33.25   4
  -2 -10   3  403.85   33.52   3
   2  10  -2   13.08   17.10   2
  -2  10   2   19.61   12.59   2
   2 -10  -2   17.80   12.30   7
  -2  10   2    6.35   14.68   3
   2 -10  -2    3.66   16.73   4
  -2 -10   2   29.33   12.28   4
  -2 -10   2    3.45   15.95   3
   2  10  -1 1477.84   69.39   2
   2 -10  -1 1492.25   64.48   7
  -2  10   1 1457.90   61.32   2
  -2 -10   1 1505.85   64.54   4
   2 -10  -1 1510.68   72.03   4
  -2  10   1 1409.81   68.59   3
  -2 -10   1 1520.01   71.10   3
   2 -10   0 3009.03  116.29   4
   2  10   0 2782.47  113.49   2
  -2  10   0 2785.97  104.19   2
  -2 -10   0 2741.98  109.50   4
  -2 -10   0 2965.41  115.57   3
  -2  10   0 2774.73  113.55   3
   2 -10   1  348.17   24.27   1
  -2  10  -1  426.56   26.13   2
   2  10   1  403.28   33.43   2
   2 -10   1  354.92   27.19   8
  -2  10  -1  388.00   33.31   3
  -2 -10  -1  450.77   33.24   4
   2 -10   1  427.54   34.26   4
  -2 -10  -1  450.88   33.41   3
   2 -10   2 4779.61  166.22   1
  -2  10  -2 4728.67  165.31   2
   2 -10   2 4481.85  167.97   8
   2  10   2 4750.25  175.36   2
  -2 -10  -2 4714.83  176.82   4
  -2  10  -2 4673.82  173.11   3
  -2 -10  -2 4676.94  171.73   3
   2 -10   3 1094.57   53.06   1
  -2  10  -3 1058.30   50.98   2
   2 -10   3 1011.53   53.67   8
   2  10   3 1019.17   57.96   2
  -2 -10  -3 1101.20   61.39   4
  -2 -10  -3 1094.92   54.60   3
  -2  10  -3 1064.56   56.02   3
  -2  10  -4 3749.44  139.53   2
   2 -10   4 3638.05  141.27   1
   2 -10   4 3753.53  142.81   8
   2  10   4 3936.14  149.05   2
  -2 -10  -4 3609.74  150.48   4
  -2  10  -4 3602.02  144.97   4
  -2  10  -4 3597.26  141.00   3
   2 -10   5    7.35   19.22   1
   2  10   5    4.39   22.75   2
  -2  10  -5  -19.90   18.82   5
  -2 -10  -5   19.97   23.88   4
  -2  10  -5  -15.47   17.88   4
  -2  10  -6  286.36   36.75   1
  -2 -10  -6  241.29   37.71   4
  -2  10  -6  319.12   33.70   4
   2  10   6  276.68   36.31   2
  -2  10  -6  252.27   31.86   5
  -2  10  -7  -10.29   24.87   1
  -2 -10  -7   17.96   28.93   4
   2  10   7   -5.34   27.43   2
  -2  10  -7   -5.07   23.42   5
  -2  10  -8  223.78   38.75   1
  -2 -10  -8  233.79   44.32   4
   2  10   8  305.46   45.09   2
  -2  10  -8  367.65   45.10   5
  -2  10  -9  -31.76   31.03   1
  -2 -10  -9   -6.96   31.82   4
   2  10   9  -12.77   30.85   2
  -2  10  -9   12.47   32.01   5
  -2  10 -10   41.64   33.20   1
  -2  10 -10   -6.78   31.38   5
  -2 -10 -10   -7.40   35.01   4
   2  10  10  102.92   35.56   2
  -2  10 -11   -7.27   33.24   5
  -2 -10 -11  -23.19   36.16   4
   2  10  11   14.60   32.16   2
  -2  10 -11  -97.00   37.95   1
  -2 -11  11  198.08   43.43   2
  -2  11  11  120.85   36.02   2
   2  11 -11  121.11   38.52   1
  -2 -11  10    6.64   32.79   2
  -2  11  10   68.55   34.05   2
   2  11 -10   33.15   32.06   1
   2 -11  -9   48.53   29.04   4
  -2 -11   9   24.69   32.59   2
  -2  11   9   51.36   27.32   2
   2  11  -9   36.52   29.45   1
  -2 -11   8   51.10   28.34   2
   2  11  -8   27.40   25.08   1
   2 -11  -8   57.59   29.59   4
  -2  11   8   46.41   27.24   2
  -2 -11   7   20.75   26.64   2
   2 -11  -7   27.02   27.23   4
  -2  11   7   46.15   25.22   2
   2  11  -7   10.60   23.94   2
   2  11  -7   19.44   25.65   1
  -2  11   6   20.41   20.75   2
   2  11  -6   -4.83   23.84   2
   2  11  -6   -8.45   21.27   1
   2 -11  -6   -5.10   24.66   4
  -2 -11   6   29.63   21.32   3
   2  11  -5 2293.99  109.15   2
  -2  11   5 2388.98  104.17   2
   2  11  -5 2644.35  106.72   1
   2 -11  -5 2460.67  113.01   4
  -2  11   5 2523.56  104.94   3
  -2 -11   5 2540.38  109.28   3
  -2  11   4    3.12   17.17   2
   2  11  -4    8.07   20.50   2
   2 -11  -4    4.51   22.04   4
  -2 -11   4   -4.01   19.17   3
  -2  11   4   17.59   17.37   3
   2  11  -3  966.96   57.31   2
  -2  11   3 1019.12   51.45   2
   2 -11  -3 1023.08   59.92   4
  -2 -11   3  932.84   56.86   3
  -2  11   3  994.94   54.48   3
   2  11  -2  131.48   24.16   2
  -2  11   2  149.11   19.83   2
   2 -11  -2  173.15   20.92   7
  -2  11   2  142.15   23.73   3
   2 -11  -2  215.18   28.68   4
  -2 -11   2  150.88   24.16   3
   2  11  -1 1079.24   58.13   2
   2 -11  -1 1077.80   52.78   7
  -2  11   1 1144.58   51.71   2
   2 -11  -1 1163.49   61.71   4
  -2 -11   1 1113.40   54.25   4
  -2 -11   1 1133.75   61.57   3
  -2  11   1 1041.83   58.10   3
  -2  11   0  150.80   17.78   2
   2  11   0  108.27   22.71   2
   2 -11   0  129.26   17.50   8
  -2  11   0   97.03   22.73   3
   2 -11   0  100.42   21.97   4
  -2 -11   0  139.57   19.80   4
  -2 -11   0  103.00   22.59   3
  -2  11  -1  876.16   41.89   2
   2 -11   1  835.40   43.59   8
   2 -11   1  746.32   48.84   4
   2  11   1  754.96   48.79   2
  -2 -11  -1  945.29   50.86   4
  -2  11  -1  771.51   48.93   3
  -2 -11  -1  863.95   49.92   3
  -2  11  -2 2267.76   88.28   2
   2 -11   2 2141.09   89.83   8
   2  11   2 2166.86   96.59   2
  -2 -11  -2 2252.00   98.50   4
  -2  11  -2 2281.36   96.55   3
  -2 -11  -2 2197.26   94.70   3
   2  11   3   93.58   24.40   2
   2 -11   3   74.91   17.15   1
   2 -11   3   59.26   18.01   8
  -2  11  -3   70.13   20.08   3
  -2 -11  -3  107.26   24.51   4
  -2 -11  -3   72.81   19.99   3
   2 -11   4   66.84   20.30   1
   2  11   4   84.94   23.96   2
   2 -11   4  116.38   21.32   8
  -2  11  -4  105.02   21.60   3
  -2 -11  -4  152.34   29.80   4
  -2  11  -4   80.93   22.29   4
   2  11   5  679.08   51.25   2
   2 -11   5  743.51   48.91   1
  -2  11  -5  766.05   50.58   5
  -2  11  -5  658.47   48.74   1
  -2 -11  -5  713.85   56.41   4
  -2  11  -5  610.82   47.43   4
  -2  11  -6   78.09   26.15   1
  -2 -11  -6   11.50   26.62   4
   2  11   6   55.66   23.98   2
  -2  11  -6   36.52   22.58   5
  -2  11  -7  845.89   59.75   1
  -2 -11  -7  705.30   60.88   4
   2  11   7  691.47   56.91   2
  -2  11  -7  670.09   55.97   5
  -2  11  -8    5.78   29.96   1
  -2 -11  -8   26.87   31.06   4
   2  11   8  -12.08   30.42   2
  -2  11  -8   17.05   26.28   5
  -2  11  -9  178.76   37.71   1
  -2 -11  -9  244.01   43.15   4
   2  11   9  209.46   42.57   2
  -2  11  -9  212.31   40.18   5
  -2  11 -10   62.63   37.38   1
  -2  11 -10   54.12   34.08   5
  -2 -11 -10   -7.56   33.31   4
   2  11  10   13.98   32.71   2
  -2  12  11   60.75   35.32   2
  -2 -12  11   14.27   37.67   2
  -2 -12  10  201.80   43.59   2
  -2  12  10  264.69   42.80   2
   2 -12  -9   -6.33   28.23   4
   2  12  -9   12.82   30.32   2
  -2 -12   9  -31.42   31.33   2
  -2  12   9   11.61   28.64   2
   2 -12  -8   54.45   31.35   4
  -2  12   8  -10.54   24.36   2
   2  12  -8   17.82   28.71   2
  -2 -12   8   -5.82   29.28   2
  -2  12   7  380.73   40.33   2
   2 -12  -7  281.57   40.22   4
   2  12  -6   55.11   27.14   2
  -2  12   6  139.58   28.05   2
   2 -12  -6  158.36   35.05   4
  -2 -12   6  122.74   27.81   3
   2  12  -5    4.60   22.48   2
  -2  12   5   11.23   19.03   2
   2 -12  -5  -10.30   25.42   4
  -2 -12   5   26.69   22.83   3
  -2  12   5   41.92   20.29   3
   2  12  -4 1601.74   80.14   2
   2 -12  -4 1533.10   82.44   4
  -2  12   4 1581.26   77.67   3
  -2 -12   4 1552.78   80.26   3
  -2  12   4 1608.71   75.39   2
  -2  12   3  -20.54   14.78   2
   2  12  -3    8.00   21.84   2
  -2  12   3   -3.78   18.48   3
   2 -12  -3   -4.55   22.02   4
  -2 -12   3  -21.10   22.07   3
   2  12  -2  349.12   33.97   2
  -2  12   2  308.67   26.49   2
   2 -12  -2  302.24   25.88   7
  -2  12   2  290.61   30.35   3
   2 -12  -2  271.72   33.04   4
  -2 -12   2  299.84   32.00   3
   2  12  -1  186.93   26.38   2
  -2  12   1  138.29   18.37   2
   2 -12  -1  121.71   17.93   7
  -2  12   1  166.11   24.83   3
   2 -12  -1  136.44   25.00   4
  -2 -12   1  146.91   19.87   4
  -2 -12   1  163.99   26.41   3
   2 -12   0 1727.28   72.46   8
   2 -12   0 1731.54   82.48   4
   2  12   0 1819.21   81.07   2
  -2  12   0 1635.92   70.50   2
  -2 -12   0 1675.45   76.85   4
  -2  12   0 1568.15   79.12   3
  -2 -12   0 1719.43   82.32   3
   2  12   1   41.34   20.81   2
   2 -12   1   84.86   16.37   8
  -2  12  -1   60.80   22.21   3
  -2 -12  -1   73.48   19.51   4
   2 -12   1   63.28   20.99   4
  -2 -12  -1   94.30   24.04   3
   2  12   2  449.73   39.08   2
   2 -12   2  374.62   29.71   8
  -2  12  -2  404.48   36.09   3
  -2 -12  -2  391.41   36.38   4
  -2 -12  -2  386.06   34.46   3
   2  12   3  137.51   25.30   2
   2 -12   3  143.28   22.76   8
  -2  12  -3  149.29   25.55   3
  -2 -12  -3  137.08   27.68   4
  -2 -12  -3  118.62   22.83   3
   2  12   4   94.44   27.47   2
   2 -12   4  156.26   21.93   8
  -2  12  -4   76.50   22.95   3
  -2 -12  -4  100.53   29.83   4
  -2  12  -4   73.29   22.84   4
   2  12   5  140.72   29.93   2
  -2  12  -5  205.71   28.85   5
  -2 -12  -5  230.91   37.34   4
  -2  12  -5  169.33   27.30   4
  -2  12  -6  259.40   34.01   1
  -2 -12  -6  245.37   39.50   4
   2  12   6  200.62   34.40   2
  -2  12  -6  170.65   32.43   5
  -2  12  -7   73.14   29.81   1
  -2 -12  -7  116.38   34.21   4
   2  12   7   97.36   32.91   2
  -2  12  -7   61.72   25.00   5
  -2  12  -8  197.83   39.16   1
   2  12   8  316.92   45.05   2
  -2 -12  -8  187.15   40.65   4
  -2  12  -9   38.49   33.54   1
   2  12   9   -6.70   30.99   2
  -2 -12  -9   -7.36   33.65   4
  -2  12 -10    6.96   32.20   1
  -2 -12 -10   38.71   36.63   4
   2  12  10   49.83   36.89   2
  -2  13  11   81.64   35.35   2
   2  13 -10   34.79   34.71   2
  -2  13  10   19.15   31.20   2
  -2 -13  10   40.89   33.30   2
   2 -13  -9   79.73   34.14   4
   2  13  -9   32.67   30.60   2
  -2  13   9   47.21   30.90   2
  -2  13   8    5.40   25.54   2
   2  13  -8   -6.09   29.74   2
   2 -13  -8   12.78   29.54   4
   2  13  -7   61.94   30.54   2
  -2  13   7   73.43   25.18   2
   2 -13  -7   18.30   28.25   4
  -2  13   6   52.64   27.15   2
   2  13  -6   20.80   24.61   2
   2 -13  -6   23.21   26.84   4
  -2 -13   6   19.46   25.91   3
   2  13  -5 1681.57   84.74   2
   2 -13  -5 1412.08   85.04   4
  -2  13   5 1506.35   77.89   3
  -2 -13   5 1558.14   82.56   3
  -2  13   5 1616.80   77.98   2
   2  13  -4    4.52   21.12   2
  -2  13   4   17.54   16.41   2
   2 -13  -4   15.56   23.41   4
  -2 -13   4   -4.68   25.10   3
  -2  13   4    8.19   20.81   3
  -2  13   3  486.21   36.70   2
   2  13  -3  541.23   42.30   2
   2 -13  -3  591.63   47.01   4
  -2 -13   3  383.40   41.44   3
  -2  13   3  449.64   40.19   3
   2  13  -2   28.69   19.77   2
  -2  13   2  114.98   19.19   2
  -2  13   2   98.12   24.43   3
   2 -13  -2   83.59   24.64   4
  -2 -13   2   98.00   26.78   3
   2  13  -1 1190.97   67.02   2
   2 -13  -1 1264.95   69.89   4
  -2 -13   1 1249.07   62.07   4
  -2  13   1 1237.76   68.36   3
  -2 -13   1 1372.76   71.15   3
   2  13   0   47.58   22.89   2
   2 -13   0   43.20   20.22   4
  -2 -13   0   10.75   15.79   4
  -2 -13   0   16.94   20.91   3
  -2  13   0    4.11   20.31   3
  -2 -13  -1  655.39   46.23   4
   2 -13   1  711.24   50.07   4
  -2  13  -1  733.78   50.08   3
  -2 -13  -1  716.43   50.78   3
   2  13   1  764.12   49.81   2
   2  13   2   -4.19   21.49   2
  -2 -13  -2   13.17   21.90   4
  -2 -13  -2   -3.98   19.62   3
  -2  13  -2   16.57   22.43   3
  -2 -13  -3 1383.90   77.03   4
  -2 -13  -3 1408.16   71.48   3
  -2  13  -3 1500.37   73.81   3
   2  13   3 1207.40   72.13   2
  -2 -13  -4  312.99   41.57   4
   2  13   4  318.65   38.18   2
  -2  13  -4  390.10   36.77   3
   2  13   5   40.79   25.95   2
  -2 -13  -5   40.35   28.19   4
   2  13   6  -16.51   25.74   2
  -2 -13  -6   -6.23   31.68   4
   2  13   7  664.14   57.70   2
  -2 -13  -7  663.28   61.94   4
   2  13   8   51.12   36.06   2
  -2 -13  -8    7.15   34.18   4
   2  13   9  116.47   37.69   2
  -2 -13  -9  173.95   40.52   4
   2  13  10    7.25   33.56   2
  -2 -13 -10  110.84   39.89   4
   2  14 -10  211.06   43.19   2
   2  14  -9   33.20   31.07   2
   2 -14  -9   34.84   32.97   4
   2  14  -8  317.38   46.25   2
   2 -14  -8  368.97   49.44   4
  -2  14   7   90.79   29.51   2
   2  14  -7  139.17   34.84   2
   2 -14  -7   83.61   32.55   4
  -2  14   6  596.54   50.55   2
   2  14  -6  670.41   57.03   2
   2 -14  -6  786.53   62.58   4
  -2 -14   6  700.11   55.76   3
   2  14  -5   35.42   24.20   2
   2 -14  -5  -46.73   29.98   4
  -2 -14   5    5.11   26.21   3
  -2  14   5  -13.13   21.17   3
   2  14  -4  818.18   57.13   2
   2 -14  -4  673.00   57.59   4
  -2  14   4  822.10   55.04   3
  -2 -14   4  786.30   57.57   3
   2  14  -3  113.70   26.91   2
   2 -14  -3   83.62   28.85   4
  -2 -14   3   39.25   24.55   3
  -2  14   3   39.60   23.72   3
   2 -14  -2  179.21   31.40   4
  -2 -14   2  268.70   36.63   3
  -2  14   2  246.94   32.14   3
   2  14  -1  220.29   29.41   2
  -2  14   1  185.69   31.27   3
  -2 -14   1  182.75   31.04   3
   2 -14  -1  157.43   30.48   4
   2  14   0  825.66   53.92   2
  -2 -14   0  760.32   49.19   4
   2 -14   0  698.46   52.75   4
  -2  14   0  807.43   54.94   3
  -2 -14   0  777.77   54.44   3
   2 -14   1  983.15   60.74   4
  -2 -14  -1 1007.01   61.29   4
  -2  14  -1  934.64   59.65   3
  -2 -14  -1  952.14   60.54   3
   2  14   1  925.54   58.97   2
  -2 -14  -2 5478.55  210.97   4
  -2 -14  -2 5479.90  209.16   3
  -2  14  -2 5377.96  209.28   3
   2  14   2 5727.18  210.86   2
   2  14   3   -4.71   22.54   2
  -2 -14  -3   30.76   27.29   4
  -2 -14  -3   12.45   20.49   3
  -2  14  -3  -26.87   22.77   3
   2  14   3   40.10   20.58   3
  -2 -14  -4  329.78   42.25   4
   2  14   4  281.07   36.45   2
  -2  14  -4  237.01   33.62   3
   2  14   5   10.68   25.55   2
  -2 -14  -5  -12.08   29.18   4
   2  14   6  612.91   54.94   2
  -2 -14  -6  636.55   59.84   4
   2  14   7   49.07   33.28   2
  -2 -14  -7   83.37   36.72   4
   2  14   8  210.15   42.53   2
  -2 -14  -8  132.82   40.99   4
   2  14   9   21.00   33.54   2
  -2 -14  -9  139.82   43.86   4
   2  15 -10  -28.37   36.07   2
   2  15  -9  209.02   40.64   2
   2 -15  -9  108.85   37.92   4
   2  15  -8   82.69   34.48   2
   2 -15  -8   14.04   32.87   4
   2  15  -7  436.75   49.25   2
   2 -15  -7  459.87   55.37   4
   2  15  -6  235.87   36.54   2
  -2 -15   6  159.55   37.46   3
   2 -15  -6  155.40   35.84   4
   2  15  -5 1178.69   71.05   2
   2 -15  -5 1005.27   74.01   4
  -2  15   5 1125.91   67.39   3
  -2 -15   5 1114.97   71.69   3
   2  15  -4   -5.01   23.96   2
   2 -15  -4   11.71   25.78   4
  -2 -15   4   32.11   26.68   3
  -2  15   4    9.40   24.58   3
   2  15  -3  420.09   41.99   2
   2 -15  -3  434.00   46.98   4
  -2 -15   3  404.13   44.38   3
  -2  15   3  410.58   42.20   3
   2  15  -2  -13.81   24.50   2
   2 -15  -2   31.86   26.47   4
  -2 -15   2   -5.15   25.14   3
  -2  15   2  -18.93   24.52   3
   2  15  -1  289.54   35.92   2
   2 -15  -1  264.37   35.70   4
  -2 -15   1  342.46   40.06   3
  -2  15   1  242.06   33.97   3
   2  15   0  104.49   27.26   2
  -2  15   0   28.59   24.32   3
   2 -15   0   49.32   25.17   4
  -2 -15   0   83.42   24.16   4
  -2 -15   0   73.89   28.08   3
   2 -15   1 1359.27   76.68   4
  -2 -15  -1 1313.45   73.92   4
  -2  15  -1 1330.10   75.74   3
  -2 -15  -1 1341.77   76.34   3
   2  15   1 1443.30   77.79   2
   2  15   2   37.94   23.65   2
  -2 -15  -2    4.92   22.76   4
  -2 -15  -2   -4.64   21.72   3
  -2  15  -2   43.17   27.06   3
   2  15   3  453.19   45.57   2
  -2 -15  -3  464.07   46.57   4
  -2 -15  -3  444.34   42.74   3
  -2  15  -3  534.06   45.85   3
   2  15   3  420.90   42.61   3
  -2 -15  -4   46.84   30.08   4
   2  15   4   15.85   25.28   2
  -2  15  -4   52.79   25.12   3
   2  15   5  397.45   45.47   2
  -2 -15  -5  334.32   46.40   4
   2  15   6  -11.91   28.49   2
  -2 -15  -6  -20.27   34.36   4
   2  15   7  298.27   45.04   2
  -2 -15  -7  287.71   47.41   4
   2  15   8   13.49   31.91   2
  -2 -15  -8  -15.20   33.47   4
   2  15   9  100.12   37.52   2
  -2 -15  -9   87.64   42.52   4
   2  16  -9   47.95   33.53   2
   2 -16  -9   98.00   40.19   4
   2  16  -8  188.92   39.95   2
   2 -16  -8   58.60   34.83   4
   2  16  -7   -6.16   29.15   2
   2 -16  -7  -28.33   34.60   4
   2  16  -6  285.24   40.83   2
   2 -16  -6  197.32   41.04   4
  -2 -16   6  192.01   37.82   3
   2  16  -5   22.04   28.28   2
   2 -16  -5   51.92   34.55   4
  -2 -16   5    5.76   26.94   3
  -2  16   5   -4.97   25.75   3
   2  16  -4  866.57   63.09   2
   2 -16  -4  903.38   66.98   4
  -2 -16   4  857.55   65.71   3
  -2  16   4  877.64   60.31   3
   2  16  -3   -5.06   25.50   2
   2 -16  -3   11.81   27.61   4
  -2 -16   3   39.15   28.71   3
  -2  16   3    5.04   24.36   3
   2  16  -2  862.07   59.73   2
   2 -16  -2  767.52   59.10   4
  -2 -16   2  823.42   60.94   3
  -2  16   2  747.94   56.97   3
   2  16  -1    4.81   25.40   2
   2 -16  -1   16.22   26.96   4
  -2 -16   1   21.55   25.20   3
  -2  16   1   10.15   25.56   3
   2  16   0  589.12   50.36   2
   2 -16   0  570.08   50.89   4
  -2 -16   0  636.76   51.69   3
  -2  16   0  631.85   50.69   3
   2  16   1   39.08   24.67   2
   2 -16   1   92.21   29.40   4
  -2 -16  -1   92.36   28.11   4
  -2 -16  -1   41.02   28.52   3
  -2  16  -1   35.81   25.05   3
   2  16   2  250.88   35.92   2
  -2 -16  -2  194.24   33.46   4
  -2 -16  -2  273.92   37.84   3
  -2  16  -2  159.11   33.74   3
   2  16   2  269.23   37.20   3
  -2 -16  -3  106.89   32.40   4
   2  16   3  110.20   29.56   2
  -2  16  -3   71.85   28.23   3
   2  16   3  139.75   30.64   3
  -2 -16  -4  501.51   51.41   4
   2  16   4  387.97   44.41   2
  -2  16  -4  373.58   41.15   3
   2  16   5   58.42   31.14   2
  -2 -16  -5   46.02   32.16   4
   2  16   6  117.51   33.73   2
  -2 -16  -6  139.82   43.16   4
   2  16   7  137.49   38.72   2
  -2 -16  -7   44.58   34.46   4
   2  16   8  394.46   52.33   2
  -2 -16  -8  296.84   50.16   4
   2  17  -9   97.42   36.49   2
   2 -17  -9   77.99   36.99   4
   2  17  -8   33.29   35.44   2
   2 -17  -8   -7.61   33.07   4
   2  17  -7  120.40   35.72   2
   2 -17  -7  155.18   42.54   4
   2  17  -6   -6.02   30.30   2
  -2 -17   6    6.13   29.96   3
   2 -17  -6    7.11   29.65   4
   2  17  -5  694.48   58.02   2
   2 -17  -5  627.17   62.14   4
  -2 -17   5  609.38   57.44   3
   2  17  -4  110.93   33.62   2
   2 -17  -4  143.42   38.63   4
  -2 -17   4   84.34   31.43   3
  -2  17   4  138.52   34.01   3
   2  17  -3  461.34   47.59   2
   2 -17  -3  511.22   53.61   4
  -2 -17   3  599.84   55.10   3
  -2  17   3  503.29   48.00   3
   2  17  -2  149.21   33.86   2
  -2  17   2  220.50   37.15   3
   2 -17  -2  154.98   37.50   4
  -2 -17   2  145.76   38.27   3
   2 -17  -1 1269.30   77.24   4
  -2  17   1 1123.56   73.42   3
  -2 -17   1 1258.90   77.81   3
   2  17  -1 1112.95   71.02   2
   2  17   0  127.75   28.91   2
   2 -17   0  149.38   35.57   4
  -2 -17   0  100.87   29.60   3
  -2  17   0  168.33   35.34   3
   2  17   1  469.34   45.25   2
   2 -17   1  454.37   46.77   4
  -2 -17  -1  423.35   44.41   4
  -2 -17  -1  409.98   44.96   3
  -2  17  -1  534.30   48.50   3
   2  17   2   10.58   26.39   2
  -2 -17  -2   -5.56   27.16   4
  -2 -17  -2   31.93   25.99   3
  -2  17  -2  -10.93   25.56   3
   2  17   2    5.14   29.00   3
   2  17   3  908.97   64.77   2
  -2 -17  -3  938.64   68.93   4
   2  17   3  945.34   63.58   3
  -2  17  -3  967.09   66.62   3
  -2 -17  -4   37.95   29.26   4
   2  17   4   28.97   28.02   2
  -2  17  -4   16.33   27.14   3
   2  17   5  237.41   41.38   2
  -2 -17  -5  225.02   42.82   4
   2  17   6    6.41   32.26   2
  -2 -17  -6   14.49   32.70   4
   2  17   7  262.86   46.93   2
  -2 -17  -7  213.58   46.57   4
   2  17   8    7.08   32.75   2
  -2 -17  -8  -24.03   36.16   4
   2  18  -8   61.10   34.20   2
   2 -18  -8    7.87   36.84   4
   2  18  -7   -6.51   29.38   2
   2 -18  -7   69.01   37.46   4
   2  18  -6  118.08   37.61   2
  -2 -18   6  122.01   36.96   3
   2 -18  -6  103.67   36.35   4
   2  18  -5   12.05   30.04   2
   2 -18  -5    7.13   30.17   4
  -2 -18   5  -12.79   32.51   3
   2  18  -4  270.66   42.91   2
   2 -18  -4  218.99   43.58   4
  -2 -18   4  259.77   43.08   3
  -2  18   4  230.71   38.84   3
   2  18  -3  -16.59   27.03   2
   2 -18  -3  -13.13   33.69   4
  -2 -18   3  -18.77   29.93   3
  -2  18   3  -34.01   27.98   3
   2  18  -2  221.86   36.48   2
   2 -18  -2  200.84   39.22   4
  -2 -18   2  252.74   42.28   3
  -2  18   2  216.59   37.50   3
   2  18  -1   -5.38   27.12   2
   2 -18  -1   -6.03   27.21   4
  -2 -18   1   18.18   32.82   3
  -2  18   1  -40.12   29.97   3
   2  18   0  452.41   45.74   2
   2 -18   0  460.09   48.94   4
  -2 -18   0  410.13   51.59   3
  -2  18   0  466.44   49.28   3
   2  18   1  124.99   31.15   2
  -2 -18  -1  141.39   32.10   4
  -2 -18  -1  121.89   33.49   3
  -2  18  -1   80.97   32.36   3
   2  18   1  173.63   37.26   3
  -2 -18  -2   64.41   31.55   4
   2  18   2   77.87   29.20   2
  -2  18  -2   81.11   30.68   3
   2  18   2  103.94   34.38   3
  -2 -18  -3  100.02   32.53   4
   2  18   3   69.24   27.76   2
  -2  18  -3  133.13   36.17   3
  -2 -18  -4  271.94   44.84   4
   2  18   4  235.36   41.16   2
  -2  18  -4  253.32   40.57   3
   2  18   5    6.31   32.39   2
  -2 -18  -5   -7.00   31.99   4
   2  18   6   86.03   40.20   2
  -2 -18  -6   59.39   33.59   4
   2  18   7   -6.94   34.94   2
  -2 -18  -7   47.04   35.39   4
   2  19  -7   73.14   34.26   2
   2 -19  -7  118.78   39.19   4
   2  19  -6   57.93   31.44   2
  -2 -19   6  -53.61   33.41   3
   2 -19  -6   23.07   34.29   4
   2  19  -5  105.57   35.32   2
   2 -19  -5  111.54   39.84   4
  -2 -19   5  227.69   41.41   3
   2  19  -4  -35.78   32.03   2
   2 -19  -4    7.16   33.87   4
  -2 -19   4   -6.65   28.93   3
  -2  19   4  -41.47   30.42   3
   2  19  -3  109.67   33.75   2
   2 -19  -3  178.89   39.87   4
  -2 -19   3   85.55   36.41   3
  -2  19   3   89.70   33.92   3
   2  19  -2  -11.38   28.10   2
   2 -19  -2   26.36   29.76   4
  -2 -19   2   12.99   30.72   3
  -2  19   2   30.11   28.80   3
   2  19  -1  175.37   36.65   2
   2 -19  -1  183.65   39.47   4
  -2 -19   1  134.28   38.03   3
  -2  19   1  121.21   33.44   3
   2  19   0   16.95   31.11   2
   2 -19   0   36.67   30.17   4
  -2 -19   0    6.27   30.00   3
  -2  19   0   -6.09   32.13   3
   2  19   1   34.13   27.62   2
  -2 -19  -1   73.69   31.92   3
  -2  19  -1  110.03   34.03   3
   2  19   1  136.42   34.58   3
  -2 -19  -2  122.86   36.40   4
   2  19   2   87.35   31.45   2
  -2  19  -2  146.90   35.23   3
   2  19   2   86.77   30.71   3
  -2 -19  -3  111.39   36.00   4
   2  19   3  108.37   33.38   2
  -2  19  -3  152.78   37.52   3
  -2 -19  -4  117.83   36.97   4
   2  19   4  125.40   35.16   2
  -2  19  -4   12.14   28.16   3
   2  19   5   71.81   35.67   2
  -2 -19  -5   -7.28   33.30   4
   2  19   6   20.43   31.48   2
  -2 -19  -6  -30.52   34.45   4
   2  19   7   -7.11   34.72   2
  -2 -19  -7   -7.96   35.93   4
   2 -20  -7  -16.33   35.02   4
   2  20  -6  106.03   36.80   2
   2 -20  -6  -31.84   37.67   4
   2  20  -5   38.27   30.51   2
   2 -20  -5  -15.45   33.13   4
  -2 -20   5   55.84   36.17   3
   2  20  -4  147.60   35.66   2
   2 -20  -4   74.58   38.44   4
  -2 -20   4  111.23   38.13   3
  -2  20   4   99.50   36.06   3
   2  20  -3   18.06   29.41   2
   2 -20  -3   -7.17   32.77   4
  -2 -20   3   41.37   36.06   3
  -2  20   3   25.13   29.73   3
   2  20  -2  363.26   45.33   2
   2 -20  -2  467.99   56.47   4
  -2 -20   2  319.88   51.14   3
  -2  20   2  418.19   51.24   3
   2  20  -1   29.57   29.78   2
   2 -20  -1  -19.87   29.53   4
  -2 -20   1   20.15   31.77   3
  -2  20   1    6.38   31.79   3
   2  20   0   29.55   28.29   2
   2 -20   0   25.56   31.23   4
  -2 -20   0  138.53   38.66   3
  -2  20   0   25.63   32.91   3
   2  20   0   19.11   31.14   3
   2  20   1   41.56   30.50   2
  -2  20  -1   64.29   30.43   3
   2  20   1   12.51   29.60   3
   2  20   2  145.77   37.46   2
  -2  20  -2  212.42   40.68   3
   2  20   2  146.24   35.03   3
  -2 -20  -3    6.81   31.48   4
   2  20   3  -18.78   34.48   2
  -2  20  -3   -6.42   33.56   3
  -2 -20  -4   71.89   37.63   4
   2  20   4   71.46   34.92   2
  -2  20  -4   25.47   29.48   3
   2  20   5   40.28   33.15   2
  -2 -20  -5   30.24   36.17   4
   2  20   6  118.68   36.95   2
  -2 -20  -6   63.15   36.61   4
   2 -21  -6  106.71   40.65   4
   2 -21  -5   71.95   38.72   4
  -2 -21   5   86.95   40.95   3
   2  21  -4  -50.77   31.01   2
   2 -21  -4   15.47   35.35   4
  -2 -21   4  -14.47   36.79   3
  -2  21   4  -12.98   33.33   3
   2  21  -3   93.72   32.79   2
   2 -21  -3   37.21   34.91   4
  -2 -21   3   86.30   36.67   3
  -2  21   3  144.76   38.92   3
   2  21  -2   12.38   30.87   2
   2 -21  -2   42.96   34.61   4
  -2 -21   2   -7.11   34.39   3
  -2  21   2   -6.64   31.75   3
   2  21  -2  -27.45   31.73   3
   2  21  -1   79.94   33.71   2
   2 -21  -1   89.59   34.83   4
  -2 -21   1  140.46   40.64   3
  -2  21   1  120.41   40.13   3
   2  21  -1   54.24   36.21   3
   2 -21   0   -6.66   30.05   4
   2  21   0   24.57   30.62   2
  -2  21   0    6.72   31.80   3
   2  21   0   13.37   33.65   3
   2  21   1  667.74   59.73   2
  -2  21  -1  592.98   61.20   3
   2  21   1  491.30   54.80   3
   2  21   2   31.54   32.41   2
  -2  21  -2   26.95   34.28   3
   2  21   2   70.28   35.21   3
  -2 -21  -3  317.04   48.96   4
   2  21   3  304.91   46.67   2
  -2 -21  -4  -37.19   39.94   4
   2  21   4   40.20   30.25   2
  -2  21  -4   -6.65   30.38   3
  -2 -21  -5  179.46   43.30   4
   2  21   5  158.64   38.97   2
   2 -22  -5   82.27   42.23   4
  -2 -22   5   -7.49   35.43   3
   2  22  -5    7.23   34.56   3
   2 -22  -4   15.94   38.13   4
  -2 -22   4   29.99   37.76   3
  -2  22   4   -6.76   33.01   3
   2  22  -4   57.84   36.41   3
   2 -22  -3   -7.69   34.31   4
  -2 -22   3   37.32   36.46   3
  -2  22   3  -13.72   30.59   3
   2  22  -3   72.08   37.69   3
   2  22  -2   96.19   34.32   2
   2 -22  -2  140.92   41.33   4
  -2 -22   2   74.09   37.11   3
  -2  22   2  117.82   40.15   3
   2  22  -2  143.02   42.03   3
   2 -22  -1   21.42   34.56   4
   2  22  -1   63.70   32.75   2
  -2  22   1   69.79   37.20   3
   2  22  -1   99.07   41.49   3
   2 -22   0   41.44   33.41   4
   2  22   0   31.78   28.72   2
  -2  22   0    7.01   34.64   3
   2  22   0   90.62   37.45   3
   2  22   1   57.66   31.97   2
  -2  22  -1   42.20   35.44   3
   2  22   1   34.18   32.01   3
   2  22   2   84.77   34.13   2
  -2  22  -2   49.16   33.62   3
   2  22   2   20.01   32.28   3
   2  22   3   33.45   32.35   2
  -2  22  -3    6.99   33.06   3
  -2 -22  -4   99.45   40.15   4
   2  22   4  137.43   40.11   2
  -2  22  -4   96.70   38.51   3
  -2  23   4   27.96   31.96   3
   2 -23  -3  340.46   52.84   4
  -2 -23   3  417.45   57.37   3
  -2  23   3  249.14   46.39   3
   2  23  -3  365.65   53.15   3
  -2  23   2   28.79   35.53   3
   2  23  -2  -37.09   36.99   3
   2 -23  -2  -53.54   39.63   4
  -2  23   1  101.62   40.93   3
   2  23  -1  212.80   45.39   3
   2 -23  -1  176.83   44.67   4
  -2  23   0   21.87   37.77   3
   2  23   0  -21.70   35.71   3
   2 -23   0  -35.64   38.60   4
   2  23   1  158.52   39.41   2
  -2  23  -1   80.29   38.34   3
   2  23   1  106.41   39.23   3
   2  23   2   53.73   32.53   2
  -2  23  -2   94.75   40.19   3
   2  23   2   55.38   32.81   3
   2  23   3  151.11   40.90   2
  -2  23  -3  202.61   41.82   3
   2 -24  -1  158.84   43.94   4
   3   0 -12  -21.60   33.30   1
   3   0 -12  -15.06   33.58   6
  -3   0  12  -21.16   33.73   2
   3   0 -11  -13.42   32.09   1
   3   0 -11   55.65   32.16   6
  -3   0  11  -13.02   32.78   2
   3   0 -10  332.71   45.26   1
   3   0 -10  437.99   48.85   6
  -3   0  10  366.54   46.46   2
   3   0  -9   11.16   27.25   1
   3   0  -9  -11.42   25.46   6
  -3   0   9    5.28   27.38   2
   3   0  -8 2197.96  105.58   1
   3   0  -8 2275.89  107.17   6
  -3   0   8 2235.86  104.61   2
   3   0  -7  -13.17   22.32   1
   3   0  -7   -8.86   21.88   6
  -3   0   7    8.03   20.99   2
   3   0  -6  110.62   22.15   6
  -3   0   6   71.41   20.21   2
   3   0  -6   79.88   20.75   1
  -3   0   6   63.52   16.01   3
   3   0  -5   16.26   15.55   1
   3   0  -5   -9.71   14.07   6
  -3   0   5    2.81   14.54   2
   3   0  -5   15.57    9.41   3
   3   0  -5    5.44    8.79   4
  -3   0   5   14.27   12.66   3
   3   0  -422129.96  748.76   1
  -3   0   423418.93  744.53   6
  -3   0   423078.98  744.99   2
   3   0  -422443.46  741.42   2
   3   0  -422785.38  735.26   4
  -3   0   422940.16  734.46   4
   3   0  -423116.14  741.79   3
  -3   0   422929.88  744.44   3
   3   0  -3   40.78   15.24   1
  -3   0   3    5.47   10.29   6
  -3   0   3   17.07    6.93   4
   3   0  -3    2.63    7.08   4
  -3   0   3  -20.35   17.16   3
  -3   0   3    3.43   11.03   2
   3   0  -3   -7.40   10.12   2
   3   0  -3   39.35   10.66   3
   3   0  -2 5594.70  201.30   1
   3   0  -2 5707.13  194.76   2
  -3   0   2 6002.48  196.20   2
  -3   0   2 5948.40  193.04   4
  -3   0   2 5964.71  201.02   3
   3   0  -1    3.37    9.74   1
  -3   0   1    7.35    7.75   1
   3   0  -1   12.13    8.35   7
   3   0  -1   -7.21    7.74   3
   3   0  -1   -4.87    4.96   2
   3   0  -1    3.54    5.44   2
  -3   0   1   -1.07    6.08   4
  -3   0   1    6.68    9.12   3
   3   0   0 5210.74  176.79   1
  -3   0   0 5048.96  168.93   2
  -3   0   0 5296.79  175.15   1
   3   0   0 5221.89  175.23   7
  -3   0   0 5056.99  174.19   7
   3   0   0 5054.25  169.27   2
  -3   0   0 5110.50  174.81   4
   3   0   0 5154.53  173.68   4
   3   0   0 5359.64  174.22   3
  -3   0   0 5120.63  175.73   3
  -3   0  -1    6.06    5.14   2
   3   0   1   -2.83    5.36   2
   3   0   1    7.05    9.54   1
  -3   0  -1    1.54    7.44   1
   3   0   1    3.18    8.84   8
   3   0   1   18.46    6.35   3
  -3   0  -1   -1.83    9.38   4
  -3   0  -1    1.31    7.08   3
   3   0   1   -6.25    7.86   4
   3   0   2 2612.54   99.52   1
  -3   0  -2 2541.77   96.75   1
  -3   0  -2 2630.64   96.57   8
   3   0   2 2636.92   98.94   8
   3   0   2 2699.07   94.83   2
  -3   0  -2 2620.65   93.18   2
  -3   0  -2 2694.74  101.47   4
   3   0   2 2770.16   92.27   3
  -3   0  -2 2565.93   92.69   3
   3   0   3    1.83   10.50   2
  -3   0  -3   12.54    8.34   2
   3   0   3   -2.39   12.13   1
  -3   0  -3   -1.97    9.21   1
   3   0   3    2.32   11.91   8
  -3   0  -3   -7.65    8.74   8
   3   0   3   -1.61    5.07   3
  -3   0  -3   -2.74   14.07   4
  -3   0  -3   -4.43    6.24   3
  -3   0  -4 3533.27  136.20   5
   3   0   4 3418.36  130.74   2
  -3   0  -4 3814.78  129.55   2
  -3   0  -4 3387.84  137.15   4
   3   0   4 3611.27  135.42   1
  -3   0  -5   10.77   16.79   5
   3   0   5    2.93   15.02   2
  -3   0  -5   -7.52   18.56   4
   3   0   5   -6.66   18.49   1
  -3   0  -6  508.64   43.46   5
   3   0   6  466.57   37.58   2
  -3   0  -6  531.75   43.26   4
   3   0   6  631.27   44.02   1
  -3   0  -7   -4.86   23.23   5
   3   0   7   -8.19   20.42   2
  -3   0  -7    4.81   21.47   4
   3   0   7   -4.40   23.03   1
  -3   0  -8 1763.98   92.00   1
  -3   0  -8 1581.63   91.49   5
   3   0   8 1559.83   84.48   2
  -3   0  -8 1649.90   89.03   4
   3   0   8 1722.16   88.50   1
  -3   0  -9   12.33   31.04   5
   3   0   9   -5.32   26.51   2
  -3   0  -9  -29.30   29.51   4
  -3   0  -9   11.86   29.86   1
  -3   0 -10  195.24   40.51   1
  -3   0 -10  231.49   45.23   5
   3   0  10  188.18   37.18   2
  -3   0 -11   -7.07   31.91   1
  -3   0 -11  -14.79   36.13   5
   3   0  11    6.41   32.59   2
   3   1 -12   29.17   35.63   1
   3  -1 -12  -28.43   36.14   1
   3  -1 -12  -15.15   36.24   6
   3   1 -12  -14.93   31.57   6
  -3  -1  12  -14.17   37.39   2
  -3   1  12   21.06   32.46   2
   3   1 -11  251.43   44.13   1
   3  -1 -11  277.95   45.71   1
   3  -1 -11  217.64   43.90   6
   3   1 -11  200.20   42.91   6
  -3  -1  11  353.54   45.24   2
  -3   1  11  232.94   40.83   2
   3   1 -10   12.48   29.51   1
   3  -1 -10  -36.44   33.17   1
   3  -1 -10  -12.80   31.90   6
   3   1 -10  -18.87   31.36   6
  -3  -1  10    5.96   26.24   2
  -3   1  10    5.87   28.69   2
   3   1  -9 1538.62   86.82   1
   3  -1  -9 1440.70   84.43   1
   3  -1  -9 1580.47   88.11   6
   3   1  -9 1379.69   84.57   6
  -3  -1   9 1440.99   83.08   2
  -3   1   9 1642.02   85.72   2
   3  -1  -8   24.54   22.96   1
   3   1  -8   15.17   23.66   1
   3   1  -8   20.04   25.48   6
   3  -1  -8   20.51   25.31   6
  -3  -1   8   -4.70   23.69   2
  -3   1   8   32.23   24.94   2
   3  -1  -7  388.80   38.79   1
   3   1  -7  307.54   36.02   1
   3  -1  -7  382.33   38.08   6
   3   1  -7  336.43   37.46   6
  -3  -1   7  334.34   35.42   2
  -3   1   7  349.07   34.55   2
   3  -1  -6   19.48   19.81   6
   3   1  -6   -3.74   18.10   6
  -3  -1   6  -10.41   17.46   2
  -3   1   6    6.69   16.68   2
   3  -1  -6   -7.49   18.48   1
   3   1  -6   -7.73   18.89   1
  -3  -1   6   15.58   12.81   3
  -3   1   6    7.56   12.94   3
   3  -1  -5 1574.73   70.26   1
   3   1  -5 1544.39   70.96   1
   3   1  -5 1348.84   67.63   6
   3  -1  -5 1501.17   70.25   6
  -3  -1   5 1553.72   67.98   2
  -3   1   5 1492.35   66.60   2
   3  -1  -5 1435.01   58.80   4
   3   1  -5 1366.63   60.11   3
  -3  -1   5 1533.24   64.58   3
  -3   1   5 1439.17   63.87   3
   3  -1  -5 1405.32   60.27   3
   3  -1  -4 1793.89   74.58   1
   3   1  -4 1609.30   74.53   1
  -3  -1   4 1777.29   70.52   6
   3   1  -4 1721.12   73.70   6
  -3  -1   4 1812.84   72.51   2
  -3   1   4 1714.28   70.44   2
   3   1  -4 1596.15   67.78   2
   3  -1  -4 1734.76   67.86   2
   3   1  -4 1650.72   59.82   4
  -3   1   4 1691.81   63.33   4
   3  -1  -4 1604.92   64.34   4
  -3   1   4 1815.94   71.93   3
  -3  -1   4 1710.66   71.11   3
   3   1  -4 1743.13   68.66   3
   3  -1  -4 1745.03   68.04   3
   3  -1  -334443.14 1070.12   1
   3   1  -332982.99 1069.63   1
  -3  -1   333928.51 1066.87   1
  -3   1   332949.98 1066.86   6
  -3  -1   332437.76 1065.52   6
  -3  -1   333949.94 1066.41   2
  -3   1   333003.76 1064.45   2
   3   1  -333045.08 1064.21   2
   3  -1  -333903.59 1062.78   2
   3  -1  -332176.52 1060.82   4
  -3  -1   332468.15 1055.41   4
  -3   1   332586.86 1059.77   4
  -3   1   332998.95 1068.08   3
   3   1  -333717.77 1065.53   3
   3  -1  -333823.36 1065.29   3
  -3  -1   333454.55 1068.07   3
   3  -1  -2  343.25   23.77   1
   3   1  -2  342.57   23.80   1
  -3  -1   2  335.06   21.23   1
  -3  -1   2  309.32   15.08   4
  -3   1   2  342.22   18.51   2
   3   1  -2  308.77   18.96   2
   3  -1  -2  330.58   18.04   2
  -3  -1   2  316.00   20.08   2
  -3   1   2  338.05   18.17   4
  -3  -1   2  325.32   15.30   4
  -3   1   2  344.81   23.04   3
  -3  -1   2  373.74   23.70   3
   3   1  -1  302.40   16.58   2
   3  -1  -1  278.47   13.69   2
   3   1  -1  295.80   20.00   1
   3  -1  -1  255.99   18.99   1
  -3  -1   1  200.68   16.20   1
   3  -1  -1  313.20   20.21   7
   3   1  -1  256.11   17.51   7
  -3   1   1  264.71   16.28   4
   3  -1  -1  270.21   13.18   2
   3   1  -1  275.35   15.53   2
  -3  -1   1  259.69   15.04   4
  -3  -1   1  272.49   19.50   3
   3  -1  -1  262.40   18.22   3
   3   1  -1  245.40   17.86   3
  -3   1   1  233.19   19.14   3
   3   1   0   45.45    7.72   2
  -3   1   0   50.50    5.11   2
  -3  -1   0   47.64    7.55   2
   3  -1   0   45.56    5.00   2
   3  -1   0   78.76   12.43   1
   3   1   0   38.24   11.06   1
  -3  -1   0   64.60    9.62   1
  -3  -1   0   38.41    7.77   7
  -3   1   0   45.80    8.93   7
   3  -1   0   53.20   11.53   7
  -3   1   0   42.52    9.58   3
   3  -1   0   55.93    8.22   3
  -3  -1   0   49.01    9.63   4
  -3  -1   0   57.25   10.89   3
   3   1   0   42.36    8.34   3
  -3   1   0   46.76    9.75   4
   3   1   0   54.35    8.31   4
   3   1   1 8010.18  272.77   1
   3  -1   1 8149.79  274.01   1
  -3   1  -1 7467.57  270.81   1
  -3  -1  -1 8399.34  271.33   1
   3   1   1 8082.28  270.78   8
   3  -1   1 8169.77  272.98   8
  -3   1  -1 8419.58  271.80   7
  -3  -1  -1 8263.27  267.62   2
  -3   1  -1 8070.54  264.59   2
   3   1   1 7865.47  268.10   2
   3  -1   1 8009.30  265.09   2
  -3   1  -1 8475.85  274.62   4
   3   1   1 8595.96  272.12   4
   3  -1   1 8464.00  272.38   4
  -3  -1  -1 8256.62  273.75   4
   3   1   1 8165.09  268.45   3
   3  -1   1 8221.32  268.77   3
  -3  -1  -1 8282.90  269.83   3
  -3   1  -1 8036.94  269.76   3
   3  -1   2  347.01   25.92   1
  -3  -1  -2  412.94   24.43   1
   3   1   2  359.11   24.77   1
  -3   1  -2  362.81   23.74   1
  -3   1  -2  419.15   24.41   8
   3   1   2  346.78   23.81   8
  -3  -1  -2  382.28   22.71   8
   3  -1   2  346.25   25.17   8
  -3   1  -2  387.05   19.89   2
   3  -1   2  351.12   20.34   2
   3   1   2  384.90   22.80   2
  -3  -1  -2  374.35   21.24   2
  -3   1  -2  430.95   28.15   4
   3   1   2  384.66   24.58   4
  -3  -1  -2  399.34   27.19   4
  -3   1  -2  392.07   20.83   3
   3   1   2  403.81   19.55   3
  -3  -1  -2  395.28   20.61   3
   3  -1   2  397.48   19.87   3
   3   1   3 2390.86   91.71   1
   3  -1   3 2340.58   92.37   1
  -3  -1  -3 2298.26   87.93   1
  -3  -1  -3 2374.47   87.87   8
   3  -1   3 2343.75   92.04   8
   3   1   3 2395.87   91.12   8
   3  -1   3 2381.51   87.26   2
   3   1   3 2426.02   89.52   2
  -3  -1  -3 2278.01   86.12   2
  -3   1  -3 2337.59   85.16   2
  -3   1  -3 2325.28   94.33   4
  -3  -1  -3 2418.76   94.74   4
   3   1   3 2308.86   79.84   3
  -3   1  -3 2162.08   80.73   3
   3  -1   3 2281.07   80.36   3
  -3  -1  -3 2303.79   80.60   3
   3  -1   4  192.71   23.22   1
   3   1   4  157.64   21.72   1
  -3  -1  -4  222.98   23.60   5
  -3   1  -4  189.12   23.89   5
   3  -1   4  181.14   18.96   2
  -3   1  -4  125.89   22.98   4
  -3  -1  -4  210.29   25.45   4
   3   1   4  193.87   20.66   2
  -3   1  -4  140.62   16.28   2
  -3  -1  -5 1752.43   83.65   5
  -3   1  -5 1874.81   85.67   5
   3   1   5 1789.53   80.74   2
   3  -1   5 1816.74   79.59   2
  -3  -1  -5 1883.35   86.98   4
  -3   1  -5 1981.11   87.36   4
   3   1   5 1942.89   84.28   1
   3  -1   5 1946.81   84.75   1
  -3  -1  -6  -16.57   22.81   5
  -3   1  -6    8.54   19.75   5
   3   1   6   -7.21   16.87   2
   3  -1   6    6.83   15.42   2
  -3  -1  -6    8.69   22.73   4
  -3   1  -6   -4.25   20.33   4
   3  -1   6    7.86   19.60   1
   3   1   6   -3.77   18.20   1
  -3   1  -7  206.28   35.71   5
  -3  -1  -7  158.35   32.54   5
   3  -1   7  257.86   31.76   2
   3   1   7  243.45   32.23   2
  -3  -1  -7  171.19   31.68   4
  -3   1  -7  157.22   31.07   4
   3   1   7  194.23   31.53   1
   3  -1   7  206.66   32.15   1
  -3   1  -8  527.52   50.26   1
  -3  -1  -8  582.51   49.65   1
  -3  -1  -8  376.62   44.66   5
  -3   1  -8  550.97   51.32   5
   3   1   8  478.47   46.59   2
   3  -1   8  482.73   44.28   2
  -3  -1  -8  554.52   49.95   4
  -3   1  -8  400.36   46.38   4
   3  -1   8  558.70   49.14   1
  -3  -1  -9  745.96   60.78   5
  -3   1  -9  516.00   56.65   5
   3  -1   9  654.79   53.86   2
   3   1   9  566.46   52.29   2
  -3  -1  -9  710.11   57.97   4
  -3   1  -9  610.59   56.06   4
  -3  -1  -9  635.26   56.49   1
  -3   1  -9  658.27   58.28   1
  -3  -1 -10   27.06   32.36   5
  -3   1 -10   13.70   32.05   5
   3   1  10   41.78   29.17   2
   3  -1  10   17.42   29.25   2
  -3  -1 -10   38.62   30.79   4
  -3  -1 -10  -19.21   29.61   1
  -3   1 -10   39.65   30.21   1
  -3  -1 -11  146.09   40.50   1
  -3   1 -11  104.23   37.54   5
   3   1  11   58.38   33.05   2
  -3  -1 -12   -7.43   35.15   1
   3   2 -12    7.37   32.87   1
   3  -2 -12    7.01   33.52   1
   3   2 -12  -36.99   36.14   6
   3  -2 -12   -7.63   35.29   6
  -3  -2  12   -7.13   33.72   2
  -3   2  12  -27.95   32.31   2
   3  -2 -11   58.68   32.51   1
   3   2 -11    6.87   30.64   1
   3  -2 -11    7.07   29.89   6
   3   2 -11   13.69   31.65   6
  -3  -2  11   32.97   31.19   2
  -3   2  11  -38.63   30.45   2
   3  -2 -10  466.64   50.65   1
   3   2 -10  530.81   53.25   1
   3   2 -10  467.91   50.76   6
   3  -2 -10  452.25   50.38   6
  -3  -2  10  474.55   51.02   2
  -3   2  10  507.80   51.71   2
   3   2  -9   22.95   28.33   1
   3  -2  -9   32.46   29.32   1
   3  -2  -9   46.68   28.52   6
   3   2  -9   28.03   26.53   6
  -3  -2   9    5.39   26.90   2
  -3   2   9   36.47   27.01   2
   3  -2  -8 2477.81  111.89   1
   3   2  -8 2299.87  111.66   1
   3  -2  -8 2220.41  110.89   6
   3   2  -8 2082.51  107.39   6
  -3  -2   8 2606.35  112.17   2
  -3   2   8 2525.99  110.16   2
   3  -2  -7   21.25   21.21   1
   3   2  -7   49.78   22.80   1
   3  -2  -7   22.93   21.94   6
   3   2  -7   38.82   21.31   6
  -3  -2   7   20.75   22.49   2
  -3   2   7   11.83   21.01   2
   3   2  -6  275.99   30.54   6
   3  -2  -6  262.93   30.21   6
  -3  -2   6  308.90   31.61   2
  -3   2   6  292.16   28.61   2
   3   2  -6  298.54   31.94   1
   3  -2  -6  232.30   29.70   1
  -3  -2   6  306.08   26.54   3
  -3   2   6  321.51   26.44   3
   3  -2  -5  787.40   45.56   1
   3   2  -5  794.53   47.17   1
   3   2  -5  816.77   45.87   6
  -3  -2   5  695.22   43.09   2
  -3   2   5  751.23   42.97   2
   3  -2  -5  732.07   37.73   4
  -3   2   5  839.09   42.55   3
  -3  -2   5  788.01   42.09   3
   3  -2  -5  765.56   38.34   3
   3  -2  -4   85.12   13.43   2
   3   2  -4  126.97   21.25   1
   3  -2  -4  101.28   18.35   1
   3   2  -4  150.19   18.90   6
   3  -2  -4  113.86   14.35   3
  -3  -2   4   68.93   16.08   2
  -3   2   4  101.91   16.38   2
   3   2  -4   74.14   13.49   2
  -3   2   4   74.12   10.99   4
   3  -2  -4   67.39   13.05   4
  -3   2   4  108.09   16.45   3
  -3  -2   4   77.17   16.08   3
   3   2  -4  110.18   14.33   3
   3  -2  -3  187.56   15.28   2
  -3   2   3  166.71   17.30   1
  -3  -2   3  172.19   17.43   1
   3  -2  -3  209.34   21.16   1
   3   2  -3  190.39   21.18   1
  -3   2   3  186.21   18.18   6
  -3  -2   3  203.83   16.98   6
  -3   2   3  198.70   20.52   3
   3  -2  -3  203.52   17.86   3
   3   2  -3  140.19   16.30   2
  -3  -2   3  205.17   19.37   2
  -3   2   3  194.60   16.75   2
  -3   2   3  165.48   14.35   4
   3  -2  -3  184.00   16.16   4
   3   2  -3  233.77   18.21   3
  -3  -2   3  234.72   21.18   3
   3   2  -2 5205.08  177.60   2
  -3   2   2 5316.92  177.64   1
  -3  -2   2 5170.93  177.43   1
   3   2  -2 5195.81  179.54   1
   3  -2  -2 5178.49  179.87   1
  -3  -2   2 5409.75  175.45   6
  -3  -2   2 5056.05  168.03   4
   3  -2  -2 5303.50  176.04   4
   3   2  -2 5314.67  175.68   2
  -3   2   2 5190.89  172.52   2
   3  -2  -2 5157.90  171.76   2
  -3  -2   2 5103.18  176.94   2
  -3   2   2 5181.40  174.58   4
  -3  -2   2 5039.37  168.10   4
  -3  -2   2 5156.63  179.77   3
  -3   2   2 5438.96  180.27   3
   3   2  -1   -1.34    6.88   2
   3   2  -1   11.60    9.56   1
   3  -2  -1   -5.18    9.82   1
  -3  -2   1   24.49    8.19   1
  -3   2   1   -1.51    6.81   1
   3  -2  -1    7.19    9.65   7
   3   2  -1   -4.93    7.58   7
  -3   2   1   -3.52    9.38   3
   3   2  -1   11.75    6.68   2
   3  -2  -1    1.52    7.74   3
  -3   2   1   -2.57    3.66   2
   3  -2  -1    5.31    3.41   2
  -3  -2   1    0.90    5.30   4
  -3   2   1    3.99    6.83   4
   3   2  -1   10.76    8.18   3
   3   2  -1    2.49    5.23   4
  -3  -2   1    1.78    9.63   3
  -3  -2   0   24.68    7.29   2
   3   2   0   29.81    8.05   2
   3  -2   0   32.70   10.14   1
   3   2   0   31.09    9.86   1
  -3  -2   0   32.88    8.44   1
  -3   2   0   43.18    9.66   7
  -3  -2   0   29.13    6.97   7
   3   2   0   30.67    8.08   8
   3  -2   0   38.76   10.88   7
  -3   2   0   32.12   10.43   3
   3  -2   0   23.93    8.13   3
   3   2   0   32.64    7.84   4
  -3  -2   0   62.12   10.18   4
  -3   2   0   38.03   10.61   4
  -3  -2   0   25.49    9.79   3
   3   2   0   57.15    9.38   3
  -3  -2  -1   58.80    9.32   2
   3  -2   1   60.49    6.43   2
  -3   2  -1   65.14    5.94   2
   3   2   1   64.62   10.67   2
   3  -2   1   39.27   12.25   1
  -3  -2  -1   85.30   11.11   1
   3   2   1   72.70   12.33   1
   3  -2   1   59.10   12.24   8
  -3  -2  -1   77.91    9.47   8
   3   2   1   41.66    9.45   8
  -3   2  -1   69.05   10.68   7
  -3   2  -1   45.06   10.74   3
   3  -2   1   66.84    9.41   3
   3   2   1   75.44   10.93   4
  -3  -2  -1   60.18   12.23   4
   3   2   1   53.44    8.68   3
  -3   2  -1   74.61   13.85   4
  -3  -2  -1   68.83   10.81   3
   3   2   2 6751.80  221.44   1
  -3  -2  -2 6673.73  218.85   1
   3  -2   2 6481.91  222.98   1
   3  -2   2 6428.64  222.80   8
  -3  -2  -2 6416.63  217.20   8
   3   2   2 6501.96  219.28   8
  -3   2  -2 6383.95  219.72   8
  -3  -2  -2 6575.92  217.74   2
   3  -2   2 6287.19  214.15   2
  -3   2  -2 6214.46  213.20   2
   3   2   2 6373.02  218.94   2
   3   2   2 6456.53  221.11   4
  -3   2  -2 6574.85  224.33   4
  -3  -2  -2 6646.51  224.32   4
   3   2   2 6615.62  214.39   3
   3  -2   2 6408.52  214.77   3
  -3  -2  -2 6411.91  215.31   3
  -3   2  -2 6636.43  216.29   3
   3   2   3    2.12   10.91   2
  -3   2  -3    7.09    7.82   2
  -3  -2  -3    5.31    8.74   2
   3   2   3   20.13   13.20   1
  -3  -2  -3   22.38    9.58   1
   3  -2   3   17.68   13.56   1
   3  -2   3   27.64   15.04   8
  -3  -2  -3   12.51    9.27   8
  -3  -2  -3    2.31   12.06   5
  -3   2  -3   10.13    7.11   3
   3  -2   3    4.88    9.18   2
   3  -2   3    4.00    5.90   3
  -3   2  -3   -8.38   14.61   4
  -3  -2  -3   11.29   14.49   4
  -3  -2  -3   16.42    7.12   3
  -3  -2  -4 2590.05  103.36   5
   3  -2   4 2455.66  103.41   8
   3  -2   4 2667.72   99.11   2
   3   2   4 2541.42  101.50   2
  -3   2  -4 2673.43   96.53   2
  -3  -2  -4 2584.30  106.74   4
  -3   2  -4 2602.77  106.06   4
   3   2   4 2415.87  101.75   1
   3  -2   4 2629.46  104.68   1
  -3   2  -5    3.74   17.12   5
  -3  -2  -5   20.70   16.87   5
   3  -2   5    8.30   14.48   2
  -3   2  -5   18.62   20.18   4
  -3  -2  -5   38.83   20.31   4
   3   2   5   22.12   15.93   2
   3   2   5   37.90   16.23   1
   3  -2   5   34.86   18.24   1
  -3   2  -6   34.72   23.91   5
  -3  -2  -6   16.36   18.49   5
   3  -2   6   13.45   15.76   2
  -3  -2  -6   26.61   21.23   4
  -3   2  -6   38.07   20.47   4
   3   2   6   48.33   19.81   2
   3   2   6   18.37   18.70   1
   3  -2   6   64.22   23.18   1
  -3   2  -7  978.43   62.34   5
  -3  -2  -7  976.04   61.67   5
   3  -2   7  983.79   57.70   2
   3   2   7  835.28   58.08   2
  -3  -2  -7  784.20   59.57   4
  -3   2  -7  879.76   59.57   4
   3   2   7  981.11   58.54   1
   3  -2   7  965.55   61.25   1
  -3  -2  -8  405.70   46.00   1
  -3   2  -8  410.46   47.47   1
  -3  -2  -8  437.42   45.85   5
  -3   2  -8  483.69   48.24   5
   3  -2   8  452.32   44.07   2
   3   2   8  416.21   43.51   2
  -3  -2  -8  388.79   44.01   4
  -3   2  -8  370.68   43.54   4
   3  -2   8  558.32   48.79   1
  -3  -2  -9   18.19   28.68   5
  -3   2  -9   -6.27   29.65   5
   3  -2   9   10.34   27.76   2
   3   2   9    5.47   26.43   2
  -3   2  -9    5.68   26.28   4
  -3  -2  -9   12.17   27.48   4
  -3  -2  -9  -11.42   28.47   1
  -3   2  -9    6.13   36.18   1
  -3  -2 -10  140.83   40.52   5
  -3   2 -10  151.73   39.63   5
   3   2  10  109.07   37.13   2
  -3  -2 -10   65.50   32.80   4
  -3   2 -10   46.93   34.23   1
  -3  -2 -10  106.88   36.15   1
  -3   2 -11    7.49   36.59   5
   3   2  11   -6.58   31.80   2
  -3  -2 -11   20.50   31.60   1
  -3   2 -11   -7.28   36.28   1
   3   2  12  -28.02   34.94   2
   3  -3 -12  -23.02   36.69   6
   3   3 -12  -14.67   33.52   6
  -3   3  12   -6.96   32.17   2
  -3  -3  12  -14.36   36.50   2
   3  -3 -12   -6.90   35.73   1
   3   3 -12   -7.44   36.71   1
   3   3 -11  210.39   41.26   6
   3  -3 -11  213.73   44.40   6
  -3   3  11  230.80   43.27   2
  -3  -3  11  319.05   46.26   2
   3  -3 -11  211.69   43.30   1
   3   3 -11  215.27   41.62   1
   3  -3 -10   13.05   29.45   6
   3   3 -10   -6.18   31.45   6
  -3  -3  10    6.07   30.25   2
  -3   3  10    5.81   28.10   2
   3   3 -10   19.18   29.57   1
   3  -3 -10   -5.89   28.76   1
   3  -3  -9 1138.63   73.22   6
   3   3  -9 1121.46   72.16   6
  -3  -3   9 1168.36   73.50   2
  -3   3   9 1111.83   69.51   2
   3  -3  -9 1059.55   69.09   1
   3   3  -9  975.83   71.18   1
   3   3  -8   24.52   23.71   6
   3  -3  -8   10.54   25.22   6
  -3  -3   8    4.84   23.90   2
  -3   3   8   36.53   25.96   2
   3   3  -8   15.62   24.90   1
   3  -3  -8   -4.75   25.28   1
   3   3  -7  340.56   36.16   6
   3  -3  -7  354.15   38.85   6
  -3   3   7  346.30   35.27   2
  -3  -3   7  355.52   37.07   2
   3  -3  -7  363.64   36.29   1
   3   3  -7  372.25   37.39   1
   3  -3  -6  149.03   23.94   1
   3   3  -6  179.56   26.65   1
   3  -3  -6  101.69   22.70   6
   3   3  -6  162.95   23.30   6
  -3   3   6  195.64   24.74   2
  -3  -3   6  138.86   24.07   2
   3  -3  -6  128.21   18.22   4
  -3   3   6  125.21   18.97   3
  -3  -3   6  168.63   21.02   3
   3  -3  -5  800.46   47.33   1
   3   3  -5  779.80   48.39   1
   3   3  -5  882.12   47.81   6
  -3  -3   5  855.79   47.69   2
  -3   3   5  901.82   46.30   2
   3  -3  -5  832.73   42.02   4
  -3   3   5  814.73   43.97   3
  -3  -3   5  768.65   43.98   3
   3  -3  -4   44.01   10.54   2
   3   3  -4   51.61   16.73   1
   3  -3  -4   86.68   16.72   1
  -3  -3   4   31.32   11.21   5
   3   3  -4   48.41   14.54   6
  -3   3   4   18.63   12.99   3
  -3   3   4   55.04   14.30   2
  -3  -3   4   44.29   15.21   2
   3  -3  -4   36.61   11.84   3
  -3   3   4   59.17   10.88   4
   3  -3  -4   22.48   11.42   4
  -3  -3   4   51.67   14.68   3
   3   3  -4   32.25   11.71   3
   3  -3  -3 5210.46  176.06   1
  -3   3   3 4920.18  172.26   1
  -3  -3   3 4944.64  173.03   1
   3   3  -3 4943.31  176.21   1
  -3  -3   3 5090.94  170.80   6
  -3   3   3 4392.24  172.04   6
   3   3  -3 5031.34  172.21   2
  -3   3   3 5130.68  170.47   2
   3  -3  -3 4991.42  168.66   2
  -3  -3   3 4834.70  174.77   2
   3  -3  -3 5070.15  172.46   4
  -3   3   3 4863.75  170.12   4
  -3   3   3 4812.05  174.74   3
   3  -3  -3 5264.59  172.85   3
  -3  -3   3 4857.63  175.43   3
   3   3  -3 5102.77  172.90   3
   3   3  -2  902.52   43.14   2
   3   3  -2  901.05   43.10   1
  -3   3   2  931.95   41.81   1
  -3  -3   2  848.81   40.69   1
   3  -3  -2  871.94   43.02   1
  -3  -3   2  927.69   38.82   6
   3  -3  -2  944.67   42.00   4
  -3   3   2  944.97   37.28   2
   3  -3  -2  968.46   36.66   2
   3   3  -2 1008.25   41.80   2
  -3   3   2  928.71   40.81   4
  -3  -3   2  941.75   33.00   4
  -3   3   2  937.71   44.52   3
  -3  -3   2  937.70   45.49   3
   3   3  -1 1344.59   54.83   2
   3  -3  -1 1375.87   56.45   1
  -3  -3   1 1343.35   53.62   2
  -3  -3   1 1399.54   54.29   1
  -3   3   1 1417.97   55.19   1
   3   3  -1 1383.53   55.78   1
  -3   3   1 1306.52   54.19   4
   3  -3  -1 1390.85   57.85   7
   3   3  -1 1347.40   51.52   7
  -3   3   1 1324.38   46.47   2
   3  -3  -1 1355.90   46.39   2
   3   3  -1 1303.86   49.62   4
  -3  -3   1 1341.38   50.36   4
  -3  -3   1 1424.32   57.87   3
   3   3  -1 1457.35   55.97   3
  -3   3   1 1289.65   56.70   3
   3  -3  -1 1526.89   56.37   3
   3   3   0   76.48   10.93   2
  -3  -3   0   34.42    8.00   2
  -3   3   0   63.55   10.69   1
  -3  -3   0   52.21    9.64   1
   3  -3   0   33.45   11.20   1
   3   3   0   37.96   10.09   1
  -3  -3   0   39.09    6.97   7
   3   3   0   33.80    6.98   8
   3  -3   0   62.92   12.83   7
  -3   3   0   64.71   12.04   3
   3  -3   0   40.79    8.84   3
   3   3   0   61.12    8.91   4
  -3  -3   0   49.02    9.43   4
  -3  -3   0   43.10   10.49   3
   3   3   0   32.76    8.78   3
  -3   3  -1 5787.93  190.56   1
  -3  -3  -1 5627.21  187.94   2
   3  -3   1 5500.56  192.37   1
   3   3   1 5754.70  190.01   1
  -3  -3  -1 5795.78  188.42   1
   3   3   1 5544.55  186.58   8
   3  -3   1 5640.65  192.92   8
  -3  -3  -1 5675.96  185.76   8
   3   3   1 5559.15  189.65   2
   3  -3   1 5634.57  180.66   2
  -3   3  -1 5505.15  180.33   2
  -3   3  -1 5884.96  194.05   4
  -3  -3  -1 5720.88  192.10   4
   3   3   1 5777.96  190.04   4
   3  -3   1 5709.01  188.35   3
  -3  -3  -1 5615.66  189.36   3
  -3   3  -1 5557.97  189.84   3
   3   3   1 5680.48  187.70   3
   3  -3   2 2803.24  108.65   1
  -3  -3  -2 2874.25  103.75   1
   3   3   2 2932.07  106.36   1
   3   3   2 2971.23  104.51   8
  -3  -3  -2 2841.06  102.39   8
   3  -3   2 2857.39  108.89   8
  -3   3  -2 2944.88  106.15   8
   3  -3   2 2894.54   99.77   2
   3   3   2 2805.78  106.43   2
  -3   3  -2 2839.75   98.81   2
  -3  -3  -2 2920.14  104.19   2
  -3   3  -2 2938.19  110.84   4
  -3  -3  -2 2582.68  108.68   4
   3   3   2 3015.76  107.36   4
  -3  -3  -2 2862.05  102.18   3
   3  -3   2 2936.55  101.98   3
   3   3   2 2951.44  101.09   3
  -3   3  -2 2837.28  103.00   3
   3  -3   3 6644.26  233.78   1
   3   3   3 6658.47  230.33   1
  -3  -3  -3 6930.30  228.02   1
  -3  -3  -3 6746.13  231.32   5
  -3  -3  -3 6573.45  226.84   8
   3  -3   3 6638.46  233.92   8
   3  -3   3 6464.51  225.33   2
  -3   3  -3 6855.07  224.51   2
   3   3   3 6657.86  231.28   2
  -3  -3  -3 6921.38  228.70   2
  -3   3  -3 6905.79  236.28   4
  -3  -3  -3 6977.01  236.62   4
  -3   3  -3 6657.77  223.84   3
  -3  -3  -3 6559.61  222.20   3
   3  -3   3 6754.37  222.69   3
   3  -3   4  250.16   26.53   8
  -3  -3  -4  236.51   24.17   5
   3  -3   4  216.27   21.22   2
  -3  -3  -4  274.96   29.01   4
  -3   3  -4  227.04   26.98   4
   3   3   4  239.30   23.84   1
  -3   3  -4  279.85   19.99   2
   3   3   4  229.64   23.65   2
   3  -3   4  251.22   26.19   1
  -3  -3  -5 1579.33   72.43   5
  -3   3  -5 1408.82   72.73   5
   3  -3   5 1564.65   68.23   2
   3   3   5 1488.44   70.85   2
  -3  -3  -5 1494.60   75.30   4
  -3   3  -5 1457.04   73.85   4
   3   3   5 1430.09   69.37   1
   3  -3   5 1537.20   73.57   1
  -3  -3  -6   -4.03   20.47   5
  -3   3  -6   13.24   21.11   5
   3  -3   6   26.50   15.85   2
  -3   3  -6   29.58   21.49   4
  -3  -3  -6   27.32   21.55   4
   3   3   6    3.59   19.27   1
   3   3   6   30.86   18.85   2
   3  -3   6    4.09   20.78   1
  -3  -3  -7  374.03   38.69   1
  -3   3  -7  301.81   39.91   5
  -3  -3  -7  402.63   42.07   5
   3  -3   7  348.27   35.89   2
  -3  -3  -7  419.95   42.61   4
  -3   3  -7  470.97   42.04   4
   3  -3   7  395.60   41.19   1
   3   3   7  327.31   36.77   2
   3   3   7  421.88   39.36   1
  -3   3  -8   16.91   27.25   1
  -3  -3  -8  -10.06   25.57   1
  -3  -3  -8   -5.34   27.16   5
  -3   3  -8   17.05   26.58   5
   3   3   8  -35.07   26.67   2
   3  -3   8    4.52   22.52   2
  -3   3  -8   20.74   27.35   4
  -3  -3  -8   22.73   25.97   4
   3  -3   8   -5.25   25.12   1
  -3  -3  -9  493.15   52.50   5
  -3   3  -9  650.90   59.77   5
   3   3   9  429.54   47.78   2
  -3   3  -9  462.00   47.88   4
  -3  -3  -9  589.02   55.54   4
  -3   3  -9  541.55   55.57   1
  -3  -3  -9  453.38   47.93   1
  -3   3 -10   48.55   34.24   5
   3   3  10  -36.84   31.82   2
  -3  -3 -10   59.98   33.56   4
  -3  -3 -10   30.84   29.82   1
  -3   3 -10   13.59   31.43   1
  -3   3 -11   67.68   38.31   5
   3   3  11   60.04   36.21   2
  -3   3 -11  102.94   40.56   1
   3   4 -12  -29.04   32.38   6
   3  -4 -12   69.36   37.25   6
  -3  -4  12    7.22   36.37   2
  -3   4  12   83.14   36.56   2
   3   4 -12  -22.49   36.61   1
   3   4 -11  -13.45   29.22   6
   3  -4 -11   -7.16   35.00   6
  -3   4  11   -6.39   29.19   2
  -3  -4  11   26.81   35.04   2
   3  -4 -11   25.23   30.16   1
   3   4 -11   -7.01   28.82   1
   3   4 -10  232.90   39.64   6
   3  -4 -10  190.71   39.85   6
  -3   4  10  185.72   36.46   2
  -3  -4  10  159.83   36.30   2
   3  -4 -10  231.23   39.60   1
   3   4 -10  206.77   39.44   1
   3  -4  -9    5.96   28.20   6
   3   4  -9   16.49   25.71   6
  -3  -4   9   33.25   26.50   2
  -3   4   9   36.36   26.41   2
   3   4  -9    5.88   28.42   1
   3  -4  -9  -10.46   27.10   1
   3  -4  -8 1004.40   65.68   6
   3   4  -8  959.56   62.30   6
  -3  -4   8  977.51   63.49   2
  -3   4   8  855.13   58.72   2
   3  -4  -8  933.79   61.52   1
   3   4  -8  896.94   62.76   1
   3  -4  -7   18.95   22.44   6
   3   4  -7   58.78   22.18   6
  -3   4   7   11.85   20.30   2
  -3  -4   7   60.69   23.31   2
   3  -4  -7   16.46   19.93   1
   3   4  -7   69.96   25.50   1
   3  -4  -6  332.94   30.59   1
   3   4  -6  364.72   36.88   1
   3   4  -6  235.19   27.75   6
  -3   4   6  272.95   29.23   2
  -3  -4   6  301.52   31.71   2
   3  -4  -6  285.06   26.31   4
  -3   4   6  366.18   28.11   3
  -3  -4   6  322.53   28.51   3
   3  -4  -5 1004.47   53.07   1
   3   4  -5 1031.63   55.94   1
   3   4  -5  949.44   51.99   6
  -3   4   5 1032.94   51.86   2
  -3  -4   5 1099.92   55.85   2
   3  -4  -5 1002.74   50.28   4
  -3   4   5 1103.44   51.58   3
  -3  -4   5  996.28   51.71   3
   3   4  -4  375.23   30.31   1
   3  -4  -4  326.10   26.58   1
   3   4  -4  334.62   25.90   6
  -3  -4   4  364.78   23.66   5
  -3   4   4  382.92   26.32   2
  -3   4   4  326.71   26.29   3
   3  -4  -4  305.05   22.94   3
   3  -4  -4  368.47   22.92   2
  -3  -4   4  379.56   29.33   2
  -3   4   4  343.74   23.19   4
   3  -4  -4  366.84   25.74   4
  -3  -4   4  346.48   28.62   3
   3  -4  -3   41.86    8.84   2
  -3   4   3   66.99   12.22   1
   3  -4  -3   54.90   13.95   1
  -3  -4   3   31.63   11.95   1
   3   4  -3   59.62   15.14   1
  -3   4   3   38.83   11.03   2
  -3   4   3   69.07   16.08   3
  -3  -4   3   77.47   15.45   2
   3  -4  -3   70.93   13.63   3
   3   4  -3   31.10   11.10   2
  -3   4   3   70.40   11.58   4
   3  -4  -3   70.55   14.40   4
   3   4  -3   59.82   12.22   3
  -3  -4   3   63.40   14.39   3
   3   4  -2 4747.62  169.02   2
  -3   4   2 4776.55  166.49   1
   3   4  -2 4849.45  168.61   1
   3  -4  -2 4763.82  168.32   1
  -3  -4   2 4910.01  166.43   1
   3  -4  -2 4940.62  169.50   4
  -3  -4   2 5125.96  163.06   6
  -3   4   2 4808.92  161.41   2
   3  -4  -2 4834.68  160.59   2
   3   4  -2 4717.63  166.48   2
   3   4  -2 4680.64  156.98   4
  -3  -4   2 4732.19  157.26   4
  -3   4   2 5048.13  167.43   4
  -3   4   2 5093.74  171.48   3
  -3  -4   2 5000.34  171.55   3
   3  -4  -1   13.02    3.81   2
   3   4  -1    9.16    9.68   2
  -3  -4   1    4.70    7.18   2
   3  -4  -1   22.97   10.06   1
  -3   4   1   18.66    8.00   1
  -3  -4   1   12.75    7.75   1
   3   4  -1   27.77    9.08   1
   3  -4  -1   25.00   10.81   7
   3   4  -1   25.25    6.87   7
  -3   4   1   22.55   11.84   3
  -3   4   1   13.48    3.87   2
   3  -4  -1   15.55    8.80   3
   3   4  -1   12.97    5.33   4
   3  -4  -1   29.83   11.49   4
  -3   4   1   29.51    9.73   4
  -3  -4   1   18.66    7.14   4
   3   4  -1    8.74    8.56   3
  -3  -4   1    8.32   11.84   3
   3   4   0 1531.52   63.53   2
  -3  -4   0 1633.95   62.04   2
   3   4   0 1525.92   61.66   1
  -3   4   0 1575.33   62.51   1
   3  -4   0 1592.09   64.41   1
  -3  -4   0 1602.49   60.60   1
   3   4   0 1536.21   56.98   8
  -3   4   0 1489.08   63.66   4
   3  -4   0 1550.02   65.54   7
  -3  -4   0 1596.75   56.87   7
  -3  -4   0 1677.87   62.46   4
   3   4   0 1551.82   60.30   4
  -3  -4   0 1647.66   65.12   3
   3  -4   0 1612.07   62.82   3
   3   4   0 1669.96   63.15   3
  -3   4   0 1672.23   65.97   3
  -3  -4  -1 1201.79   48.45   2
   3  -4   1 1175.59   51.56   1
  -3  -4  -1 1201.46   47.12   1
  -3   4  -1 1200.54   49.83   1
   3   4   1 1159.36   48.42   1
   3   4   1 1150.95   44.94   8
   3  -4   1 1092.53   51.33   8
  -3  -4  -1 1187.55   44.36   8
   3   4   1 1111.90   49.98   2
  -3   4  -1 1100.47   39.84   2
   3  -4   1 1092.69   39.97   2
  -3  -4  -1 1302.77   52.68   4
   3   4   1 1120.49   48.87   4
   3   4   1 1151.74   47.48   3
  -3   4  -1 1167.66   50.26   3
  -3  -4  -1 1214.08   49.84   3
   3  -4   1 1191.32   48.14   3
   3  -4   2  520.75   32.47   1
  -3   4  -2  563.73   31.43   1
  -3  -4  -2  564.83   29.06   1
   3   4   2  578.75   30.51   1
  -3  -4  -2  524.76   27.33   8
   3  -4   2  565.80   33.85   8
  -3  -4  -2  572.58   29.56   5
   3  -4   2  588.48   25.89   2
  -3  -4  -2  561.85   30.38   2
  -3   4  -2  541.65   24.80   2
   3   4   2  628.57   33.57   2
  -3   4  -2  581.83   35.46   4
  -3  -4  -2  618.73   36.14   4
   3   4   2  565.44   31.91   4
   3   4   2  588.90   27.91   3
   3  -4   2  569.27   28.58   3
  -3  -4  -2  550.02   29.03   3
  -3   4  -2  610.16   30.35   3
  -3   4  -3  133.12   13.37   2
   3   4   3  139.72   19.10   2
   3   4   3  170.95   17.75   1
   3  -4   3  146.80   19.83   1
  -3  -4  -3  151.28   15.83   1
  -3  -4  -3  155.31   15.33   8
  -3  -4  -3  143.07   17.65   5
   3  -4   3  136.21   19.57   8
  -3   4  -3  173.69   15.83   3
   3  -4   3  109.07   14.39   2
  -3  -4  -3  151.35   20.99   4
  -3   4  -3  164.20   22.36   4
  -3  -4  -3  142.99   13.40   3
  -3  -4  -4 1598.87   71.01   5
   3  -4   4 1718.57   74.58   8
   3  -4   4 1590.75   66.56   2
   3   4   4 1594.65   72.76   2
  -3   4  -4 1546.52   73.94   4
  -3  -4  -4 1659.24   76.59   4
   3   4   4 1574.18   69.39   1
   3  -4   4 1520.87   72.17   1
  -3   4  -5    3.91   18.91   5
  -3  -4  -5    6.65   16.92   5
   3  -4   5   10.78   14.59   2
  -3  -4  -5   16.50   19.95   4
  -3   4  -5   -3.79   19.62   4
   3   4   5   11.92   14.26   1
   3   4   5   13.76   18.48   2
   3  -4   5   21.79   16.79   1
  -3  -4  -6  768.93   50.62   5
  -3   4  -6  739.80   53.69   5
   3  -4   6  719.27   45.90   2
   3   4   6  778.46   51.90   2
  -3  -4  -6  797.20   56.15   4
  -3   4  -6  800.06   53.20   4
   3  -4   6  736.12   51.55   1
   3   4   6  816.73   49.84   1
  -3  -4  -7  117.08   26.86   1
  -3  -4  -7  120.06   27.83   5
  -3   4  -7  127.36   30.24   5
   3  -4   7  120.38   23.15   2
  -3   4  -7   80.06   27.79   4
  -3  -4  -7   99.82   29.12   4
   3  -4   7   70.89   28.08   1
   3   4   7  118.38   27.63   2
   3   4   7   92.89   24.56   1
  -3  -4  -8  907.30   62.23   1
  -3   4  -8  907.87   65.49   1
  -3   4  -8  860.31   64.47   5
  -3  -4  -8  940.98   63.66   5
   3   4   8  902.34   62.32   2
  -3   4  -8  866.77   61.68   4
  -3  -4  -8  870.75   65.62   4
   3  -4   8  814.26   61.54   1
  -3  -4  -9   23.78   31.94   5
   3   4   9   11.40   30.63   2
  -3  -4  -9    6.32   28.91   4
  -3   4  -9   56.74   33.87   1
  -3   4 -10  209.48   45.32   5
   3   4  10  187.02   38.62   2
  -3  -4 -10  196.75   41.11   4
  -3   4 -10  233.77   43.31   1
  -3   4 -11   -7.55   35.29   5
   3   4  11   33.75   31.57   2
  -3   4 -11   14.86   35.15   1
   3   5 -12    7.18   32.82   6
  -3   5  12   27.63   32.31   2
  -3  -5  12    7.27   36.94   2
   3   5 -12   -7.55   33.66   1
   3  -5 -11   93.61   40.49   6
   3   5 -11  126.50   37.76   6
  -3   5  11  153.24   37.87   2
  -3  -5  11  101.52   36.56   2
   3   5 -11  155.47   43.62   1
   3   5 -10  -36.40   32.30   6
   3  -5 -10   33.11   28.78   6
  -3  -5  10   -6.21   29.38   2
  -3   5  10    5.81   29.26   2
   3  -5 -10   34.05   29.40   1
   3   5 -10   97.89   35.64   1
   3  -5  -9  156.45   36.45   6
   3   5  -9  277.19   38.41   6
  -3   5   9  286.29   36.47   2
  -3  -5   9  264.18   39.47   2
   3  -5  -9  154.06   31.33   1
   3   5  -9  243.87   39.09   1
   3   5  -8  -14.38   23.17   6
  -3   5   8   27.54   21.95   2
  -3  -5   8   30.16   25.80   2
   3  -5  -8   13.77   22.43   1
   3   5  -8    5.34   25.56   1
   3   5  -7  672.14   47.93   6
  -3   5   7  598.58   46.22   2
  -3  -5   7  690.35   51.65   2
   3  -5  -7  671.90   47.34   1
   3   5  -7  723.74   52.46   1
   3  -5  -6  130.47   23.76   1
   3   5  -6  131.70   25.20   1
   3   5  -6  140.26   21.46   6
  -3   5   6  154.46   19.42   3
  -3  -5   6  152.38   27.23   2
  -3   5   6  140.56   23.91   2
   3  -5  -6  147.61   21.94   4
  -3  -5   6  134.58   21.64   3
   3  -5  -5  570.54   36.73   1
   3   5  -5  583.74   40.31   1
   3   5  -5  448.95   33.63   6
  -3   5   5  527.31   34.26   2
  -3  -5   5  463.13   37.82   2
   3  -5  -5  479.52   34.75   4
  -3  -5   5  508.21   34.72   3
  -3   5   5  550.88   35.08   3
   3  -5  -4   46.64   10.52   2
   3   5  -4   53.18   16.51   1
   3  -5  -4   53.70   14.77   1
   3   5  -4   61.24   13.79   6
  -3  -5   4   81.03   12.73   5
  -3   5   4   45.56   14.79   2
  -3   5   4   67.08   16.07   3
  -3  -5   4   47.09   17.34   2
  -3   5   4   44.95   11.64   4
   3  -5  -4   90.62   16.05   4
  -3  -5   4   70.03   16.03   3
   3   5  -3 4324.79  162.90   2
   3  -5  -3 4673.23  160.47   1
   3   5  -3 4359.47  161.08   1
  -3   5   3 4476.80  157.35   1
  -3  -5   3 4638.23  158.89   1
   3   5  -3 4408.20  155.89   6
  -3  -5   3 4716.91  154.68   5
  -3   5   3 4454.11  155.52   2
   3  -5  -3 4601.39  154.20   2
  -3  -5   3 4256.85  161.97   2
   3  -5  -3 4419.06  161.64   4
  -3   5   3 4523.65  158.80   4
  -3  -5   3 4413.47  162.92   3
   3  -5  -3 4460.07  158.63   3
  -3   5   3 4513.64  162.19   3
  -3   5   2  122.19   11.13   2
   3   5  -2  125.71   17.35   2
   3  -5  -2  122.88   10.55   2
   3  -5  -2  137.43   16.89   1
  -3  -5   2  123.02   13.68   1
   3   5  -2  136.57   15.51   1
  -3   5   2  138.40   14.88   1
  -3   5   2  110.58   17.20   3
   3   5  -2  106.36   14.10   2
  -3  -5   2  126.13    8.93   4
   3  -5  -2  124.96   17.25   4
   3   5  -2  114.94    8.44   4
  -3   5   2  134.54   15.68   4
  -3  -5   2  124.85   18.76   3
  -3  -5   1 1646.13   62.60   2
   3  -5  -1 1589.93   63.15   1
   3   5  -1 1554.65   64.34   2
   3   5  -1 1594.79   61.61   1
  -3  -5   1 1516.61   59.39   1
  -3   5   1 1561.03   60.95   1
  -3  -5   1 1543.76   54.59   6
   3  -5  -1 1546.66   65.55   4
   3   5  -1 1561.20   55.03   7
   3  -5  -1 1804.27   67.63   7
  -3   5   1 1488.45   53.30   2
   3  -5  -1 1455.95   52.89   2
  -3   5   1 1411.52   62.47   4
  -3  -5   1 1506.59   58.03   4
   3   5  -1 1581.23   57.20   4
  -3  -5   1 1452.18   65.07   3
   3   5  -1 1569.54   63.01   3
   3  -5  -1 1583.82   62.92   3
  -3   5   1 1605.54   66.27   3
   3   5   0  644.25   34.54   2
   3  -5   0  587.87   32.93   1
  -3  -5   0  699.08   33.12   2
   3   5   0  613.03   30.74   1
  -3   5   0  640.55   32.10   1
  -3  -5   0  645.33   29.78   1
   3   5   0  635.09   25.77   8
   3  -5   0  678.94   35.75   7
  -3   5   0  613.65   33.57   4
  -3   5   0  733.83   34.59   7
  -3  -5   0  651.40   32.57   4
   3   5   0  591.80   30.13   4
   3   5   0  608.00   32.39   3
  -3  -5   0  704.05   36.27   3
  -3   5   0  638.41   35.40   3
   3  -5   0  652.46   33.05   3
  -3  -5  -1  194.35   17.18   2
  -3   5  -1  159.07    9.35   2
   3   5   1  185.42   18.77   2
  -3  -5  -1  157.30   13.81   1
   3  -5   1  132.15   16.79   1
  -3   5  -1  166.40   15.79   1
   3   5   1  156.34   14.81   1
  -3   5  -1  177.74   16.93   7
   3  -5   1  161.47   18.64   8
   3   5   1  151.97   11.88   8
  -3  -5  -1  148.17   11.44   8
  -3   5  -1  145.91    8.99   2
  -3   5  -1  140.21   17.79   3
   3  -5   1  175.64   16.22   3
  -3   5  -1  161.04   16.20   4
   3   5   1  128.82   15.04   4
  -3  -5  -1  155.74   17.57   4
   3   5   1  179.18   15.83   3
  -3  -5  -1  180.17   17.30   3
  -3   5  -2   44.34    7.63   2
  -3  -5  -2   42.67   10.81   2
   3   5   2   40.04   14.09   2
   3   5   2   51.52   11.42   1
   3  -5   2   65.34   14.34   1
  -3   5  -2   61.29   12.19   1
  -3  -5  -2   61.82   10.91   1
   3  -5   2   47.27   13.46   8
  -3  -5  -2   42.10    8.76   8
  -3  -5  -2   57.40   11.29   5
  -3   5  -2   46.58   12.50   3
   3  -5   2   52.59    8.81   2
   3  -5   2   67.67   11.81   3
   3   5   2   49.80   11.44   4
  -3  -5  -2   82.66   16.47   4
   3   5   2   60.44    9.61   3
  -3   5  -2   57.16   17.67   4
  -3  -5  -2   40.38   11.47   3
   3   5   3  831.25   41.16   1
   3  -5   3  750.06   44.63   1
  -3  -5  -3  785.92   38.74   1
  -3  -5  -3  844.31   41.29   5
   3  -5   3  839.52   45.92   8
  -3  -5  -3  832.15   38.49   8
   3   5   3  858.75   46.07   2
   3  -5   3  925.26   39.52   2
  -3  -5  -3  882.99   49.16   4
  -3   5  -3  858.33   40.41   3
  -3   5  -3  884.27   38.86   3
  -3  -5  -3  886.22   38.70   3
   3  -5   4  372.27   32.00   8
  -3  -5  -4  386.00   28.83   5
   3  -5   4  350.40   25.75   2
  -3   5  -4  380.75   33.12   4
  -3  -5  -4  398.68   35.22   4
   3   5   4  384.54   31.75   2
   3   5   4  369.86   27.92   1
   3  -5   4  396.93   32.72   1
  -3  -5  -5 1239.11   63.60   5
  -3   5  -5 1355.12   70.77   5
   3  -5   5 1265.27   59.96   2
   3   5   5 1337.45   67.50   2
  -3   5  -5 1248.05   67.63   4
  -3  -5  -5 1328.76   71.45   4
   3   5   5 1300.23   61.86   1
   3  -5   5 1425.60   69.61   1
  -3  -5  -6  140.34   24.37   5
  -3   5  -6  155.06   27.83   5
   3  -5   6  147.83   23.00   2
  -3   5  -6  158.22   26.99   4
  -3  -5  -6  120.79   28.64   4
   3  -5   6  126.94   25.35   1
   3   5   6  132.42   26.79   2
   3   5   6  128.81   25.00   1
  -3  -5  -7  227.56   30.80   1
  -3   5  -7  225.91   31.89   4
  -3  -5  -7  242.60   35.11   4
   3  -5   7  177.38   34.34   1
   3   5   7  211.75   33.89   2
   3   5   7  224.29   30.17   1
  -3  -5  -7  232.48   32.40   5
  -3   5  -7  196.21   33.69   5
  -3   5  -8   98.09   32.70   1
  -3  -5  -8   94.00   29.40   5
  -3   5  -8  138.90   33.80   5
  -3   5  -8   72.17   28.33   4
  -3  -5  -8   89.06   30.06   4
   3   5   8   99.84   31.16   2
   3  -5   8  118.60   32.85   1
  -3   5  -9  173.16   39.75   5
   3   5   9  267.84   39.97   2
  -3  -5  -9  148.41   38.14   4
  -3   5  -9  292.94   43.61   1
  -3   5 -10   91.23   37.40   5
   3   5  10   50.86   31.44   2
  -3  -5 -10   76.19   40.02   4
  -3   5 -10   27.75   35.32   1
  -3   5 -11   15.13   36.58   5
  -3  -5 -11    7.24   33.09   6
   3   5  11   20.52   32.01   2
  -3   5 -11   59.90   39.16   1
  -3  -5 -11   36.59   35.38   4
  -3  -6  12   -7.32   36.50   2
  -3   6  12    6.90   31.14   2
   3   6 -12   15.16   37.80   1
   3   6 -11   19.76   30.45   6
  -3  -6  11  -27.36   32.35   2
  -3   6  11    6.39   32.79   2
   3   6 -11    7.11   33.63   1
   3   6 -10  180.13   36.29   6
  -3   6  10  244.68   37.56   2
  -3  -6  10  239.35   44.02   2
   3   6 -10  184.10   38.25   1
   3   6  -9  -16.14   27.36   6
  -3   6   9  -31.39   25.29   2
  -3  -6   9   11.45   28.82   2
   3   6  -9   -6.00   27.74   1
   3   6  -8 1037.31   64.09   6
  -3   6   8 1060.40   64.68   2
  -3  -6   8  936.58   66.11   2
   3  -6  -8 1103.47   65.54   1
   3   6  -8 1143.57   71.80   1
   3   6  -7   49.10   22.73   6
  -3  -6   7   -4.59   21.98   2
  -3   6   7   39.85   22.50   2
   3  -6  -7   37.73   18.83   4
   3  -6  -7   19.87   19.83   1
   3   6  -7   19.12   23.61   1
   3   6  -6  191.44   29.72   1
   3  -6  -6  180.05   24.73   1
   3   6  -6  151.80   23.79   6
  -3   6   6  185.53   23.22   3
  -3   6   6  233.98   27.97   2
  -3  -6   6  207.25   29.05   2
   3  -6  -6  218.12   27.14   4
  -3  -6   6  236.66   27.32   3
   3   6  -5  352.47   33.39   1
   3  -6  -5  464.99   33.13   1
   3   6  -5  406.18   31.13   6
  -3   6   5  398.88   31.64   3
  -3  -6   5  478.95   37.18   2
  -3   6   5  384.24   30.80   2
   3  -6  -5  488.09   35.26   4
  -3  -6   5  459.95   34.02   3
   3   6  -4 3142.05  124.07   1
   3  -6  -4 3224.38  120.76   1
   3   6  -4 3089.37  117.53   6
  -3   6   4 3147.39  118.60   2
  -3  -6   4 3117.09  124.67   2
   3  -6  -4 3271.19  115.91   2
   3  -6  -4 3089.21  123.08   4
  -3   6   4 3242.46  122.52   3
  -3  -6   4 3327.53  124.71   3
   3   6  -3  309.69   28.03   2
  -3   6   3  322.12   22.76   1
   3  -6  -3  358.29   26.17   1
   3   6  -3  364.47   27.77   1
  -3  -6   3  340.50   23.87   1
   3   6  -3  381.02   22.27   6
   3  -6  -3  299.19   20.45   2
  -3   6   3  342.79   22.69   2
  -3   6   3  339.52   27.81   3
   3  -6  -3  414.55   29.36   4
  -3  -6   3  362.84   28.75   3
   3   6  -2 2013.70   83.17   2
  -3   6   2 2117.17   78.15   1
   3   6  -2 2096.05   80.29   1
   3  -6  -2 2184.59   80.52   1
  -3  -6   2 2053.71   77.68   1
   3  -6  -2 2099.45   84.79   4
  -3  -6   2 2013.99   71.97   5
  -3   6   2 2028.82   74.02   2
   3  -6  -2 2090.91   73.28   2
   3   6  -2 2031.67   71.36   4
  -3   6   2 2042.88   80.78   4
  -3  -6   2 1938.06   71.49   4
  -3  -6   2 2060.99   84.33   3
  -3   6   2 1903.44   82.63   3
   3  -6  -1   74.98    7.57   2
  -3   6   1   92.47    8.21   2
  -3  -6   1  123.45   14.34   2
   3   6  -1   99.88   16.83   2
   3  -6  -1   77.77   13.23   1
  -3  -6   1  100.73   11.95   1
   3   6  -1   81.89   12.29   1
  -3   6   1   91.29   12.21   1
   3   6  -1   79.38    6.97   7
   3  -6  -1   99.38   16.24   7
  -3  -6   1   78.53    6.89   6
  -3   6   1   73.21   16.91   3
   3  -6  -1   63.94   12.27   3
   3   6  -1   85.62   10.39   4
  -3  -6   1  112.84   12.34   4
  -3   6   1   96.15   14.86   4
   3  -6  -1  122.51   18.64   4
   3   6  -1   95.77   13.61   3
  -3  -6   1  107.50   17.75   3
  -3  -6   0 5704.60  197.11   2
   3   6   0 5851.38  193.78   1
   3  -6   0 5822.87  197.43   1
  -3   6   0 5931.28  195.81   1
   3   6   0 6000.78  201.00   2
  -3  -6   0 5695.81  192.14   1
   3   6   0 5569.56  186.22   8
  -3   6   0 5982.07  199.79   4
   3  -6   0 5775.69  201.05   7
  -3   6   0 5715.90  197.68   7
  -3   6   0 5606.98  186.25   2
  -3   6   0 5608.80  186.28   2
  -3  -6   0 5930.87  197.30   4
   3   6   0 5760.67  194.86   4
  -3   6   0 5824.53  201.11   3
   3  -6   0 6063.83  198.21   3
  -3  -6   0 5912.17  201.48   3
   3   6   0 5806.71  197.54   3
  -3  -6  -1   85.99   13.52   2
  -3   6  -1   89.97    8.02   2
   3   6   1  103.10   16.20   2
   3  -6   1  102.25   15.62   1
  -3   6  -1   87.13   13.05   1
   3   6   1   91.53   12.19   1
  -3  -6  -1   92.94   11.04   1
  -3   6  -1  104.65   14.67   7
   3  -6   1   64.14   15.61   8
  -3  -6  -1   86.68    9.27   5
  -3  -6  -1   93.76    8.52   8
   3  -6   1   70.63   12.34   3
  -3   6  -1   72.79    7.50   2
  -3   6  -1  111.25   16.10   3
   3   6   1  128.39   14.98   4
  -3  -6  -1  114.53   17.52   4
  -3  -6  -1   95.74   15.30   3
   3   6   1   90.79   13.36   3
  -3  -6  -2 2193.30   81.72   1
   3  -6   2 2143.03   88.28   1
   3   6   2 2200.40   83.16   1
  -3  -6  -2 2140.15   81.54   5
   3  -6   2 2182.25   90.67   8
   3   6   2 2254.66   90.79   2
   3  -6   2 2272.44   79.96   2
  -3  -6  -2 2332.78   92.65   4
  -3   6  -2 2126.45   91.80   4
  -3   6  -2 2327.16   88.25   3
  -3  -6  -2 2284.24   86.54   3
   3   6   2 2351.49   84.42   3
   3  -6   2 2227.12   84.69   3
   3   6   3  790.38   38.72   1
   3  -6   3  710.24   42.88   1
  -3  -6  -3  888.17   40.40   5
   3  -6   3  724.63   43.46   8
   3  -6   3  811.20   37.03   2
   3   6   3  850.63   46.02   2
  -3   6  -3  714.55   44.98   4
  -3  -6  -3  744.30   45.55   4
  -3   6  -3  746.72   39.35   3
  -3  -6  -3  792.15   38.14   3
  -3  -6  -4  782.20   42.21   5
   3  -6   4  730.32   46.06   8
   3  -6   4  804.75   40.63   2
   3   6   4  721.74   45.67   2
  -3   6  -4  793.52   48.26   4
  -3  -6  -4  765.65   50.14   4
   3   6   4  814.83   41.42   1
   3  -6   4  760.23   46.45   1
  -3   6  -5   70.92   22.14   4
  -3  -6  -5   53.21   22.63   4
   3  -6   5   75.30   21.66   1
   3   6   5   79.64   21.48   2
   3   6   5   44.49   16.64   1
  -3  -6  -5   44.71   16.96   5
  -3   6  -5   98.11   25.37   5
  -3   6  -6  602.66   46.88   4
  -3  -6  -6  563.12   50.00   4
   3   6   6  623.16   48.39   2
   3  -6   6  682.53   49.28   1
   3   6   6  621.10   41.77   1
  -3  -6  -6  706.20   46.12   5
  -3   6  -6  682.19   50.33   5
  -3   6  -7   42.68   22.75   4
  -3  -6  -7   66.41   28.99   4
   3  -6   7   72.94   26.17   1
   3   6   7   33.95   25.20   2
  -3   6  -7   62.79   25.62   5
  -3  -6  -7   71.91   25.02   5
  -3   6  -8  402.72   48.38   1
  -3   6  -8  332.94   45.71   5
  -3  -6  -8  370.97   46.28   4
  -3   6  -8  454.31   44.99   4
   3   6   8  453.58   46.75   2
   3  -6   8  349.06   43.94   1
  -3   6  -9   51.72   31.60   5
   3   6   9   29.73   27.83   2
  -3  -6  -9   33.01   32.93   4
  -3   6  -9   25.68   30.73   1
  -3   6 -10  140.96   40.28   5
   3   6  10   84.13   34.40   2
  -3  -6 -10  205.24   43.13   4
  -3   6 -10  118.90   38.74   1
  -3   6 -11  -22.74   37.03   5
   3   6  11   20.79   33.86   2
  -3   6 -11   22.64   40.17   1
  -3  -6 -11   52.22   36.82   4
  -3  -7  12    7.39   34.17   2
  -3   7  12   55.12   32.95   2
   3   7 -12  -22.77   34.69   1
  -3   7  11  185.51   38.16   2
  -3  -7  11  166.22   38.56   2
   3   7 -11  185.37   42.14   1
  -3   7  10   23.39   30.31   2
  -3  -7  10  -25.61   32.55   2
   3   7 -10  -33.02   31.93   1
   3   7  -9  558.82   49.26   6
  -3   7   9  510.34   48.77   2
  -3  -7   9  537.60   52.74   2
   3   7  -9  524.58   53.08   1
   3   7  -8   51.51   25.63   6
  -3  -7   8   73.98   30.31   2
  -3   7   8   37.15   24.12   2
   3   7  -8   54.30   27.92   1
   3   7  -7 1212.24   67.58   6
  -3   7   7 1191.72   67.15   2
  -3  -7   7 1251.55   71.83   2
   3  -7  -7 1301.10   67.80   4
   3  -7  -7 1228.83   66.78   1
   3   7  -7 1227.23   71.80   1
   3   7  -6  394.17   38.90   1
   3  -7  -6  501.55   36.92   1
   3   7  -6  367.03   33.68   6
  -3   7   6  403.52   32.88   3
  -3   7   6  376.48   34.92   2
  -3  -7   6  384.47   38.36   2
   3  -7  -6  519.96   38.27   4
  -3  -7   6  414.25   35.40   3
   3  -7  -5 2576.18  102.26   1
   3   7  -5 2514.60  106.47   1
   3   7  -5 2600.80  101.50   6
  -3   7   5 2608.17  102.29   2
  -3  -7   5 2359.45  106.30   2
   3  -7  -5 2566.33  106.42   4
  -3   7   5 2369.46  101.76   3
  -3  -7   5 2546.50  104.93   3
  -3   7   4   64.90   14.95   2
   3   7  -4   37.41   19.23   2
   3   7  -4   33.12   14.62   1
   3  -7  -4   37.20   13.39   1
   3   7  -4   32.00   11.83   6
  -3   7   4   53.02   15.46   3
  -3  -7   4   53.24   18.67   2
   3  -7  -4   56.04   18.79   4
  -3  -7   4   39.04   16.60   3
   3   7  -3 9747.44  344.71   2
  -3  -7   3 9964.94  336.66   1
   3   7  -310074.82  340.48   1
  -3   7   310262.57  335.98   1
   3  -7  -310105.27  338.29   1
   3   7  -310076.09  332.96   6
  -3   7   310174.47  335.52   2
   3  -7  -3 9945.25  345.31   4
  -3   7   310001.01  343.45   3
  -3  -7   310626.15  346.42   3
  -3   7   2    2.62    7.23   2
   3   7  -2  -22.25   14.41   2
   3  -7  -2   -5.73   10.07   1
  -3  -7   2    8.48    8.62   1
   3   7  -2   -1.96   10.60   1
  -3   7   2   11.75    9.02   1
  -3   7   2    2.75   13.46   3
   3  -7  -2   20.61   14.97   4
  -3  -7   2    6.89    7.10   4
  -3  -7   2    2.92   14.54   3
   3  -7  -1  757.01   37.32   1
   3   7  -1  745.05   41.54   2
  -3   7   1  712.72   35.23   1
  -3  -7   1  807.53   34.63   1
   3   7  -1  753.03   35.39   1
   3  -7  -1  731.29   40.54   7
   3  -7  -1  701.37   42.49   4
  -3   7   1  741.67   31.03   2
  -3  -7   1  786.77   35.81   4
   3   7  -1  782.50   34.45   4
  -3   7   1  731.51   42.29   3
  -3  -7   1  797.61   43.48   3
   3   7   0  603.47   35.54   2
   3  -7   0  579.99   32.89   1
   3   7   0  583.56   28.27   1
  -3   7   0  565.71   30.09   1
  -3  -7   0  580.63   27.33   1
   3  -7   0  539.18   34.25   7
  -3   7   0  598.90   32.89   7
  -3   7   0  562.33   24.14   2
   3   7   0  570.96   30.25   4
  -3  -7   0  563.71   32.50   4
  -3   7   0  606.52   36.15   3
  -3  -7   0  660.97   37.02   3
  -3   7  -1 8202.01  265.43   2
   3  -7   1 8014.27  274.98   1
   3   7   1 7926.80  268.60   1
  -3   7  -1 8240.51  273.13   1
   3  -7   1 8326.71  278.51   8
   3   7   1 8121.21  279.44   2
  -3  -7  -1 8191.26  278.62   4
   3   7   1 8211.00  274.65   4
  -3   7  -1 7898.68  278.15   3
   3   7   1 8154.73  273.97   3
  -3  -7  -1 8071.50  277.61   3
  -3   7  -2  242.05   16.89   2
   3   7   2  213.76   23.67   2
   3   7   2  211.47   17.85   1
   3  -7   2  286.40   24.02   1
  -3  -7  -2  283.10   18.15   5
   3  -7   2  270.60   25.44   8
  -3   7  -2  266.52   24.32   3
  -3  -7  -2  305.93   27.67   4
  -3  -7  -2  248.10   22.53   3
   3   7   2  306.02   20.81   3
   3   7   3 1346.23   55.97   1
   3  -7   3 1192.78   61.28   1
   3  -7   3 1329.55   63.76   8
  -3  -7  -3 1326.46   56.74   5
   3   7   3 1351.71   64.73   2
  -3  -7  -3 1413.31   68.05   4
  -3   7  -3 1426.28   67.25   4
  -3  -7  -3 1318.43   57.78   3
  -3   7  -3 1328.44   59.70   3
   3   7   4    6.63   11.87   1
   3   7   4   -3.54   15.98   2
   3  -7   4   26.60   14.83   1
   3  -7   4   10.30   16.77   8
  -3  -7  -4    2.50   12.10   5
  -3   7  -4  -11.59   12.77   3
  -3  -7  -4    4.06   17.65   4
  -3   7  -4   -7.35   19.21   4
  -3  -7  -5 2515.02  108.23   5
  -3   7  -5 2837.98  118.15   5
   3   7   5 2810.67  117.11   2
  -3  -7  -5 2714.70  119.27   4
  -3   7  -5 2841.74  117.03   4
   3  -7   5 2621.22  114.14   1
  -3   7  -6  234.16   32.18   4
  -3  -7  -6  154.51   30.27   4
   3  -7   6  222.51   30.28   1
   3   7   6  246.08   34.07   2
  -3   7  -6  222.05   33.50   5
  -3   7  -7  532.42   46.09   4
  -3  -7  -7  496.32   49.40   4
   3  -7   7  576.88   49.22   1
   3   7   7  501.01   48.02   2
  -3   7  -7  487.45   48.78   5
  -3   7  -8  -29.53   31.44   1
  -3  -7  -8   24.99   30.52   4
   3   7   8  -11.10   25.67   2
  -3   7  -8  -23.59   29.10   5
  -3   7  -9  265.73   44.23   1
  -3   7  -9  221.13   42.19   5
  -3  -7  -9  189.44   41.16   4
   3   7   9  267.70   42.25   2
  -3   7 -10    7.07   32.36   5
   3   7  10  105.55   36.36   2
  -3  -7 -10   79.57   36.10   4
  -3   7 -10   14.09   32.60   1
  -3   7 -11   45.56   37.90   5
  -3  -7 -11   38.06   35.64   4
   3   7  11   56.35   37.54   2
  -3   7 -11   90.99   40.05   1
  -3  -8  12  156.40   39.76   2
  -3   8  12   89.61   35.84   2
   3   8 -12   45.57   37.98   1
  -3   8  11  -38.51   30.36   2
  -3  -8  11   28.04   34.95   2
   3   8 -11   71.45   36.68   1
  -3   8  10  464.48   50.00   2
  -3  -8  10  299.28   46.08   2
   3   8 -10  390.91   49.15   1
  -3  -8   9   11.93   29.15   2
  -3   8   9   15.86   27.40   2
   3   8  -9   36.34   31.68   1
  -3   8   8 1482.32   81.79   2
  -3  -8   8 1599.68   87.85   2
   3   8  -8 1616.22   88.18   1
   3  -8  -7   13.23   20.39   4
  -3   8   7  -16.43   21.08   2
  -3  -8   7    9.79   24.40   2
   3   8  -7   24.22   27.96   1
  -3   8   6  162.14   25.33   2
  -3   8   6  193.99   25.68   3
  -3  -8   6  219.77   31.11   2
   3   8  -6  156.15   27.61   1
   3  -8  -6  202.16   28.69   4
  -3  -8   6  212.37   27.14   3
  -3   8   5  455.53   34.24   2
   3   8  -5  462.48   40.20   2
  -3  -8   5  574.40   41.45   2
  -3   8   5  519.39   37.79   3
   3  -8  -5  531.70   34.78   1
   3   8  -5  436.43   36.33   1
   3  -8  -5  479.36   38.87   4
  -3  -8   5  408.86   36.14   3
   3   8  -4 2539.94  107.74   2
  -3   8   4 2567.53   99.79   2
   3   8  -4 2611.99  104.31   1
   3  -8  -4 2569.63   99.92   1
   3  -8  -4 2721.63  109.32   4
  -3   8   4 2400.85  103.92   3
  -3  -8   4 2557.47  106.90   3
   3  -8  -3  764.47   40.33   1
   3   8  -3  832.53   43.25   1
  -3   8   3  764.43   39.05   2
   3  -8  -3  763.99   47.68   4
  -3  -8   3  813.78   47.92   3
  -3   8   3  776.76   45.99   3
   3  -8  -2 4042.60  142.12   1
   3   8  -2 4027.98  150.76   2
  -3   8   2 4046.41  140.36   1
   3   8  -2 3997.04  142.44   1
   3  -8  -2 3866.84  148.20   7
  -3   8   2 3904.28  138.51   2
   3  -8  -2 4001.42  151.98   4
  -3  -8   2 3965.39  138.09   4
  -3   8   2 4093.17  150.28   3
  -3  -8   2 4137.68  151.93   3
  -3   8   1  239.15   15.78   2
   3   8  -1  229.66   23.56   2
  -3   8   1  251.96   18.52   1
   3   8  -1  271.37   18.59   1
   3  -8  -1  290.24   21.43   1
   3  -8  -1  261.81   24.40   7
   3   8  -1  267.04   18.75   4
  -3  -8   1  267.65   20.19   4
   3  -8  -1  183.23   24.17   4
  -3  -8   1  231.93   25.58   3
  -3   8   1  227.01   25.30   3
   3   8   0 4045.47  139.34   1
  -3   8   0 3963.68  142.62   1
   3  -8   0 4070.13  144.71   1
  -3   8   0 4043.57  137.12   2
   3   8   0 4117.15  151.09   2
  -3  -8   0 4068.82  147.21   4
   3   8   0 4120.56  144.16   4
  -3   8   0 4118.94  151.34   3
  -3  -8   0 4136.06  151.78   3
  -3   8  -1   51.81    9.03   2
   3   8   1   56.08   17.97   2
   3  -8   1   43.62   13.49   1
  -3   8  -1   66.12   11.71   1
   3   8   1   37.73    9.17   1
   3  -8   1   47.42   15.40   8
  -3   8  -1   47.58   16.70   3
  -3  -8  -1   47.09   14.57   4
  -3  -8  -1   43.18   15.06   3
   3  -8   2  617.90   36.84   1
   3  -8   2  702.36   40.26   8
   3   8   2  635.17   40.97   2
  -3  -8  -2  636.79   41.31   4
  -3  -8  -2  622.25   37.38   3
  -3   8  -2  670.79   39.35   3
   3   8   3   74.99   19.02   2
   3  -8   3   49.83   15.99   1
   3  -8   3   63.51   18.70   8
  -3   8  -3   64.73   16.91   3
  -3  -8  -3   82.35   21.69   4
  -3   8  -3   63.95   20.14   4
  -3  -8  -3   49.62   15.21   3
   3  -8   4  365.90   32.39   1
   3   8   4  328.19   32.42   2
   3  -8   4  356.62   33.87   8
  -3   8  -4  364.97   28.40   3
  -3  -8  -4  379.37   36.16   4
  -3   8  -4  313.91   32.40   4
  -3  -8  -5   14.39   25.53   4
  -3   8  -5  -12.48   20.53   4
   3  -8   5   -3.90   20.56   1
   3   8   5   -4.20   21.33   2
  -3   8  -5  -12.82   22.14   5
   3  -8   5   31.77   22.58   8
  -3   8  -6  578.05   45.95   4
  -3  -8  -6  539.79   49.10   4
   3   8   6  452.39   44.19   2
   3  -8   6  490.89   43.81   1
  -3   8  -6  518.87   46.84   5
  -3   8  -7   69.81   27.86   1
  -3   8  -7   53.57   27.72   4
  -3  -8  -7   53.00   30.55   4
   3  -8   7   74.91   26.86   1
   3   8   7   20.72   25.87   2
  -3   8  -7   16.10   25.98   5
  -3   8  -8  506.06   52.93   1
  -3  -8  -8  424.33   52.30   4
   3   8   8  503.04   51.31   2
  -3   8  -8  470.02   50.51   5
  -3   8  -9   26.13   31.60   1
  -3   8  -9   78.57   35.48   5
  -3  -8  -9  -20.82   35.64   4
   3   8   9  105.79   35.93   2
  -3   8 -10  227.24   45.15   5
   3   8  10  141.26   38.07   2
  -3  -8 -10  229.20   44.90   4
  -3   8 -10  141.79   41.91   1
  -3   8 -11   -7.59   34.68   5
  -3  -8 -11   15.52   35.04   4
   3   8  11  -35.78   36.73   2
  -3   8 -11    7.61   33.96   1
  -3   9  12  -48.25   33.71   2
  -3   9  11  251.24   42.58   2
  -3  -9  11  212.61   44.28   2
   3   9 -11  135.84   38.89   1
  -3  -9  10    6.61   30.92   2
  -3   9  10    5.91   29.75   2
   3   9 -10   13.27   34.39   1
  -3  -9   9  730.51   63.23   2
  -3   9   9  692.71   56.06   2
   3   9  -9  607.93   59.72   1
  -3  -9   8  -11.13   28.56   2
  -3   9   8   -4.76   26.66   2
   3   9  -8   16.44   29.18   1
   3  -9  -7 1295.50   71.37   4
  -3   9   7 1238.51   68.07   2
  -3  -9   7 1152.03   71.45   2
   3   9  -7 1187.11   71.59   1
  -3   9   6  332.47   33.33   2
   3   9  -6  369.00   39.08   2
  -3  -9   6  352.10   38.59   2
  -3   9   6  272.35   28.96   3
   3   9  -6  368.87   35.89   1
   3  -9  -6  343.51   36.39   4
  -3  -9   6  399.05   35.78   3
   3   9  -5  662.78   48.00   2
  -3   9   5  634.85   40.77   2
  -3   9   5  554.72   41.49   3
   3   9  -5  641.25   43.74   1
   3  -9  -5  579.71   45.84   4
  -3  -9   5  729.01   46.96   3
   3   9  -4  103.30   23.09   2
  -3   9   4  139.95   20.47   2
  -3   9   4  111.53   21.30   3
   3   9  -4  136.70   20.73   1
   3  -9  -4  149.75   25.03   4
  -3  -9   4  131.16   23.54   3
   3   9  -3  952.33   55.75   2
   3   9  -3 1081.19   50.90   1
  -3   9   3 1024.79   48.15   2
   3  -9  -3 1011.08   57.81   4
  -3  -9   3  980.38   56.24   3
  -3   9   3 1175.65   57.71   3
  -3   9   2    9.93    9.84   2
   3   9  -2    3.30   15.97   2
   3   9  -2   19.38   10.59   1
   3  -9  -2    7.51   10.68   1
   3  -9  -2   17.57   13.54   7
  -3   9   2    9.69   15.45   3
   3  -9  -2   14.35   18.24   4
  -3  -9   2   30.91   16.61   3
   3   9  -1  876.99   50.53   2
   3  -9  -1  923.63   44.39   1
   3   9  -1  924.58   41.77   1
   3  -9  -1 1100.05   56.10   4
   3  -9  -1 1038.67   51.13   7
  -3   9   1  976.52   41.05   2
  -3  -9   1 1033.44   46.18   4
  -3   9   1  913.11   51.94   3
  -3  -9   1  948.83   53.00   3
   3   9   0  193.98   24.30   2
   3  -9   0  189.36   18.74   1
  -3   9   0  202.96   24.26   3
   3   9   0  204.10   18.73   4
  -3  -9   0  210.15   21.37   4
   3  -9   0  144.26   22.99   4
  -3  -9   0  163.10   23.75   3
   3  -9   1 2522.67   97.83   1
   3  -9   1 2425.97  100.42   8
   3   9   1 2501.70  103.95   2
  -3  -9  -1 2655.02  103.69   4
  -3   9  -1 2455.57  102.62   3
  -3  -9  -1 2625.40  103.31   3
   3   9   2  175.97   24.71   2
   3  -9   2  192.05   19.95   1
   3  -9   2  145.74   21.46   8
  -3   9  -2  194.76   23.15   3
  -3  -9  -2  188.13   25.64   4
  -3  -9  -2  138.40   21.68   3
   3  -9   3 1992.17   84.70   1
   3  -9   3 1890.64   86.31   8
   3   9   3 2115.87   90.67   2
  -3  -9  -3 1923.11   91.15   4
  -3   9  -3 2007.56   90.45   4
  -3  -9  -3 1910.08   81.81   3
  -3   9  -3 2031.79   85.30   3
   3   9   4    4.02   19.82   2
   3  -9   4    3.45   16.12   1
   3  -9   4   -3.64   16.61   8
  -3   9  -4    2.94   15.65   3
  -3  -9  -4   13.44   22.79   4
  -3   9  -4    8.01   18.30   4
  -3   9  -5  992.50   57.84   4
  -3  -9  -5  726.98   56.50   4
   3  -9   5  853.82   54.35   1
   3   9   5  710.09   53.74   2
   3  -9   5  876.82   54.05   8
  -3  -9  -6  -11.10   25.96   4
  -3   9  -6   -4.63   21.40   4
   3   9   6   24.33   24.74   2
   3  -9   6   44.86   24.71   1
  -3   9  -6    9.76   23.85   5
  -3   9  -7  130.45   29.94   1
  -3  -9  -7  219.17   38.78   4
  -3   9  -7  178.29   33.76   4
   3   9   7  214.24   37.59   2
   3  -9   7  197.16   35.89   1
  -3   9  -7  130.33   33.39   5
  -3   9  -8   18.03   29.66   1
  -3  -9  -8    6.62   31.32   4
   3   9   8   17.64   28.72   2
  -3   9  -8  -17.99   30.20   5
  -3   9  -9  124.86   39.02   1
  -3   9  -9   78.96   34.06   5
  -3  -9  -9  206.44   43.69   4
   3   9   9  178.67   38.69   2
  -3   9 -10   71.13   40.18   5
   3   9  10   75.34   36.52   2
  -3   9 -10   92.53   37.28   1
  -3  -9 -10   37.81   36.62   4
  -3  -9 -11  -15.84   37.89   4
  -3   9 -11   30.33   33.82   5
  -3 -10  11  -28.67   35.37   2
  -3  10  11  -19.40   30.59   2
   3  10 -11   21.41   33.00   1
  -3 -10  10  221.56   44.39   2
  -3  10  10  279.36   40.79   2
   3  10 -10  258.95   45.14   1
  -3  10   9    5.40   25.52   2
  -3 -10   9   18.65   30.37   2
   3  10  -9   18.26   27.82   1
   3 -10  -8  685.63   57.21   4
  -3  10   8  706.34   54.01   2
  -3 -10   8  736.30   57.91   2
   3  10  -8  746.93   59.45   1
  -3  10   7   17.09   21.31   2
  -3 -10   7   10.43   25.22   2
   3 -10  -7   45.71   27.52   4
   3  10  -7   37.28   28.11   2
   3  10  -7   14.63   23.83   1
   3  10  -6  179.93   32.47   2
  -3  10   6  111.53   22.83   2
   3  10  -6  153.12   27.02   1
   3 -10  -6  129.71   28.68   4
  -3 -10   6  146.02   26.42   3
   3  10  -5  335.94   35.65   2
  -3  10   5  334.67   29.72   2
  -3  10   5  313.05   31.76   3
   3  10  -5  323.13   32.99   1
   3 -10  -5  304.17   34.52   4
  -3 -10   5  324.77   35.62   3
   3  10  -4  540.24   43.42   2
  -3  10   4  441.35   37.35   3
  -3  10   4  527.78   34.96   2
   3  10  -4  501.74   35.59   1
   3 -10  -4  606.51   44.84   4
  -3 -10   4  522.07   40.90   3
   3  10  -3  166.42   26.42   2
  -3  10   3  140.47   18.40   2
   3  10  -3  198.87   20.98   1
  -3  10   3  156.33   24.51   3
   3 -10  -3  182.60   28.84   4
  -3 -10   3  212.76   27.95   3
   3 -10  -2 1013.87   59.09   4
   3 -10  -2 1043.77   54.25   7
   3  10  -2 1023.52   57.37   2
  -3  10   2 1047.64   57.60   3
  -3 -10   2 1141.87   60.23   3
   3  10  -1  116.73   20.00   2
   3 -10  -1  101.80   18.25   7
  -3  10   1  120.60   23.21   3
   3 -10  -1  121.21   23.42   4
  -3 -10   1  119.47   16.92   4
  -3 -10   1  114.41   22.56   3
   3 -10   0 3883.49  142.14   1
   3 -10   0 4303.89  156.36   4
   3 -10   0 3875.73  147.22   8
   3  10   0 3906.14  152.42   2
  -3 -10   0 3963.18  147.76   4
  -3 -10   0 4157.44  153.58   3
  -3  10   0 3954.24  152.57   3
   3  10   1  119.45   22.76   2
   3 -10   1   83.09   15.06   1
   3 -10   1  115.59   19.34   8
  -3  10  -1   77.65   21.49   3
  -3 -10  -1   84.46   18.27   4
  -3 -10  -1   88.50   20.49   3
   3 -10   2 3665.93  137.65   1
   3 -10   2 3764.74  142.08   8
   3  10   2 3741.63  145.86   2
  -3 -10  -2 3738.81  145.90   4
  -3  10  -2 3822.30  144.63   3
  -3 -10  -2 3532.18  140.93   3
   3 -10   3  991.52   52.26   1
   3 -10   3  915.94   53.41   8
   3  10   3  937.23   56.44   2
  -3 -10  -3  979.12   58.84   4
  -3 -10  -3  971.15   51.38   3
  -3  10  -3  961.21   53.71   3
   3 -10   4  339.61   35.71   8
  -3  10  -4  410.82   33.35   3
  -3 -10  -4  486.16   42.55   4
   3 -10   4  364.13   32.97   1
   3  10   4  434.55   39.49   2
   3 -10   5  100.16   25.66   1
   3  10   5   78.89   28.22   2
  -3 -10  -5   47.13   27.46   4
  -3  10  -5   53.48   24.63   4
   3 -10   5   49.73   22.73   8
  -3  10  -6  740.21   52.66   4
  -3 -10  -6  640.21   57.64   4
   3 -10   6  554.13   47.94   1
   3  10   6  685.83   55.15   2
  -3  10  -6  600.42   51.61   5
  -3  10  -7  -16.44   27.61   1
  -3 -10  -7   18.89   28.78   4
   3  10   7  -16.65   27.12   2
   3 -10   7   -5.11   25.48   1
  -3  10  -7  -65.91   28.99   5
  -3  10  -8  241.77   43.33   1
  -3 -10  -8  293.12   45.00   4
   3  10   8  248.19   41.25   2
  -3  10  -8  217.65   38.93   5
  -3  10  -9  -19.83   31.61   1
  -3 -10  -9    7.30   31.72   4
   3  10   9   78.49   35.73   2
  -3  10  -9   19.82   29.83   5
  -3  10 -10   99.98   38.24   1
  -3  10 -10  156.54   40.03   5
  -3 -10 -10  185.60   47.08   4
   3  10  10   97.78   38.37   2
  -3 -11  11   94.03   39.00   2
   3  11 -11  128.00   41.49   1
  -3 -11  10  -47.68   33.62   2
   3  11 -10   13.26   31.02   1
  -3 -11   9   -6.34   30.97   2
  -3  11   9   21.88   28.87   2
   3  11  -9   12.17   30.04   1
   3  11  -9   25.88   32.58   2
  -3 -11   8   52.72   30.91   2
  -3  11   8   14.78   23.82   2
   3  11  -8   21.99   26.58   1
   3 -11  -8  -17.06   26.90   4
   3  11  -8    5.98   27.33   2
  -3  11   7 1049.35   62.01   2
   3 -11  -7 1024.27   67.33   4
   3  11  -7  963.91   68.08   2
   3  11  -7  912.98   62.83   1
  -3  11   6  226.46   28.16   2
   3  11  -6  222.12   34.25   2
   3 -11  -6  185.17   32.53   4
  -3 -11   6  251.10   33.67   3
   3  11  -6  178.54   32.01   1
   3  11  -5  644.16   50.96   2
   3 -11  -5  652.44   51.13   4
  -3 -11   5  751.12   52.75   3
  -3  11   5  779.89   50.20   3
   3  11  -4   38.76   23.32   2
  -3  11   4   -3.87   18.29   3
  -3 -11   4   17.22   21.47   3
   3  11  -3  658.08   46.46   2
   3 -11  -3  561.93   39.77   7
  -3  11   3  580.46   41.63   3
   3 -11  -3  522.01   44.95   4
  -3 -11   3  528.40   45.54   3
   3  11  -2   11.67   21.43   2
   3 -11  -2   12.75   14.22   7
  -3  11   2   48.98   20.07   3
   3 -11  -2   21.08   19.05   4
  -3 -11   2   12.05   22.12   3
   3  11  -1 1721.21   81.01   2
   3 -11  -1 1904.39   85.46   4
   3 -11  -1 1753.00   76.81   7
  -3 -11   1 1582.35   72.37   4
  -3  11   1 1720.44   81.40   3
  -3 -11   1 1785.06   82.82   3
   3  11   0    7.43   18.53   2
   3 -11   0  -11.59   15.69   8
  -3  11   0   44.43   18.09   3
  -3 -11   0   -3.03   14.64   4
   3 -11   0    4.03   17.53   4
  -3 -11   0   11.20   18.61   3
   3  11   1   15.18   18.54   2
   3 -11   1   -9.03   14.71   8
  -3  11  -1   18.41   18.36   3
  -3 -11  -1   38.49   16.92   4
  -3 -11  -1   -3.60   16.64   3
   3  11   2  193.26   30.08   2
   3 -11   2  122.10   19.51   1
   3 -11   2  179.45   23.65   8
  -3  11  -2  142.81   24.43   3
  -3 -11  -2  151.18   26.31   4
  -3 -11  -2  155.52   25.55   3
   3 -11   3 1546.31   72.50   1
   3 -11   3 1614.18   75.18   8
   3  11   3 1647.13   79.46   2
  -3 -11  -3 1536.77   80.35   4
  -3 -11  -3 1500.64   72.84   3
  -3  11  -3 1529.32   75.47   3
   3 -11   4   28.40   18.75   1
   3  11   4   54.27   25.72   2
   3 -11   4   22.93   19.63   8
  -3  11  -4   50.21   20.41   3
  -3 -11  -4   44.75   26.25   4
  -3  11  -4   -4.40   20.13   4
   3  11   5  589.84   50.14   2
   3 -11   5  750.74   49.00   1
  -3 -11  -5  662.63   55.77   4
  -3  11  -5  591.60   47.75   4
   3 -11   5  607.76   46.62   8
  -3  11  -6    4.89   23.63   4
  -3 -11  -6   12.00   32.22   4
   3 -11   6    9.19   24.68   1
   3  11   6  -42.41   30.13   2
  -3  11  -6   -5.03   26.09   5
  -3  11  -7  634.65   53.81   1
  -3 -11  -7  639.10   60.47   4
   3  11   7  471.26   49.71   2
   3 -11   7  593.09   51.74   1
  -3  11  -7  583.23   52.97   5
  -3  11  -8   42.60   31.55   1
  -3 -11  -8   49.17   33.60   4
   3  11   8    6.23   33.16   2
  -3  11  -8   24.34   27.82   5
  -3  11  -9  119.29   36.89   1
  -3 -11  -9   67.55   36.00   4
   3  11   9   80.54   33.90   2
  -3  11  -9   79.55   37.78   5
  -3  11 -10   85.91   36.14   1
  -3  11 -10   78.25   39.58   5
  -3 -11 -10  142.67   43.36   4
   3  11  10   35.58   34.85   2
   3  12 -11    7.45   34.02   2
  -3 -12  11   -7.30   34.52   2
   3  12 -10   42.34   35.88   2
  -3 -12  10   -6.91   33.78   2
   3  12  -9   26.41   30.90   2
  -3 -12   9   45.29   30.96   2
   3  12  -8   61.39   34.20   2
   3 -12  -8  120.41   34.61   4
   3  12  -7   11.36   29.71   2
   3 -12  -7   -5.75   28.97   4
   3  12  -6  209.80   35.89   2
   3 -12  -6  241.48   38.49   4
  -3 -12   6  184.06   31.62   3
   3  12  -5  -29.20   24.75   2
   3 -12  -5  -20.80   25.66   4
  -3 -12   5   -9.45   25.16   3
  -3  12   5   25.01   19.93   3
   3  12  -4  801.75   54.99   2
   3 -12  -4  825.62   57.73   4
  -3  12   4  768.47   52.45   3
  -3 -12   4  877.99   56.50   3
   3  12  -3   43.04   24.50   2
   3 -12  -3   21.25   17.52   7
  -3  12   3   45.00   21.03   3
   3 -12  -3   70.79   23.80   4
  -3 -12   3   31.19   22.69   3
   3 -12  -2  910.79   59.37   4
   3 -12  -2 1014.62   54.27   7
   3  12  -2  987.49   58.67   2
  -3 -12   2 1010.88   60.43   3
  -3  12   2  924.63   57.65   3
   3  12  -1   -7.98   20.87   2
   3 -12  -1   15.73   17.33   7
  -3  12   1   -4.03   20.48   3
   3 -12  -1  -17.65   22.22   4
  -3 -12   1    4.18   20.65   3
   3 -12   0 1095.36   56.84   8
   3 -12   0 1103.07   64.22   4
   3  12   0 1265.57   65.57   2
  -3 -12   0 1034.68   57.16   4
  -3 -12   0 1201.54   65.13   3
  -3  12   0 1158.50   63.57   3
   3  12   1  530.93   43.80   2
   3 -12   1  628.85   41.45   8
  -3 -12  -1  722.03   45.64   4
  -3 -12  -1  667.87   46.46   3
  -3  12  -1  651.46   47.79   3
   3  12   2   21.13   21.55   2
   3 -12   2   66.25   20.02   8
  -3  12  -2   31.86   21.99   3
  -3 -12  -2   71.91   22.97   4
  -3 -12  -2   68.09   21.07   3
   3  12   3  183.20   31.11   2
   3 -12   3  207.87   27.39   8
  -3  12  -3  190.14   28.69   3
  -3 -12  -3  254.68   34.42   4
  -3 -12  -3  129.83   25.48   3
   3  12   4   33.49   25.24   2
   3 -12   4  -23.40   21.47   8
  -3  12  -4   11.75   19.53   3
  -3 -12  -4   -5.22   22.99   4
  -3  12  -4   -4.61   21.07   4
   3 -12   5   -4.10   21.66   1
   3  12   5   40.98   27.52   2
   3 -12   5   12.87   22.04   8
  -3 -12  -5   28.68   27.74   4
  -3  12  -5   52.84   23.72   4
  -3  12  -6  631.62   52.83   5
  -3  12  -6  559.11   49.59   1
  -3  12  -6  674.76   52.66   4
  -3 -12  -6  556.37   57.67   4
   3 -12   6  575.69   47.99   1
   3  12   6  552.99   52.92   2
  -3  12  -7   -5.60   27.07   5
  -3  12  -7   44.37   28.48   1
  -3 -12  -7   27.03   30.52   4
   3  12   7   29.78   29.40   2
  -3  12  -8  226.02   39.88   5
  -3  12  -8  213.65   39.14   1
  -3 -12  -8  282.74   45.12   4
   3  12   8  185.91   39.52   2
  -3  12  -9  -19.89   28.82   5
  -3 -12  -9    7.69   33.42   4
   3  12   9  -27.45   32.82   2
  -3  12  -9    6.64   31.06   1
  -3 -12 -10  112.93   40.74   4
   3  12  10   50.77   36.66   2
  -3  12 -10  150.47   40.23   1
   3  13 -10    7.15   33.06   2
   3  13  -9  127.94   37.60   2
   3  13  -8   69.10   32.93   2
   3 -13  -8   76.10   32.33   4
   3  13  -7  480.11   50.22   2
   3 -13  -7  529.85   53.61   4
   3  13  -6  223.50   37.82   2
   3 -13  -6  232.63   37.44   4
  -3 -13   6  251.56   35.15   3
   3  13  -5  418.51   43.02   2
   3 -13  -5  526.36   49.50   4
  -3 -13   5  472.55   45.17   3
  -3  13   5  416.46   41.46   3
   3  13  -4   43.32   25.18   2
  -3  13   4   22.04   21.77   3
   3 -13  -4   10.57   27.38   4
  -3 -13   4   14.70   23.95   3
   3  13  -3  643.65   49.30   2
   3 -13  -3  759.76   46.92   7
  -3  13   3  730.98   51.29   3
   3 -13  -3  641.69   52.02   4
  -3 -13   3  724.84   53.58   3
   3  13  -2   66.19   25.14   2
   3 -13  -2   71.81   19.36   7
  -3  13   2   43.55   22.83   3
   3 -13  -2   34.00   25.22   4
  -3 -13   2   41.81   24.57   3
   3  13  -1  711.12   48.75   2
   3 -13  -1  566.60   39.24   7
  -3  13   1  602.38   45.79   3
   3 -13  -1  576.11   48.28   4
  -3 -13   1  596.37   47.72   3
   3  13   0  223.70   31.34   2
   3 -13   0  209.96   25.18   8
  -3  13   0  229.16   33.77   3
   3 -13   0  246.93   33.96   4
  -3 -13   0  242.88   26.91   4
  -3 -13   0  228.75   32.01   3
   3 -13   1 2593.02  110.61   8
   3  13   1 2733.65  119.89   2
  -3 -13  -1 2639.89  116.11   4
  -3  13  -1 3036.44  121.84   3
  -3 -13  -1 2860.21  119.94   3
   3 -13   2 3043.13  123.59   8
   3  13   2 2957.30  130.11   2
  -3 -13  -2 3219.95  132.69   4
  -3 -13  -2 3077.78  128.56   3
  -3  13  -2 3156.18  130.48   3
   3  13   3   -4.75   23.89   2
   3 -13   3  -11.02   18.68   8
  -3  13  -3    8.58   20.07   3
  -3 -13  -3    4.97   24.04   4
  -3 -13  -3    3.92   19.53   3
   3  13   4    5.05   24.16   2
   3 -13   4   19.89   22.61   8
  -3  13  -4    4.25   22.83   3
  -3 -13  -4   16.38   26.39   4
  -3  13  -4   28.99   24.80   4
  -3 -13  -5 1072.69   72.48   4
  -3  13  -5 1038.83   65.22   4
   3 -13   5  892.62   57.74   8
   3  13   5 1049.38   67.67   2
  -3 -13  -6   12.92   32.86   4
   3  13   6   17.27   28.13   2
  -3  13  -6   15.44   23.24   5
   3  13   7  178.91   39.10   2
  -3 -13  -7   69.55   37.22   4
   3  13   8    6.59   31.17   2
  -3 -13  -8    7.42   34.32   4
   3  13   9   91.29   37.79   2
  -3 -13  -9   62.79   37.61   4
   3  14 -10  115.75   40.65   2
   3  14  -9   89.01   37.50   2
   3  14  -8  483.16   52.32   2
   3 -14  -8  539.72   56.15   4
   3  14  -7  126.94   34.82   2
   3 -14  -7  102.52   36.33   4
   3  14  -6  238.22   38.02   2
   3 -14  -6  196.63   37.28   4
  -3 -14   6  158.01   34.49   3
   3  14  -5  -53.41   26.63   2
   3 -14  -5  -17.64   28.72   4
  -3 -14   5   37.44   28.72   3
  -3  14   5   -4.70   25.02   3
   3  14  -4  475.83   44.94   2
   3 -14  -4  483.60   47.51   4
  -3 -14   4  355.58   43.09   3
  -3  14   4  469.38   43.54   3
   3  14  -3   14.66   25.08   2
   3 -14  -3  -16.18   25.78   4
  -3 -14   3  -15.31   24.40   3
  -3  14   3   -4.67   24.22   3
   3  14  -2  298.54   37.11   2
   3 -14  -2  259.26   36.21   4
  -3 -14   2  254.16   39.68   3
  -3  14   2  233.06   34.21   3
   3  14  -1  109.78   28.54   2
  -3  14   1   51.15   27.30   3
   3 -14  -1   40.27   23.88   4
  -3 -14   1   48.63   25.03   3
   3 -14   0 4124.21  165.23   4
  -3 -14   0 4141.40  164.52   3
  -3  14   0 3829.82  160.34   3
   3  14   0 3936.92  161.56   2
   3  14   1  783.50   55.41   2
  -3 -14  -1  760.95   52.31   4
  -3 -14  -1  771.77   54.94   3
  -3  14  -1  873.84   57.36   3
  -3 -14  -2 1309.82   74.92   4
  -3 -14  -2 1239.19   72.25   3
  -3  14  -2 1342.25   75.52   3
   3  14   2 1436.94   77.37   2
   3  14   3  216.11   34.54   2
  -3 -14  -3  209.52   34.41   4
  -3 -14  -3  135.68   27.85   3
  -3  14  -3  106.39   27.93   3
   3  14   4  351.15   42.15   2
  -3 -14  -4  434.45   47.28   4
  -3  14  -4  464.88   44.44   4
  -3  14  -4  412.68   41.08   3
   3  14   5   11.26   26.94   2
  -3 -14  -5   24.79   28.33   4
   3  14   6  455.31   49.75   2
  -3 -14  -6  414.25   51.31   4
   3  14   7   51.03   34.55   2
  -3 -14  -7   -7.16   31.94   4
   3  14   8   67.81   37.13   2
  -3 -14  -8   98.99   39.90   4
   3  14   9  -28.73   32.83   2
  -3 -14  -9   -8.01   35.72   4
   3  15 -10   21.93   34.59   2
   3  15  -9  257.70   44.56   2
   3 -15  -9  214.95   43.81   4
   3  15  -8   39.62   34.25   2
   3 -15  -8   69.60   36.43   4
   3  15  -7  786.52   64.80   2
   3 -15  -7  725.79   64.22   4
   3  15  -6  100.17   36.20   2
   3 -15  -6  110.12   34.10   4
  -3 -15   6  161.44   34.24   3
   3  15  -5  267.48   38.68   2
   3 -15  -5  248.81   41.41   4
  -3 -15   5  243.62   39.30   3
  -3  15   5  223.96   35.43   3
   3  15  -4    5.35   26.13   2
   3 -15  -4   17.89   28.83   4
  -3 -15   4    5.55   27.13   3
  -3  15   4   34.90   26.78   3
   3  15  -3  226.35   35.65   2
   3 -15  -3  332.28   40.70   4
  -3 -15   3  266.96   40.10   3
  -3  15   3  268.77   37.96   3
   3  15  -2   39.50   24.96   2
  -3  15   2   64.68   26.81   3
   3 -15  -2  115.59   32.31   4
  -3 -15   2   74.52   29.15   3
   3 -15  -1  914.13   62.20   4
   3  15  -1  822.81   57.16   2
  -3 -15   1  769.70   58.53   3
   3  15   0  107.65   29.59   2
   3 -15   0   94.45   29.94   4
  -3 -15   0   50.76   26.91   3
  -3  15   0   84.62   27.76   3
   3  15   1  624.00   50.79   2
  -3 -15  -1  630.68   48.37   4
  -3 -15  -1  591.89   50.01   3
  -3  15  -1  581.97   49.88   3
   3  15   2  547.84   49.43   2
  -3 -15  -2  406.28   42.95   4
  -3 -15  -2  547.65   48.27   3
  -3  15  -2  541.20   46.43   3
  -3 -15  -3  462.03   46.75   4
   3  15   3  371.12   42.47   2
  -3  15  -3  360.88   39.71   3
   3  15   4  145.39   34.16   2
  -3 -15  -4  191.31   37.89   4
  -3  15  -4  163.54   32.71   4
  -3  15  -4  220.41   35.67   3
   3  15   5  258.95   41.19   2
  -3 -15  -5  374.07   48.25   4
   3  15   6    6.22   26.69   2
  -3 -15  -6   -6.92   30.46   4
   3  15   7  190.98   40.39   2
  -3 -15  -7  184.45   46.91   4
   3  15   8   55.67   36.44   2
  -3 -15  -8   62.44   36.55   4
   3  16  -9  113.57   39.44   2
   3 -16  -9    7.43   33.56   4
   3  16  -8  324.99   45.68   2
   3 -16  -8  239.23   46.59   4
   3  16  -7  102.91   33.75   2
   3 -16  -7   77.40   33.77   4
   3  16  -6  262.81   41.63   2
   3 -16  -6  319.67   45.57   4
  -3 -16   6  370.27   47.15   3
   3  16  -5  203.55   37.37   2
   3 -16  -5  203.20   39.11   4
  -3 -16   5  251.59   41.58   3
  -3  16   5  110.48   34.30   3
   3  16  -4  997.97   68.65   2
   3 -16  -4  882.71   68.61   4
  -3  16   4  955.19   65.49   3
  -3 -16   4 1060.32   71.84   3
   3  16  -3   -5.38   27.38   2
   3 -16  -3  -36.30   30.18   4
  -3 -16   3  -34.69   30.24   3
  -3  16   3  -37.01   29.13   3
   3  16  -2  401.29   43.88   2
   3 -16  -2  477.25   49.05   4
  -3 -16   2  475.95   48.68   3
  -3  16   2  370.88   44.06   3
   3  16  -1   77.49   30.86   2
   3 -16  -1  124.30   33.96   4
  -3 -16   1  105.36   33.56   3
  -3  16   1  105.92   30.74   3
   3  16   0  455.98   44.79   2
   3 -16   0  476.93   47.93   4
  -3 -16   0  454.53   46.56   3
  -3  16   0  471.41   47.33   3
   3  16   1   26.17   26.62   2
  -3 -16  -1   15.81   26.81   3
  -3  16  -1    5.29   26.13   3
   3  16   2  573.20   51.10   2
  -3 -16  -2  409.50   45.76   4
  -3 -16  -2  564.78   50.11   3
  -3  16  -2  554.80   49.78   3
  -3 -16  -3  206.94   36.06   4
   3  16   3  161.66   36.30   2
  -3  16  -3  194.70   35.89   3
   3  16   4   70.26   30.04   2
  -3 -16  -4  155.81   38.02   4
  -3  16  -4  115.51   30.81   4
  -3  16  -4  192.86   33.12   3
   3  16   5   24.55   29.35   2
  -3 -16  -5  -20.11   32.05   4
   3  16   6  503.51   54.70   2
  -3 -16  -6  550.80   58.59   4
   3  16   7   81.67   35.67   2
  -3 -16  -7   68.32   39.40   4
   3  16   8   64.26   34.93   2
  -3 -16  -8   55.97   35.26   4
   3  17  -9  165.90   42.48   2
   3 -17  -9  115.12   41.09   4
   3  17  -8    6.93   33.48   2
   3 -17  -8  -22.59   35.22   4
   3  17  -7  145.48   39.24   2
   3 -17  -7  271.68   45.87   4
   3  17  -6  113.52   36.02   2
   3 -17  -6   99.73   37.08   4
  -3 -17   6  121.15   35.29   3
   3  17  -5  298.02   45.02   2
   3 -17  -5  296.18   45.06   4
  -3 -17   5  328.44   45.38   3
  -3  17   5  310.42   43.75   3
   3  17  -4  -41.05   29.83   2
   3 -17  -4  -39.80   30.68   4
  -3 -17   4  -24.90   31.66   3
  -3  17   4  -11.16   26.69   3
   3  17  -3  601.68   55.70   2
   3 -17  -3  682.85   61.41   4
  -3 -17   3  660.93   59.02   3
  -3  17   3  672.11   55.09   3
   3  17  -2  412.68   45.60   2
   3 -17  -2  313.46   44.94   4
  -3 -17   2  365.94   46.50   3
  -3  17   2  308.71   43.86   3
   3  17  -1  874.19   64.06   2
   3 -17  -1  906.16   67.05   4
  -3 -17   1  906.85   67.14   3
  -3  17   1  774.83   62.32   3
   3  17   0  -21.88   27.54   2
   3 -17   0   29.21   27.94   4
  -3 -17   0   11.52   26.32   3
  -3  17   0   11.24   27.73   3
   3  17   1  418.67   45.78   2
  -3 -17  -1  386.05   45.09   3
  -3  17  -1  353.87   43.84   3
   3  17   2  456.33   47.66   2
  -3 -17  -2  413.13   46.52   4
  -3 -17  -2  308.43   41.24   3
  -3  17  -2  431.78   46.63   3
  -3 -17  -3  381.88   47.56   4
   3  17   3  449.84   48.26   2
  -3  17  -3  474.15   48.06   3
   3  17   4  177.28   38.95   2
  -3 -17  -4  174.58   39.61   4
   3  17   5  197.95   39.51   2
  -3 -17  -5  207.62   46.48   4
   3  17   6   -6.68   30.89   2
  -3 -17  -6  -14.75   34.10   4
   3  17   7  231.05   44.51   2
  -3 -17  -7  241.43   47.83   4
   3  18  -8   35.35   34.19   2
   3 -18  -8   31.21   33.93   4
   3  18  -7   -6.78   31.00   2
   3 -18  -7   91.64   37.32   4
   3  18  -6  241.14   40.92   2
   3 -18  -6  170.95   41.60   4
  -3 -18   6   99.90   37.05   3
   3  18  -5    6.33   29.28   2
   3 -18  -5    7.21   30.92   4
  -3 -18   5   92.64   37.62   3
  -3  18   5    5.83   29.94   3
   3  18  -4  243.38   42.16   2
   3 -18  -4  111.37   35.46   4
  -3 -18   4  183.08   40.81   3
  -3  18   4  164.64   37.47   3
   3  18  -3  152.70   35.78   2
   3 -18  -3  127.23   37.33   4
  -3 -18   3   51.53   33.55   3
  -3  18   3  106.28   33.99   3
   3  18  -2  612.55   53.95   2
   3 -18  -2  510.12   54.38   4
  -3 -18   2  563.78   57.06   3
  -3  18   2  509.43   53.55   3
   3  18  -1   80.46   31.80   2
   3 -18  -1   81.36   32.57   4
  -3 -18   1  137.01   36.34   3
  -3  18   1  100.84   34.37   3
   3  18   0   97.74   32.03   2
   3 -18   0  122.64   36.01   4
  -3 -18   0  145.89   38.42   3
  -3  18   0   17.80   26.92   3
   3  18   1   -5.79   30.80   2
  -3 -18  -1    5.92   28.31   3
  -3  18  -1   -5.93   30.16   3
  -3 -18  -2  252.18   38.88   3
  -3  18  -2  260.69   41.19   3
  -3 -18  -3   74.49   31.97   4
   3  18   3   67.15   28.67   2
  -3  18  -3  111.92   32.01   3
   3  18   4  413.26   48.85   2
  -3 -18  -4  373.01   49.05   4
   3  18   5  125.61   36.57   2
  -3 -18  -5   92.67   35.35   4
   3  18   6   34.50   34.76   2
  -3 -18  -6   30.23   34.96   4
   3  18   7   21.56   35.83   2
  -3 -18  -7   -7.96   35.95   4
   3  19  -7  -34.72   33.93   2
   3 -19  -7   39.55   38.64   4
   3  19  -6    6.79   33.49   2
   3 -19  -6   -7.73   33.59   4
  -3 -19   6   48.69   34.33   3
   3  19  -5   45.71   33.85   2
   3 -19  -5   37.56   34.34   4
  -3 -19   5   34.62   34.18   3
  -3  19   5   12.22   26.57   3
   3  19  -4   -6.28   31.62   2
   3 -19  -4  -36.29   35.08   4
  -3 -19   4   -6.86   32.81   3
  -3  19   4   18.50   30.43   3
   3  19  -3  171.65   37.06   2
   3 -19  -3  203.04   41.28   4
  -3 -19   3  297.94   47.28   3
  -3  19   3  223.37   40.68   3
   3  19  -2    6.05   30.18   2
   3 -19  -2   47.33   33.03   4
  -3 -19   2   13.33   31.18   3
  -3  19   2   -6.23   29.15   3
   3  19  -1   96.35   32.16   2
   3 -19  -1   85.21   36.48   4
  -3 -19   1   78.44   32.04   3
  -3  19   1   68.67   34.48   3
   3  19   0   66.21   31.78   2
   3 -19   0   19.25   31.37   4
  -3 -19   0   12.79   31.59   3
  -3  19   0   75.04   33.60   3
   3  19   1   84.64   32.55   2
  -3 -19  -1   37.42   32.11   3
  -3  19  -1  112.54   36.16   3
   3  19   2  438.16   50.57   2
  -3 -19  -2  447.17   49.95   3
  -3  19  -2  318.15   44.41   3
   3  19   2  379.37   46.20   3
  -3 -19  -3   51.91   31.07   4
   3  19   3   38.16   30.78   2
  -3  19  -3   61.95   32.73   3
   3  19   4   59.35   32.91   2
  -3 -19  -4   27.54   34.01   4
   3  19   5   13.66   34.40   2
  -3 -19  -5   51.26   36.88   4
   3  19   6  -49.64   37.42   2
  -3 -19  -6   46.51   35.00   4
   3  20  -7  -14.33   34.64   2
   3  20  -6  111.10   36.83   2
  -3 -20   6  115.16   40.46   3
   3 -20  -6  135.96   44.56   4
   3  20  -5   26.76   32.70   2
   3 -20  -5   15.60   34.36   4
  -3 -20   5   43.14   37.95   3
   3  20  -4  246.71   45.15   2
   3 -20  -4  241.50   44.97   4
  -3 -20   4  256.96   46.32   3
  -3  20   4  302.89   47.07   3
   3  20  -3   44.61   33.62   2
   3 -20  -3    7.29   35.24   4
  -3 -20   3  -28.25   36.59   3
  -3  20   3  -38.98   34.58   3
   3  20  -2  138.98   38.30   2
   3 -20  -2  105.84   37.80   4
  -3 -20   2  153.23   39.52   3
  -3  20   2  143.76   40.13   3
   3  20  -1    6.28   29.04   2
   3 -20  -1   -6.84   35.12   4
  -3 -20   1  -13.69   31.28   3
  -3  20   1    6.55   31.66   3
   3  20   0  125.51   36.17   2
  -3 -20   0  120.83   40.09   3
  -3  20   0  137.81   38.09   3
   3  20   1   56.69   31.49   2
  -3 -20  -1   52.32   33.65   3
  -3  20  -1  118.03   34.37   3
   3  20   2  218.34   44.57   2
  -3 -20  -2  343.17   45.24   3
  -3  20  -2  189.62   39.06   3
   3  20   2  239.41   42.00   3
   3  20   3    6.60   32.58   2
  -3  20  -3  -25.96   31.04   3
   3  20   4   95.46   40.34   2
  -3 -20  -4   99.99   36.10   4
   3  20   5   35.15   34.34   2
  -3 -20  -5   -7.51   33.50   4
   3  20   6   94.34   37.35   2
  -3 -20  -6   78.52   42.97   4
  -3 -21   6   14.86   35.91   3
   3  21  -6  -35.28   33.00   2
   3  21  -5   20.53   32.37   2
   3 -21  -5   48.28   38.06   4
  -3 -21   5  -52.13   38.58   3
   3  21  -4  -26.81   32.06   2
   3 -21  -4   62.48   32.58   4
  -3 -21   4   44.48   35.07   3
  -3  21   4   33.53   36.02   3
   3  21  -3  105.67   35.85   2
   3 -21  -3   52.98   33.41   4
  -3 -21   3   44.07   35.21   3
  -3  21   3  108.44   36.78   3
   3  21  -2   -6.56   33.04   2
   3 -21  -2  -21.97   33.47   4
  -3 -21   2  -43.53   33.16   3
  -3  21   2   13.65   32.99   3
   3  21  -1  228.17   43.24   2
   3 -21  -1  206.19   44.30   4
  -3 -21   1  228.69   43.66   3
  -3  21   1  253.53   44.35   3
   3  21   0   19.53   32.15   2
  -3 -21   0   77.07   38.60   3
  -3  21   0   27.43   35.23   3
   3  21   1  568.85   56.83   2
  -3  21  -1  404.37   52.44   3
   3  21   1  489.01   56.04   3
   3  21   2  286.42   46.22   2
  -3  21  -2  218.49   43.25   3
   3  21   3  102.36   36.53   2
  -3  21  -3  142.23   38.10   3
  -3 -21  -4   36.87   38.21   4
   3  21   4    7.02   32.85   2
  -3 -21  -5  123.85   40.82   4
   3  21   5  223.47   45.77   2
   3  22  -5  -55.93   31.99   2
   3  22  -4  137.71   39.16   2
   3 -22  -4  169.09   44.26   4
  -3 -22   4  168.45   42.46   3
  -3  22   4  160.10   38.97   3
   3  22  -3    6.83   29.70   2
   3 -22  -3    7.82   34.85   4
  -3 -22   3   30.43   35.58   3
  -3  22   3    7.04   33.67   3
   3  22  -2  -33.91   33.82   2
   3 -22  -2   30.28   38.50   4
  -3 -22   2   67.69   39.69   3
  -3  22   2   49.68   38.44   3
   3  22  -1  -74.12   33.94   2
   3 -22  -1  -29.43   36.69   4
  -3 -22   1   59.39   38.82   3
  -3  22   1   -7.13   33.36   3
   3  22   0   26.89   32.53   2
  -3 -22   0   36.43   34.10   3
  -3  22   0   71.40   38.69   3
   3  22   0   49.25   36.14   3
   3  22   1   81.17   35.07   2
  -3  22  -1   28.54   34.14   3
   3  22   1   20.66   34.36   3
   3  22   2  144.24   39.74   2
  -3  22  -2   42.59   37.23   3
   3  22   3  -28.09   34.31   2
  -3  22  -3   49.23   35.41   3
   3  22   4  252.09   46.68   2
   3  23  -3  252.45   44.47   2
  -3  23   3  174.74   44.97   3
   3  23  -2  -20.89   35.07   2
   3 -23  -2  -15.60   36.90   4
  -3 -23   2   31.08   37.96   3
  -3  23   2   -7.35   35.15   3
   3  23  -2  -37.49   41.97   3
   3  23  -1   69.35   36.07   2
   3 -23  -1  106.24   40.87   4
  -3 -23   1  145.88   41.70   3
  -3  23   1   73.92   40.50   3
   3  23  -1  111.20   41.93   3
  -3  23   0  -14.81   36.93   3
   3  23   0  -21.89   37.81   3
  -3 -23   0  -52.85   34.09   3
   3  23   0   20.74   34.47   2
   3  23   1   41.75   36.82   2
  -3  23  -1  155.15   41.44   3
   3  23   1   78.41   37.04   3
   3  23   2  -14.12   34.48   2
  -3  23  -2    7.35   33.98   3
   4   0 -12  146.42   40.89   1
   4   0 -12  105.89   37.98   6
  -4   0  12  182.49   42.81   2
   4   0 -11  -20.56   34.51   1
   4   0 -11  -14.07   30.58   6
  -4   0  11  -12.99   30.37   2
   4   0 -10  499.82   53.38   1
   4   0 -10  593.63   57.83   6
  -4   0  10  555.40   53.58   2
   4   0  -9   11.53   31.75   1
   4   0  -9   29.22   26.70   6
  -4   0   9    5.30   25.33   2
   4   0  -8  431.42   46.24   1
   4   0  -8  480.78   45.57   6
  -4   0   8  476.37   43.44   2
   4   0  -7  -18.55   24.02   1
   4   0  -7    9.24   21.11   6
  -4   0   7   -4.05   20.00   2
  -4   0   6 4883.08  179.03   2
  -4   0   6 4904.06  177.00   3
   4   0  -6 4562.76  182.37   1
  -4   0   5    8.61   15.95   2
   4   0  -5    3.59   19.48   1
   4   0  -4 7215.79  238.65   4
  -4   0   4 7169.51  248.53   2
   4   0  -4 7299.37  244.90   2
   4   0  -4 7247.44  254.19   1
  -4   0   4 7235.29  251.99   3
   4   0  -3   10.85   15.30   1
  -4   0   3   16.51    9.76   6
  -4   0   3   -5.49   10.32   2
   4   0  -3    3.11    8.06   2
  -4   0   3   -3.13    5.93   4
  -4   0   3   12.95   10.33   3
   4   0  -2 4118.35  143.93   2
   4   0  -2 4252.24  152.08   1
  -4   0   2 4131.03  148.23   1
  -4   0   2 4126.97  142.05   4
   4   0  -2 4031.96  142.24   2
  -4   0   2 4466.20  144.44   2
  -4   0   2 4171.00  142.66   4
  -4   0   2 4226.24  152.11   3
   4   0  -1   -9.04   13.34   1
  -4   0   1   -3.76    8.39   1
   4   0  -1    2.03   10.22   7
   4   0  -1   34.70    8.15   3
   4   0  -1   -1.97    5.55   2
   4   0  -1   -4.34    6.67   2
  -4   0   1   35.43   12.59   3
   4   0   0    7.80    5.97   2
  -4   0   0    9.06    5.58   2
  -4   0   0   22.43   10.22   1
   4   0   0    6.68   12.26   1
  -4   0   0   10.26    8.53   7
   4   0   0    6.76    8.00   3
  -4   0   0   15.32   10.20   4
  -4   0  -1    7.21    6.47   2
   4   0   1    2.30    7.07   2
   4   0   1   16.34   11.99   1
  -4   0  -1   -1.94    9.80   1
   4   0   1    6.23   10.47   8
  -4   0  -1    5.45    8.41   7
   4   0   1   32.47    7.48   3
  -4   0  -1   -7.02   11.68   4
   4   0   1    5.76    8.57   4
  -4   0  -1   20.13    9.13   3
   4   0   2 7302.49  248.35   1
   4   0   2 7184.09  246.79   8
  -4   0  -2 7040.06  242.99   8
  -4   0  -2 6932.90  237.83   2
   4   0   2 7238.72  240.03   2
  -4   0  -2 7157.75  250.09   4
   4   0   2 7408.74  239.32   3
  -4   0  -2 7154.71  240.84   3
   4   0   3    1.96   10.60   2
  -4   0  -3   11.43    8.14   2
   4   0   3    2.87   14.30   1
   4   0   3    2.73   15.73   8
  -4   0  -3    9.80   15.28   4
  -4   0  -3   -9.69    8.56   3
   4   0   4 2174.67   92.21   8
   4   0   4 2105.60   85.75   2
   4   0   4 2109.47   91.58   1
  -4   0  -4 2125.89   95.53   4
  -4   0  -5   -3.95   17.41   5
  -4   0  -5    4.30   21.22   4
   4   0   5   -3.01   14.07   2
   4   0   5   29.99   17.93   1
  -4   0  -6  880.71   59.19   5
   4   0   6 1018.69   55.39   2
  -4   0  -6  956.66   62.85   4
   4   0   6  952.05   58.95   1
  -4   0  -7   10.31   27.44   5
   4   0   7   -4.14   20.04   2
  -4   0  -7   10.73   26.75   4
   4   0   7   23.72   24.58   1
  -4   0  -8  628.97   56.02   4
   4   0   8  582.45   52.37   1
  -4   0  -8  452.35   50.94   5
  -4   0  -9  -19.26   30.70   5
  -4   0  -9   -6.27   31.55   1
  -4   0  -9   19.16   30.55   4
  -4   0 -10   70.24   37.46   5
  -4   0 -10   47.50   36.20   1
  -4   0 -10  102.92   35.96   4
  -4   0 -11   50.88   35.15   1
  -4   0 -11    7.58   35.04   5
   4  -1 -12   50.68   36.46   1
   4   1 -12   44.42   35.41   1
   4   1 -12   -7.49   35.45   6
  -4   1  12   13.95   34.77   2
  -4  -1  12    7.07   34.91   2
   4  -1 -11    6.77   34.47   1
   4   1 -11   83.08   35.61   1
   4   1 -11   34.81   33.73   6
   4  -1 -11  120.75   36.87   6
  -4  -1  11  117.89   33.38   2
  -4   1  11   83.83   32.23   2
   4  -1 -10   56.21   32.08   1
   4   1 -10   31.97   31.91   1
   4  -1 -10   65.24   33.51   6
   4   1 -10   51.03   34.28   6
  -4  -1  10   41.77   31.51   2
  -4   1  10   17.57   27.11   2
   4  -1  -9  592.38   55.31   1
   4   1  -9  723.38   58.52   1
   4  -1  -9  639.24   57.33   6
   4   1  -9  645.90   55.61   6
  -4  -1   9  642.45   52.88   2
  -4   1   9  681.00   53.34   2
   4  -1  -8    5.14   24.83   1
   4   1  -8   -5.26   25.98   1
   4   1  -8   -5.15   23.53   6
   4  -1  -8  -15.92   25.37   6
  -4  -1   8   -9.47   24.77   2
  -4   1   8  -13.83   24.33   2
   4  -1  -7  572.94   46.44   1
   4   1  -7  502.29   45.89   1
   4   1  -7  458.01   42.79   6
  -4  -1   7  610.66   44.85   2
  -4   1   7  490.46   41.99   2
  -4  -1   6  190.81   26.31   2
  -4   1   6  138.42   25.53   2
  -4   1   6  229.87   23.40   3
  -4  -1   6  199.58   25.84   3
   4   1  -6  145.15   27.27   1
   4  -1  -6  186.83   29.37   1
  -4  -1   5 6940.31  242.85   2
  -4   1   5 6823.17  240.47   2
   4  -1  -5 6860.60  246.98   1
   4   1  -5 6921.81  247.33   1
  -4  -1   5 6958.04  242.63   3
  -4   1   5 6840.16  242.27   3
   4  -1  -4 2805.51  103.82   4
  -4   1   4 3058.74  110.37   2
   4  -1  -4 2887.08  107.12   2
  -4  -1   4 2908.40  111.54   2
   4   1  -4 2818.76  115.67   1
   4  -1  -4 3050.43  116.82   1
  -4  -1   4 2982.97  114.91   3
  -4   1   4 2954.17  114.44   3
   4  -1  -3 2574.22  101.53   1
   4   1  -3 2547.94  101.76   1
  -4  -1   3 2587.55   96.01   6
  -4   1   3 2555.24   93.91   2
   4   1  -3 2427.33   93.08   2
   4  -1  -3 2583.64   92.24   2
  -4  -1   3 2717.02   96.83   2
  -4  -1   3 2389.16   86.90   4
  -4   1   3 2655.32   91.14   4
  -4   1   3 2634.47  100.86   3
  -4  -1   3 2561.60  100.40   3
   4   1  -2    8.10    8.70   2
   4  -1  -2    4.86   12.93   1
   4   1  -2   -2.42   13.10   1
  -4  -1   2    5.94    9.15   1
  -4   1   2    3.66    7.65   2
   4  -1  -2    4.36    6.05   2
   4   1  -2   -4.16    6.99   2
  -4  -1   2   -1.00    5.62   4
  -4   1   2    2.71    6.83   4
  -4  -1   2   -2.15    6.62   4
  -4  -1   2   12.08   12.75   3
   4   1  -2   11.90    7.40   3
  -4   1   2   12.04   12.37   3
   4   1  -1 1989.18   80.22   1
   4  -1  -1 2134.51   81.46   1
   4   1  -1 1949.09   73.31   2
   4  -1  -1 1887.25   69.51   2
  -4  -1   1 1967.89   77.13   1
   4   1  -1 2043.97   77.50   7
   4  -1  -1 1955.20   79.04   7
   4  -1  -1 1926.50   69.10   2
   4   1  -1 2019.67   72.39   2
  -4  -1   1 2066.11   74.57   4
  -4   1   1 1940.67   75.52   4
  -4   1   1 2094.56   80.83   3
   4   1  -1 2023.01   77.22   3
   4  -1  -1 2040.99   77.28   3
  -4  -1   1 1990.87   80.08   3
   4   1   0   14.87    7.47   2
  -4  -1   0    5.61    6.57   2
  -4   1   0    8.12    4.51   2
   4  -1   0    9.84    4.76   2
  -4  -1   0    5.50    9.05   1
  -4   1   0    5.71    9.10   1
   4  -1   0   -2.27   11.76   1
   4   1   0    2.18   11.30   1
  -4   1   0   -3.64    8.32   7
  -4  -1   0    1.60    7.63   7
   4   1   0    6.84    7.91   3
   4  -1   0    8.57    8.20   3
  -4  -1   0   11.12   10.54   4
  -4  -1   0    6.09   10.43   3
   4   1   0   -7.90    7.56   4
  -4   1   0    4.09   11.07   3
  -4   1  -1 3342.72  115.11   2
  -4  -1  -1 3286.12  117.85   2
  -4   1  -1 3462.92  124.52   1
   4  -1   1 3362.86  127.26   1
   4   1   1 3365.63  126.50   1
  -4  -1  -1 3430.15  123.23   1
   4  -1   1 3409.93  125.75   8
   4   1   1 3407.24  123.82   8
  -4  -1  -1 3569.03  122.42   7
  -4   1  -1 3511.95  123.84   7
   4   1   1 3377.50  119.39   2
   4  -1   1 3430.39  116.12   2
  -4   1  -1 3489.00  127.36   4
  -4  -1  -1 3436.82  126.64   4
  -4   1  -1 3394.16  122.95   3
   4   1   1 3389.33  120.60   3
   4  -1   1 3510.34  124.35   4
  -4  -1  -1 3481.83  123.35   3
   4  -1   1 3472.41  121.14   3
   4  -1   2  132.24   13.20   2
   4   1   2  125.77   15.41   2
  -4   1  -2  145.49   12.91   2
  -4  -1  -2  192.77   15.68   2
   4  -1   2  170.25   21.50   1
   4   1   2  166.60   20.54   1
   4   1   2  154.56   18.81   8
   4  -1   2  126.60   18.79   8
  -4  -1  -2  161.51   16.61   8
   4   1   2  164.15   13.52   3
   4  -1   2  124.90   13.14   3
  -4  -1  -2  113.56   19.51   4
  -4   1  -2  164.27   20.81   4
  -4  -1  -2  162.51   15.37   3
  -4   1  -2  141.63   15.09   3
   4   1   3 3736.67  137.78   1
   4  -1   3 3492.82  137.88   1
   4  -1   3 3747.51  138.12   8
   4   1   3 3735.18  136.63   8
   4  -1   3 3649.27  129.92   2
   4   1   3 3612.39  132.26   2
  -4  -1  -3 3816.99  129.93   2
  -4   1  -3 3641.31  140.78   4
  -4  -1  -3 3526.73  140.35   4
  -4   1  -3 3506.93  126.98   3
  -4  -1  -3 3634.64  126.79   3
   4  -1   4  319.25   31.08   1
   4   1   4  333.58   30.08   1
   4  -1   4  248.08   28.48   8
  -4  -1  -4  360.40   31.16   5
   4  -1   4  329.40   25.70   2
  -4   1  -4  301.84   32.16   4
  -4  -1  -4  368.53   33.77   4
   4   1   4  352.96   27.43   2
  -4   1  -5   44.51   22.86   5
  -4  -1  -5   27.01   18.69   5
   4  -1   5   43.34   15.56   2
  -4  -1  -5   47.68   21.64   4
  -4   1  -5   30.03   20.77   4
   4   1   5    7.31   19.82   1
   4  -1   5   76.63   23.27   1
   4   1   5   34.61   16.49   2
  -4  -1  -6 1738.33   86.48   5
  -4   1  -6 1853.59   88.79   5
   4  -1   6 1649.61   78.78   2
   4   1   6 1652.64   80.70   2
  -4  -1  -6 1546.29   86.10   4
  -4   1  -6 1749.15   88.50   4
   4   1   6 1789.88   85.04   1
   4  -1   6 1787.56   87.23   1
  -4  -1  -7  488.14   47.77   5
  -4   1  -7  559.84   49.80   5
   4   1   7  537.72   44.22   2
  -4  -1  -7  498.38   49.19   4
  -4   1  -7  537.68   50.15   4
   4   1   7  572.66   47.21   1
   4  -1   7  552.17   47.42   1
  -4   1  -8    5.87   28.08   5
  -4  -1  -8   17.17   27.67   5
   4   1   8   -4.83   24.10   2
  -4  -1  -8   17.89   29.12   4
  -4   1  -8   23.33   27.28   4
   4   1   8  -10.40   27.43   1
   4  -1   8  -43.10   28.17   1
  -4  -1  -9  692.18   62.62   5
  -4   1  -9  558.13   57.12   5
  -4  -1  -9  566.65   55.41   1
  -4   1  -9  649.82   58.13   1
  -4  -1  -9  564.47   57.10   4
  -4   1  -9  637.42   58.50   4
  -4  -1 -10   20.86   33.97   5
  -4   1 -10  -14.18   33.91   5
  -4   1 -10   -6.89   33.68   1
  -4  -1 -10    6.67   31.21   1
  -4  -1 -10  -34.78   34.33   4
  -4   1 -10   13.51   31.23   4
  -4  -1 -11   85.77   40.46   1
  -4   1 -11   81.16   37.67   1
  -4  -1 -11  112.55   38.30   5
  -4   1 -11  167.81   44.48   5
   4  -2 -12   71.44   39.50   1
   4   2 -12  164.44   41.64   1
   4   2 -12   96.38   37.50   6
  -4   2  12  159.39   41.03   2
  -4  -2  12   78.56   36.83   2
   4  -2 -11   33.40   28.65   1
   4   2 -11   41.97   33.81   1
   4   2 -11  -41.32   32.93   6
  -4   2  11  -19.20   32.54   2
  -4  -2  11   26.48   31.65   2
   4  -2 -10  770.80   63.79   1
   4   2 -10  659.76   60.65   1
   4   2 -10  617.76   57.97   6
  -4   2  10  645.14   58.18   2
  -4  -2  10  844.59   62.29   2
   4  -2  -9    5.62   28.07   1
   4   2  -9   64.94   31.72   1
   4   2  -9   68.31   28.12   6
  -4   2   9   10.39   25.13   2
  -4  -2   9   81.40   32.26   2
   4  -2  -8  466.63   46.47   1
   4   2  -8  409.87   44.31   1
   4   2  -8  365.04   41.82   6
  -4   2   8  497.19   43.93   2
  -4  -2   8  515.38   45.12   2
   4   2  -7    4.45   19.38   6
  -4   2   7   11.81   18.66   2
  -4  -2   7   63.28   24.55   2
   4   2  -7   76.00   25.96   1
   4  -2  -7   72.57   23.53   1
  -4  -2   7   27.13   17.77   3
   4   2  -6  646.92   45.56   6
  -4   2   6  677.41   43.42   2
  -4  -2   6  567.55   42.67   2
  -4  -2   6  647.68   42.28   3
  -4   2   6  749.70   44.03   3
   4   2  -6  662.98   48.92   1
   4  -2  -6  634.66   46.18   1
  -4   2   5  554.89   35.15   2
  -4  -2   5  482.98   36.04   2
   4  -2  -5  484.36   38.86   1
   4   2  -5  522.33   41.21   1
  -4  -2   5  591.15   37.08   3
  -4   2   5  513.62   36.16   3
   4  -2  -4  688.04   35.66   4
  -4   2   4  746.49   38.44   2
   4  -2  -4  706.38   35.45   2
  -4  -2   4  704.20   40.41   2
   4   2  -4  784.51   45.22   1
   4  -2  -4  710.67   44.07   1
  -4   2   4  817.67   44.39   3
  -4  -2   4  744.79   43.48   3
   4   2  -3  464.72   32.23   1
   4  -2  -3  447.91   30.80   1
  -4  -2   3  455.93   27.14   6
   4  -2  -3  444.94   26.14   4
  -4   2   3  451.20   25.32   2
   4   2  -3  417.34   26.35   2
   4  -2  -3  458.10   24.14   2
  -4  -2   3  470.73   29.31   2
  -4  -2   3  455.52   18.56   4
  -4   2   3  418.94   24.36   4
  -4   2   3  438.10   30.78   3
  -4  -2   3  453.33   31.12   3
   4   2  -2 2939.72  104.60   2
  -4   2   2 3019.50  106.29   1
   4   2  -2 2847.93  109.11   1
  -4  -2   2 2915.30  105.42   1
   4  -2  -2 2820.12  108.73   1
   4   2  -2 2909.53  102.24   2
   4  -2  -2 2771.30   97.50   2
  -4   2   2 2851.18   98.55   2
  -4  -2   2 2844.01   97.46   4
  -4   2   2 2827.07  101.99   4
   4   2  -2 2500.35  103.76   3
  -4   2   2 2922.58  109.85   3
  -4  -2   2 2745.74  108.61   3
   4  -2  -1  242.23   12.24   2
   4   2  -1  189.91   17.39   2
   4   2  -1  232.67   21.50   1
   4  -2  -1  253.60   22.50   1
  -4  -2   1  243.02   19.60   1
   4   2  -1  232.00   18.13   7
   4  -2  -1  244.19   21.96   7
   4  -2  -1  244.36   12.05   2
  -4   2   1  240.09   22.46   3
   4  -2  -1  224.65   18.74   3
   4   2  -1  251.55   16.75   2
  -4  -2   1  226.63   16.72   4
  -4   2   1  242.34   18.06   4
   4   2  -1  235.62   15.96   4
   4   2  -1  293.90   20.71   3
  -4  -2   1  210.71   21.96   3
  -4  -2   0  491.27   26.05   2
   4  -2   0  575.18   33.91   1
   4   2   0  552.35   32.74   1
  -4  -2   0  549.50   29.76   1
   4   2   0  564.48   28.81   8
   4  -2   0  598.56   33.34   7
  -4   2   0  577.50   30.55   7
  -4  -2   0  570.25   27.65   7
   4  -2   0  542.82   20.37   2
   4   2   0  535.51   28.11   2
   4  -2   0  511.02   20.16   2
  -4   2   0  546.03   31.32   4
  -4  -2   0  544.47   29.78   4
   4   2   0  507.91   28.67   3
  -4   2   0  533.44   31.29   3
  -4  -2   0  568.82   31.69   3
   4  -2   0  494.96   28.65   3
  -4  -2  -1  225.80   16.49   2
   4   2   1  192.35   17.13   2
  -4  -2  -1  190.32   18.00   1
   4  -2   1  201.84   21.10   1
   4   2   1  238.13   21.48   1
  -4   2  -1  236.82   19.32   7
   4   2   1  198.22   17.97   8
   4  -2   1  164.65   20.54   8
  -4  -2  -1  191.98   16.95   7
  -4   2  -1  233.05   21.22   3
  -4   2  -1  220.91   11.81   2
   4  -2   1  214.20   12.21   2
   4  -2   1  214.00   17.51   3
   4   2   1  228.00   19.00   4
  -4  -2  -1  231.73   21.72   4
   4   2   1  199.17   16.38   3
  -4   2  -1  218.55   22.55   4
  -4  -2  -1  211.03   18.49   3
   4  -2   2 6269.42  217.38   1
   4   2   2 6048.63  214.62   1
   4  -2   2 6180.42  216.45   8
  -4  -2  -2 6251.40  209.99   8
   4   2   2 6211.15  212.80   8
   4   2   2 6127.21  211.03   2
   4  -2   2 6088.16  205.09   2
  -4  -2  -2 5870.31  208.17   2
  -4   2  -2 6181.27  204.05   2
  -4   2  -2 6447.09  219.26   4
  -4  -2  -2 6263.36  217.97   4
   4  -2   2 6278.62  208.03   3
  -4   2  -2 6185.45  210.01   3
   4   2   2 6165.27  207.31   3
  -4  -2  -2 6115.51  209.21   3
   4   2   3  172.90   19.43   2
  -4  -2  -3  173.29   16.76   2
   4   2   3  184.78   22.05   1
   4  -2   3  162.36   21.75   1
   4   2   3  160.72   19.99   8
   4  -2   3  144.68   21.78   8
  -4   2  -3  126.53   15.55   3
   4  -2   3  152.95   15.89   2
  -4   2  -3  140.19   23.68   4
  -4  -2  -3  102.65   20.92   4
  -4  -2  -3  158.22   14.73   3
  -4  -2  -4 1711.97   74.70   5
   4  -2   4 1570.99   74.90   8
   4  -2   4 1680.84   67.94   2
   4   2   4 1525.48   69.60   2
  -4  -2  -4 1509.91   76.88   4
  -4   2  -4 1608.38   77.64   4
   4  -2   4 1471.01   74.07   1
   4   2   4 1609.23   73.11   1
  -4  -2  -5  430.01   36.15   5
  -4   2  -5  409.68   38.57   5
   4  -2   5  423.42   31.15   2
   4   2   5  438.92   36.77   1
   4   2   5  378.64   32.26   2
   4  -2   5  414.07   37.17   1
  -4   2  -5  363.80   37.50   4
  -4  -2  -5  403.79   39.57   4
  -4  -2  -6   -8.75   23.48   5
  -4   2  -6   -4.70   23.92   5
  -4  -2  -6   -4.94   23.09   4
  -4   2  -6    4.80   22.94   4
   4   2   6   26.83   21.45   2
   4   2   6   24.33   20.62   1
   4  -2   6   17.59   24.42   1
  -4   2  -7  260.17   39.03   5
  -4  -2  -7  290.79   38.16   5
   4   2   7  289.88   36.22   2
  -4  -2  -7  401.58   43.06   4
  -4   2  -7  338.84   41.19   4
   4  -2   7  261.31   37.72   1
   4   2   7  319.43   37.53   1
  -4  -2  -8  230.58   38.49   1
  -4   2  -8  391.70   46.00   5
  -4  -2  -8  412.38   46.36   5
   4   2   8  327.48   40.86   2
  -4  -2  -8  303.27   42.25   4
  -4   2  -8  272.09   41.66   4
   4   2   8  357.00   40.19   1
   4  -2   8  301.18   43.32   1
  -4   2  -9   -6.47   30.93   1
  -4  -2  -9   30.16   30.96   1
  -4  -2  -9  -12.55   30.01   5
  -4   2  -9    6.56   31.01   5
   4   2   9   16.52   28.00   2
  -4  -2  -9   13.20   30.51   4
  -4   2  -9    6.25   28.56   4
   4  -2   9   48.32   29.51   1
  -4  -2 -10  130.80   39.03   5
  -4   2 -10   85.74   37.90   5
  -4  -2 -10  117.73   37.67   1
  -4   2 -10  153.77   42.29   1
  -4   2 -10  113.34   37.52   4
  -4  -2 -10  148.33   41.25   4
  -4  -2 -11   59.44   37.41   5
  -4   2 -11  -30.72   36.32   5
  -4  -2 -11  -22.28   33.11   4
  -4   2 -11   29.91   36.53   1
   4  -3 -12   49.26   35.46   1
   4   3 -12   37.64   37.93   1
   4   3 -12    7.33   33.52   6
  -4   3  12   61.94   35.35   2
  -4  -3  12   57.46   34.74   2
   4  -3 -11   46.13   32.59   1
   4   3 -11  148.30   37.32   1
   4   3 -11   74.93   36.32   6
  -4   3  11   69.89   35.62   2
  -4  -3  11   13.36   31.31   2
   4  -3 -10   -6.08   28.46   1
   4   3 -10   13.07   32.25   1
   4   3 -10   18.66   29.10   6
  -4   3  10   17.31   27.29   2
  -4  -3  10    6.10   29.19   2
   4  -3  -9  532.52   49.34   1
   4   3  -9  465.45   49.18   1
   4   3  -9  398.35   44.91   6
  -4   3   9  365.88   40.61   2
  -4  -3   9  341.50   43.47   2
   4  -3  -8    5.00   24.19   1
   4   3  -8   26.94   26.59   1
   4   3  -8   29.91   24.10   6
  -4   3   8    9.04   23.64   2
  -4  -3   8   -4.91   24.97   2
   4   3  -7  686.21   49.66   6
  -4  -3   7  742.75   51.57   2
  -4   3   7  728.77   48.00   2
   4   3  -7  677.90   53.22   1
   4  -3  -7  645.21   49.86   1
  -4  -3   7  733.08   46.84   3
   4   3  -6   60.21   20.40   6
   4   3  -6   38.19   21.80   1
   4  -3  -6   19.83   19.60   1
  -4   3   6   12.76   17.45   3
  -4  -3   6   20.06   15.66   3
  -4   3   6   62.32   21.34   2
  -4  -3   6   15.05   19.15   2
   4  -3  -5  337.12   32.51   1
   4   3  -5  342.31   33.15   1
  -4   3   5  315.71   26.30   2
  -4  -3   5  298.64   29.98   2
   4  -3  -5  353.06   25.53   4
  -4   3   5  291.62   27.81   3
  -4  -3   5  357.76   31.15   3
   4  -3  -4  545.81   32.21   4
  -4  -3   4  590.50   33.06   6
  -4   3   4  595.61   33.47   2
  -4  -3   4  529.38   36.64   2
   4   3  -4  540.04   38.43   1
   4  -3  -4  565.77   38.23   1
  -4   3   4  568.32   37.00   3
  -4  -3   4  690.56   40.09   3
   4   3  -3 1893.92   79.91   2
   4   3  -3 2009.59   82.75   1
   4  -3  -3 1944.48   82.15   1
   4  -3  -3 1970.38   77.64   4
  -4  -3   3 1956.58   75.93   6
   4   3  -3 1965.64   76.85   2
  -4   3   3 1984.24   74.05   2
   4  -3  -3 1904.65   72.37   2
  -4  -3   3 1923.10   80.06   2
  -4   3   3 1954.18   75.33   4
  -4  -3   3 1984.33   83.05   3
  -4   3   3 2116.66   83.44   3
   4  -3  -2   19.19    5.93   2
   4   3  -2    8.22   10.46   2
   4   3  -2    2.41   13.08   1
  -4   3   2   10.14    9.71   1
   4  -3  -2    9.79   12.46   1
  -4  -3   2   25.62   10.42   1
  -4   3   2   25.49   13.70   3
   4   3  -2   13.63    8.52   2
  -4   3   2   35.88    7.29   2
  -4  -3   2   27.48    6.93   4
  -4   3   2    5.27    8.78   4
  -4  -3   2   15.54   13.30   3
   4   3  -1 1630.69   63.81   2
   4  -3  -1 1515.14   52.56   2
  -4  -3   1 1576.24   61.56   2
   4  -3  -1 1579.23   66.86   1
  -4  -3   1 1488.21   62.65   1
   4   3  -1 1609.34   66.81   1
  -4   3   1 1575.38   64.16   1
  -4   3   1 1679.32   63.81   4
   4   3  -1 1632.24   61.86   7
   4  -3  -1 1749.69   69.36   7
   4  -3  -1 1485.05   52.39   2
   4   3  -1 1608.30   61.49   2
  -4  -3   1 1593.96   60.06   4
   4  -3  -1 1499.09   63.39   3
  -4   3   1 1522.67   67.07   3
  -4  -3   1 1684.68   68.23   3
   4   3  -1 1585.49   64.58   3
   4   3   0 2856.23  106.69   1
  -4  -3   0 2872.26  102.13   2
  -4   3   0 2866.44  105.41   1
   4  -3   0 2921.88  109.00   1
  -4  -3   0 2773.92  103.51   1
   4   3   0 2722.94  101.19   8
   4  -3   0 2962.46  109.95   7
  -4   3   0 2881.35  105.73   7
  -4  -3   0 2831.60  100.52   7
   4   3   0 2846.24  103.81   2
   4   3   0 2890.14  102.54   4
  -4   3   0 2646.14  107.20   4
  -4  -3   0 2749.44  103.73   4
  -4   3   0 2800.55  107.43   3
  -4  -3   0 2827.38  107.12   3
   4   3   0 2863.67  104.17   3
   4  -3   0 2919.02  104.67   3
  -4  -3  -1 8055.41  269.99   2
   4  -3   1 8158.95  278.05   1
   4   3   1 8182.27  275.20   1
  -4  -3  -1 8394.18  272.63   1
   4   3   1 8342.28  271.16   8
   4  -3   1 8185.49  277.73   8
  -4  -3  -1 8258.53  269.80   7
   4   3   1 8074.08  272.46   2
   4  -3   1 7906.49  261.26   2
  -4   3  -1 7945.31  261.04   2
   4   3   1 8228.69  272.85   4
  -4   3  -1 8319.02  278.66   4
  -4  -3  -1 7973.52  275.57   4
   4  -3   1 8554.95  271.98   3
  -4   3  -1 8051.17  273.89   3
  -4  -3  -1 8123.92  273.54   3
   4   3   1 8106.57  271.05   3
   4  -3   2  962.62   50.16   1
   4   3   2 1044.25   49.23   1
  -4  -3  -2  987.72   45.45   1
   4  -3   2  977.42   50.31   8
  -4  -3  -2  942.47   43.28   8
   4   3   2  927.24   45.01   8
  -4  -3  -2  967.41   44.14   2
   4  -3   2  966.33   39.01   2
   4   3   2 1052.94   47.67   2
  -4   3  -2 1014.16   52.58   4
  -4  -3  -2  942.66   50.96   4
   4   3   2  994.09   42.68   3
  -4   3  -2 1057.64   46.60   3
   4  -3   2  950.50   42.78   3
  -4  -3  -2 1034.49   45.05   3
   4  -3   3 2496.59  105.62   1
   4   3   3 2622.14  103.94   1
   4  -3   3 2623.54  106.76   8
  -4  -3  -3 2544.18  102.74   5
   4   3   3 2704.49  102.49   8
   4  -3   3 2653.79   96.07   2
   4   3   3 2652.00  102.56   2
  -4   3  -3 2830.59  111.32   4
  -4  -3  -3 2727.82  109.63   4
  -4   3  -3 2607.10   96.97   3
  -4  -3  -3 2612.61   95.78   3
   4  -3   4  189.49   24.87   1
   4   3   4  206.69   24.22   1
   4  -3   4  194.13   26.00   8
  -4  -3  -4  164.87   23.05   5
   4   3   4  141.26   21.18   2
  -4  -3  -4  167.99   27.42   4
  -4   3  -4  173.25   26.06   4
  -4  -3  -5  335.32   32.46   5
  -4   3  -5  330.25   35.44   5
   4   3   5  299.68   30.33   2
   4  -3   5  277.89   33.62   1
   4   3   5  281.94   29.82   1
  -4  -3  -5  285.46   35.43   4
  -4   3  -5  263.13   33.67   4
  -4   3  -6  119.82   29.75   5
  -4  -3  -6   60.15   24.55   5
   4   3   6   83.02   24.90   1
   4   3   6  115.67   25.59   2
   4  -3   6   71.56   23.72   1
  -4   3  -6   57.45   23.76   4
  -4  -3  -6   50.32   25.21   4
  -4  -3  -7  887.56   58.07   5
  -4   3  -7  732.59   57.12   5
  -4  -3  -7  785.73   60.72   4
  -4   3  -7  750.69   56.96   4
   4   3   7  565.93   49.23   2
   4   3   7  668.30   50.70   1
   4  -3   7  670.83   54.54   1
  -4  -3  -8   21.52   29.88   1
  -4   3  -8    6.00   29.60   5
  -4  -3  -8  -11.14   25.15   5
   4   3   8   15.27   25.63   2
  -4  -3  -8   55.61   32.89   4
  -4   3  -8  -17.29   27.57   4
   4  -3   8   50.02   29.85   1
   4   3   8   10.00   24.92   1
  -4   3  -9  465.69   54.95   1
  -4  -3  -9  597.07   54.38   1
  -4  -3  -9  552.07   54.40   5
  -4   3  -9  510.00   57.18   5
   4   3   9  620.52   53.78   2
  -4   3  -9  459.24   51.53   4
  -4  -3  -9  509.30   54.41   4
   4  -3   9  514.90   55.02   1
  -4  -3 -10   20.45   30.77   5
  -4   3 -10  -36.01   35.18   5
   4   3  10   -6.16   29.44   2
  -4   3 -10   42.52   32.76   1
  -4  -3 -10  -14.33   33.88   4
  -4   3 -11  177.58   46.70   5
  -4  -3 -11   97.79   40.26   4
  -4   3 -11  128.60   44.82   1
   4   4 -12  128.95   43.33   1
   4   4 -12  195.58   43.85   6
  -4   4  12  109.35   36.00   2
  -4  -4  12  123.29   39.18   2
   4  -4 -11   19.45   31.00   1
   4   4 -11   28.49   32.54   1
   4   4 -11  -53.73   34.80   6
  -4   4  11   18.96   33.34   2
  -4  -4  11   -6.75   31.92   2
   4  -4 -10  125.78   33.87   1
   4   4 -10  125.38   38.96   1
   4   4 -10  190.54   38.34   6
  -4   4  10  160.62   36.28   2
  -4  -4  10  173.24   38.09   2
   4  -4  -9   60.20   28.38   1
   4   4  -9   60.35   30.41   1
   4   4  -9   33.16   27.02   6
  -4   4   9   -5.12   22.87   2
  -4  -4   9   50.41   29.04   2
   4   4  -8  414.13   44.79   1
   4  -4  -8  509.41   46.17   1
   4   4  -8  555.13   46.16   6
  -4   4   8  477.13   44.13   2
  -4  -4   8  461.36   45.39   2
   4   4  -7   94.32   25.40   6
  -4  -4   7   84.45   25.95   2
  -4   4   7   73.71   21.50   2
   4   4  -7   53.48   25.07   1
   4  -4  -7   48.68   24.29   1
  -4  -4   7   94.57   22.19   3
   4   4  -6 1041.52   57.98   6
   4  -4  -6  962.50   58.15   1
   4   4  -6 1013.70   61.62   1
  -4   4   6  955.01   53.94   3
  -4  -4   6 1014.87   56.17   3
  -4   4   6 1063.81   55.10   2
  -4  -4   6 1086.05   60.40   2
   4  -4  -5   -3.44   17.98   1
   4   4  -5   11.29   18.20   1
   4  -4  -5    5.27   14.63   4
  -4   4   5   -6.25   16.92   3
  -4  -4   5   -6.61   14.54   3
  -4  -4   5   23.87   17.17   2
  -4   4   5   -7.97   13.25   2
   4  -4  -4  223.51   24.23   1
   4   4  -4  293.94   28.31   1
  -4   4   4  258.56   26.33   3
  -4  -4   4  285.74   26.86   2
  -4   4   4  312.02   23.40   2
   4  -4  -4  247.83   23.55   4
  -4  -4   4  224.09   26.20   3
   4   4  -3 1035.84   53.37   2
   4   4  -3 1150.21   54.51   1
   4  -4  -3 1087.66   53.62   1
   4  -4  -3 1112.47   51.47   4
  -4  -4   3 1079.75   46.99   6
  -4   4   3 1078.22   45.66   2
  -4   4   3 1052.04   48.05   4
  -4   4   3 1137.20   54.94   3
  -4  -4   3 1085.51   55.20   3
   4   4  -2 6514.84  229.98   2
   4  -4  -2 6575.72  231.84   1
   4   4  -2 6503.42  231.23   1
  -4   4   2 6689.34  228.89   1
  -4  -4   2 7025.22  228.77   1
  -4  -4   2 6686.91  223.84   6
   4  -4  -2 6640.26  234.18   7
  -4   4   2 6725.45  219.78   2
   4   4  -2 6771.69  227.57   2
  -4   4   2 6761.72  228.19   4
  -4  -4   2 6555.85  219.36   4
  -4  -4   2 7050.82  235.04   3
  -4   4   2 6563.30  233.31   3
   4   4  -1   27.61   12.39   2
  -4  -4   1   33.45    9.74   2
   4   4  -1   50.02   14.25   1
  -4   4   1   19.75   10.83   1
  -4  -4   1   34.30   10.39   1
   4  -4  -1   39.92   13.89   1
   4   4  -1   34.75    9.30   7
   4  -4  -1   57.59   15.80   7
  -4   4   1   55.63   13.96   3
  -4  -4   1   38.80    9.37   4
  -4   4   1   14.02    8.87   4
   4   4  -1   26.99    7.85   4
   4   4  -1   12.34    9.67   3
  -4  -4   1   38.09   14.69   3
   4   4   0 1176.61   52.42   1
  -4  -4   0 1232.43   50.03   2
  -4   4   0 1175.18   51.75   1
   4  -4   0 1048.55   53.06   1
  -4  -4   0 1153.54   49.83   1
   4   4   0 1191.57   47.10   8
  -4   4   0 1180.80   52.08   4
   4  -4   0 1064.84   54.34   7
  -4  -4   0 1151.02   46.04   7
   4   4   0 1155.04   51.63   2
   4   4   0 1125.40   48.62   4
  -4  -4   0 1180.73   50.98   4
  -4   4   0 1143.72   54.23   3
  -4  -4   0 1226.28   54.48   3
   4  -4   0 1089.56   50.29   3
   4   4   0 1215.96   51.59   3
  -4  -4  -1 2305.27   85.65   1
  -4  -4  -1 2320.14   85.74   2
   4   4   1 2244.56   88.44   1
   4  -4   1 2382.07   91.87   1
   4   4   1 2198.15   83.44   8
   4  -4   1 2178.10   91.28   8
  -4  -4  -1 2322.17   82.95   7
   4   4   1 2128.87   87.44   2
   4   4   1 2321.06   87.26   4
  -4   4  -1 2264.41   92.85   4
  -4  -4  -1 2266.97   90.07   4
   4  -4   1 2066.44   85.17   3
  -4  -4  -1 2409.23   89.19   3
  -4   4  -1 2279.81   88.94   3
   4   4   1 2274.34   85.70   3
  -4  -4  -2 6000.28  205.25   1
   4  -4   2 5921.90  212.53   1
   4   4   2 6169.09  209.07   1
   4  -4   2 6029.31  212.91   8
  -4  -4  -2 5951.33  202.82   8
   4   4   2 5881.65  204.98   8
   4   4   2 5971.42  208.97   2
  -4  -4  -2 6015.91  213.10   4
  -4  -4  -2 6076.29  205.95   3
  -4   4  -2 5887.03  206.57   3
   4  -4   2 6050.41  204.13   3
   4   4   2 5954.43  203.24   3
   4   4   3  493.19   33.05   1
   4  -4   3  480.20   35.66   1
  -4  -4  -3  538.18   32.57   5
   4  -4   3  523.99   36.67   8
   4   4   3  488.69   33.22   2
  -4  -4  -3  466.03   36.29   4
  -4   4  -3  463.95   37.42   4
  -4   4  -3  479.57   28.83   3
  -4  -4  -3  458.32   27.40   3
  -4  -4  -4 1229.68   59.10   5
   4  -4   4 1187.24   62.52   8
   4   4   4 1194.86   60.32   2
   4   4   4 1166.37   58.12   1
   4  -4   4 1131.59   61.03   1
  -4   4  -4 1082.78   62.46   4
  -4  -4  -4 1197.32   64.43   4
  -4  -4  -5   -3.60   16.04   5
   4  -4   5   -4.03   23.61   8
  -4  -4  -5  -22.86   25.79   4
  -4   4  -5  -30.56   22.62   4
   4  -4   5   16.18   19.75   1
   4   4   5   10.15   15.64   1
   4   4   5    7.22   17.81   2
  -4  -4  -6 1066.80   63.78   5
  -4   4  -6 1225.80   70.89   5
   4   4   6 1155.14   66.10   2
  -4  -4  -6 1179.44   70.86   4
  -4   4  -6 1141.49   68.75   4
   4   4   6 1169.56   63.61   1
   4  -4   6 1036.73   66.53   1
  -4  -4  -7    5.73   28.59   4
  -4   4  -7  -15.90   26.94   4
   4   4   7  -18.73   25.99   2
   4   4   7   17.42   21.50   1
   4  -4   7  -20.28   26.51   1
  -4   4  -7  -16.40   26.70   5
  -4  -4  -7   -9.70   24.66   5
  -4  -4  -8  235.92   38.33   1
  -4   4  -8  291.27   45.45   5
  -4  -4  -8  362.28   43.60   5
  -4   4  -8  281.62   40.40   4
  -4  -4  -8  377.63   47.28   4
   4  -4   8  264.54   40.20   1
   4   4   8  337.08   39.50   1
   4   4   8  261.46   39.46   2
  -4   4  -9    6.64   33.10   1
  -4  -4  -9   12.25   30.53   5
  -4   4  -9    6.68   33.67   5
   4   4   9   57.70   30.99   2
  -4   4  -9   -6.17   29.51   4
  -4  -4  -9   20.45   31.16   4
   4  -4   9   86.78   33.86   1
  -4  -4 -10  167.98   40.31   5
  -4   4 -10  174.13   42.86   5
   4   4  10  169.27   38.18   2
  -4  -4 -10  152.73   41.72   4
  -4   4 -10  221.91   44.92   1
  -4   4 -11  -15.53   35.06   5
   4   4  11    6.74   32.90   2
  -4   4 -11   -7.65   41.06   1
  -4  -4 -11    7.63   33.61   4
   4   5 -12   91.59   42.07   1
  -4   5  12   20.39   32.20   2
  -4  -5  12   73.22   36.91   2
   4   5 -11  -14.35   33.56   1
   4   5 -11   13.26   29.94   6
  -4   5  11   12.57   29.39   2
  -4  -5  11    6.83   32.69   2
   4   5 -10  -46.60   36.96   1
   4  -5 -10   35.39   29.11   1
   4   5 -10   12.11   29.88   6
  -4   5  10   28.55   25.14   2
  -4  -5  10   25.15   32.58   2
   4   5  -9  207.20   40.07   1
   4  -5  -9  258.62   38.32   1
   4   5  -9  196.29   36.20   6
  -4  -5   9  285.55   39.32   2
  -4   5   9  219.72   35.33   2
   4   5  -8    5.51   25.48   1
   4  -5  -8   -4.87   23.30   1
   4   5  -8   28.99   24.57   6
  -4  -5   8  -15.41   24.03   2
  -4   5   8   -4.49   21.95   2
   4   5  -7 1132.44   65.67   6
  -4   5   7 1179.85   65.07   2
  -4  -5   7 1156.08   68.11   2
   4  -5  -7 1199.20   67.76   1
   4   5  -7 1284.10   72.52   1
  -4  -5   7 1135.50   62.87   3
   4   5  -6   21.57   18.63   6
  -4   5   6    9.81   17.26   2
  -4  -5   6   12.20   20.28   2
   4   5  -6   30.44   23.55   1
   4  -5  -6   19.30   20.19   1
  -4   5   6   20.20   17.13   3
  -4  -5   6    7.27   16.62   3
  -4   5   5  891.14   48.40   2
  -4  -5   5  919.31   53.68   2
   4   5  -5  951.78   55.38   1
   4  -5  -5  946.16   52.44   1
   4  -5  -5 1018.71   50.69   4
  -4  -5   5  945.87   53.14   3
  -4   5   5  885.26   51.61   3
   4   5  -4   19.22   15.51   2
   4  -5  -4   14.98   14.66   1
   4   5  -4    9.80   16.47   1
  -4   5   4   27.85   15.91   3
  -4  -5   4   34.49   17.00   2
  -4   5   4   33.23   12.20   2
   4  -5  -4   53.04   17.18   4
  -4  -5   4   36.09   15.88   3
   4   5  -3 1029.46   53.41   2
   4   5  -3 1115.65   54.49   1
   4  -5  -3 1129.41   54.35   1
   4  -5  -3 1036.45   52.49   4
  -4   5   3 1071.12   45.46   2
  -4   5   3 1089.77   50.02   4
  -4  -5   3 1098.18   55.75   3
  -4   5   3 1152.08   56.07   3
   4   5  -2   20.34   12.69   2
  -4  -5   2    9.80   10.08   1
   4  -5  -2   19.75   12.44   1
   4   5  -2    4.82   13.07   1
  -4   5   2   20.55   10.95   1
   4  -5  -2   -5.76   13.94   7
  -4   5   2    8.48   13.96   3
  -4   5   2   19.97    6.70   2
   4  -5  -2   41.39   15.16   4
  -4  -5   2   15.08    6.60   4
  -4   5   2   23.73   10.66   4
  -4  -5   2   20.34   15.06   3
   4  -5  -1  712.48   39.80   1
   4   5  -1  768.80   40.26   2
  -4  -5   1  727.83   36.72   2
   4   5  -1  742.98   38.28   1
  -4   5   1  637.50   36.15   1
  -4  -5   1  743.97   36.05   1
   4   5  -1  714.55   32.25   7
   4  -5  -1  762.74   42.46   7
[truncated: 322,264 more chars]
