# Supplementary material for: catena-Poly[[[bis­(quinoxaline-2-carboxyl­ato-κ2N1,O)zinc(II)]-μ2-1,2-bis­(pyridin-4-yl)ethene-κ2N:N′] hemihydrate]
Source: IUCrdata. 2025 Sep 5;10(Pt 9):x250752. doi: 10.1107/S2414314625007527 (PMC12498026; doi:10.1107/S2414314625007527)
Supplement: Supplementary file 2 [file x-10-x250752-Isup2.hkl]

data_I
_computing_structure_refinement   'olex2.refine 1.5 (Bourhis et al., 2015)'
_shelx_refln_list_code            4
loop_
  _space_group_symop_id
  _space_group_symop_operation_xyz
  1  x,y,z
  2  -x,y+1/2,-z+1/2
  3  -x,-y,-z
  4  x,-y-1/2,z-1/2

_space_group_crystal_system       monoclinic
_space_group_IT_number            14
_space_group_name_H-M_alt         'P 1 21/c 1'
_space_group_name_Hall            '-P 2ybc'
_symmetry_space_group_name_H-M    'P 1 21/c 1'
_symmetry_space_group_name_Hall   '-P 2ybc'
_symmetry_Int_Tables_number       14
_cell_length_a                    8.9506(3)
_cell_length_b                    17.1862(6)
_cell_length_c                    9.1330(3)
_cell_angle_alpha                 90
_cell_angle_beta                  98.770(3)
_cell_angle_gamma                 90
_cell_volume                      1388.47(8)
loop_
  _refln_index_h
  _refln_index_k
  _refln_index_l
  _refln_F_squared_calc
  _refln_F_squared_meas
  _refln_F_squared_sigma
  _refln_F_squared_weight
  _refln_observed_status
-12 0 2 86.668 98.609 17.197 30.394 o
-12 0 4 8.532 -6.297 19.804 27.330 o
-12 1 1 79.927 59.268 21.607 21.060 o
-12 1 2 0.546 2.339 12.112 73.319 o
-12 1 3 1.197 -5.099 11.725 78.317 o
-12 1 4 12.779 13.571 11.175 81.930 o
-12 1 5 60.737 46.553 11.416 65.840 o
-12 2 1 2.233 -14.271 14.271 52.824 o
-12 2 2 266.397 263.410 19.604 17.050 o
-12 2 3 4.264 -10.333 10.333 99.775 o
-12 2 4 40.290 27.710 11.408 71.665 o
-12 2 5 3.250 3.445 10.831 90.728 o
-12 3 1 85.812 120.530 18.688 26.065 o
-12 3 2 1.674 0.971 10.508 97.159 o
-12 3 3 109.570 100.545 12.565 46.819 o
-12 3 4 1.410 -4.499 10.949 89.732 o
-12 3 5 132.354 103.322 13.247 41.150 o
-12 4 1 7.439 3.004 11.523 79.476 o
-12 4 2 170.352 201.009 16.062 26.809 o
-12 4 3 1.477 11.198 9.097 126.736 o
-12 4 4 74.637 105.124 20.183 23.360 o
-12 4 5 0.087 -5.655 15.312 46.053 o
-12 5 1 64.300 57.055 36.403 7.923 o
-12 5 2 0.537 3.393 8.993 132.271 o
-12 5 3 35.080 53.227 9.953 87.924 o
-12 5 4 12.161 11.630 10.718 89.081 o
-12 5 5 113.401 82.242 39.561 6.606 o
-12 6 1 10.879 29.566 14.855 46.977 o
-12 6 2 72.177 72.716 11.355 61.936 o
-12 6 3 12.176 10.382 10.269 96.781 o
-12 6 4 14.306 24.551 14.659 48.116 o
-12 6 5 0.557 -4.319 19.968 27.074 o
-12 7 1 56.796 47.822 19.499 26.187 o
-12 7 2 0.253 -10.334 10.334 101.037 o
-12 7 3 7.412 8.403 10.390 96.417 o
-12 8 2 69.023 56.753 23.105 18.820 o
-11 0 2 3.406 -7.797 13.231 61.280 o
-11 0 4 40.930 44.949 15.851 39.164 o
-11 0 6 279.538 320.536 25.450 11.538 o
-11 0 8 37.971 13.304 21.892 21.778 o
-11 1 1 3.146 8.553 8.805 134.819 o
-11 1 2 62.631 63.102 14.193 45.017 o
-11 1 3 106.195 121.882 16.852 29.918 o
-11 1 4 2.240 -9.909 9.909 109.125 o
-11 1 5 43.379 42.758 11.143 72.353 o
-11 1 6 0.306 1.408 11.315 84.126 o
-11 1 7 134.687 130.113 13.834 37.496 o
-11 1 8 0.686 13.277 19.739 27.537 o
-11 2 1 5.380 8.127 8.162 154.505 o
-11 2 2 215.913 198.085 12.609 32.014 o
-11 2 3 2.373 -1.686 10.500 97.238 o
-11 2 4 57.472 61.626 14.742 42.683 o
-11 2 5 1.531 -3.561 10.931 89.990 o
-11 2 6 190.712 226.722 21.181 17.462 o
-11 2 7 0.605 -0.128 11.216 85.713 o
-11 3 1 69.183 63.538 9.246 84.904 o
-11 3 2 7.132 11.484 8.746 133.339 o
-11 3 3 390.189 403.075 18.620 13.518 o
-11 3 4 5.792 1.728 8.741 137.226 o
-11 3 5 35.440 45.223 9.441 96.993 o
-11 3 6 12.263 1.414 9.515 113.587 o
-11 3 7 100.973 116.131 11.631 52.020 o
-11 3 8 23.109 8.857 18.995 29.130 o
-11 4 1 1.227 -8.599 8.599 145.241 o
-11 4 2 182.241 180.943 13.971 31.635 o
-11 4 3 49.905 63.671 11.342 66.952 o
-11 4 4 109.634 117.312 11.109 53.713 o
-11 4 5 0.737 0.230 8.688 142.539 o
-11 4 6 199.834 197.536 13.413 31.258 o
-11 4 7 0.977 6.286 9.605 115.277 o
-11 5 1 39.073 29.744 9.179 103.120 o
-11 5 2 0.342 8.022 9.608 115.115 o
-11 5 3 251.208 199.229 16.601 22.347 o
-11 5 4 14.419 5.727 8.749 130.669 o
-11 5 5 40.647 46.862 9.696 90.906 o
-11 5 6 14.313 19.846 9.628 106.526 o
-11 5 7 127.221 128.251 12.068 45.552 o
-11 6 1 4.679 4.771 10.650 93.202 o
-11 6 2 31.646 23.726 9.880 94.902 o
-11 6 3 75.029 78.287 11.327 61.169 o
-11 6 4 68.846 55.082 13.751 47.242 o
-11 6 5 0.765 -4.191 9.190 127.478 o
-11 6 6 130.042 141.355 12.487 42.656 o
-11 6 7 12.792 10.212 10.353 95.134 o
-11 7 1 24.829 42.134 12.212 64.948 o
-11 7 2 3.058 -5.178 9.465 119.154 o
-11 7 3 92.080 144.199 20.773 21.310 o
-11 7 4 6.444 -0.519 9.947 106.745 o
-11 7 5 24.746 14.231 9.990 96.955 o
-11 7 6 4.289 4.271 9.666 112.896 o
-11 7 7 55.174 48.828 19.295 26.733 o
-11 8 1 0.643 8.019 10.921 89.343 o
-11 8 2 43.389 35.545 10.624 79.168 o
-11 8 3 7.880 1.988 10.068 103.392 o
-11 8 4 33.452 20.214 10.159 90.438 o
-11 8 5 0.128 -0.874 10.284 102.061 o
-11 8 6 68.635 81.287 11.973 57.094 o
-11 9 1 154.134 143.665 20.290 20.561 o
-11 9 2 11.513 12.249 9.950 102.609 o
-11 9 3 128.718 142.106 13.004 40.634 o
-11 9 4 4.137 17.228 10.388 96.098 o
-11 9 5 13.530 40.656 13.621 54.574 o
-11 10 1 2.028 9.357 11.650 78.227 o
-11 10 2 117.573 91.045 12.054 49.103 o
-11 10 3 21.977 20.053 12.971 60.030 o
-11 10 4 51.311 29.719 12.794 57.025 o
-11 11 1 80.850 91.786 17.218 30.755 o
-11 11 2 0.776 -11.860 11.860 76.633 o
-11 11 3 123.694 111.553 14.926 35.175 o
-11 12 1 8.947 4.286 21.154 23.927 o
-11 12 2 53.461 56.452 15.931 37.703 o
-10 0 2 4.465 1.503 13.307 60.377 o
-10 0 4 292.348 248.844 20.827 15.425 o
-10 0 6 32.374 10.174 13.699 53.609 o
-10 0 8 50.360 43.851 34.826 8.700 o
-10 1 1 26.872 26.651 8.103 134.117 o
-10 1 2 100.411 108.976 9.642 66.276 o
-10 1 3 233.227 224.508 12.299 30.470 o
-10 1 4 5.904 4.298 8.086 158.414 o
-10 1 5 174.125 171.381 13.376 34.199 o
-10 1 6 0.128 0.306 8.497 149.372 o
-10 1 7 192.554 202.203 15.612 26.630 o
-10 1 8 2.222 -9.110 10.773 92.454 o
-10 1 9 200.945 222.286 33.303 8.403 o
-10 2 1 72.772 51.616 8.869 90.576 o
-10 2 2 70.116 54.960 8.714 93.083 o
-10 2 3 1.183 -8.133 8.133 162.258 o
-10 2 4 226.123 220.750 12.450 30.792 o
-10 2 5 0.706 -2.760 8.147 162.106 o
-10 2 6 7.602 -4.035 8.608 140.760 o
-10 2 7 5.448 1.211 9.484 117.336 o
-10 2 8 58.929 56.960 9.838 81.775 o
-10 2 9 6.008 8.022 12.231 70.547 o
-10 3 1 492.191 434.574 16.910 12.163 o
-10 3 2 0.334 -4.696 8.140 162.709 o
-10 3 3 252.046 253.480 13.748 25.665 o
-10 3 4 16.375 10.219 8.363 139.171 o
-10 3 5 112.280 111.299 10.515 57.444 o
-10 3 6 43.144 36.113 9.102 101.512 o
-10 3 7 157.274 191.439 12.592 37.160 o
-10 3 8 1.299 -0.404 9.504 118.985 o
-10 3 9 213.073 241.509 18.951 19.540 o
-10 4 1 0.967 4.033 7.845 172.621 o
-10 4 2 217.992 206.643 13.562 29.401 o
-10 4 3 11.872 8.172 8.051 153.316 o
-10 4 4 245.205 235.845 13.036 27.829 o
-10 4 5 8.027 8.908 8.927 128.471 o
-10 4 6 38.757 26.619 9.083 105.685 o
-10 4 7 14.493 16.002 9.233 115.782 o
-10 4 8 82.001 93.821 11.510 57.346 o
-10 4 9 13.651 24.763 12.576 64.464 o
-10 5 1 232.350 209.181 15.882 24.088 o
-10 5 2 1.621 -6.950 8.098 163.316 o
-10 5 3 195.538 195.539 11.814 35.864 o
-10 5 4 19.784 35.385 8.849 117.269 o
-10 5 5 134.627 135.007 11.405 47.318 o
-10 5 6 2.103 8.855 8.805 135.370 o
-10 5 7 184.361 187.352 12.688 34.715 o
-10 5 8 24.064 14.653 9.325 109.788 o
-10 5 9 195.007 240.247 31.488 9.230 o
-10 6 1 15.006 20.152 8.309 138.395 o
-10 6 2 84.555 68.728 10.635 65.946 o
-10 6 3 9.366 1.521 7.905 163.582 o
-10 6 4 207.941 231.663 13.211 30.007 o
-10 6 5 1.100 -1.577 8.303 155.804 o
-10 6 6 29.797 25.579 8.536 121.769 o
-10 6 7 12.752 2.580 8.886 128.724 o
-10 6 8 124.944 154.229 16.731 28.568 o
-10 7 1 113.747 125.776 14.619 36.453 o
-10 7 2 1.404 -1.047 9.414 121.194 o
-10 7 3 88.105 81.471 10.816 62.499 o
-10 7 4 34.004 42.364 8.537 115.040 o
-10 7 5 51.691 36.210 9.204 96.418 o
-10 7 6 2.434 -0.873 8.720 140.479 o
-10 7 7 111.482 110.222 11.335 52.644 o
-10 7 8 34.425 29.434 9.635 97.014 o
-10 8 1 61.648 46.871 9.733 83.764 o
-10 8 2 42.134 35.934 9.708 92.048 o
-10 8 3 0.801 -0.255 9.456 120.415 o
-10 8 4 155.962 178.804 27.453 12.267 o
-10 8 5 2.223 -5.635 9.762 112.427 o
-10 8 6 19.143 12.485 9.910 100.630 o
-10 8 7 0.580 -1.555 11.460 82.105 o
-10 8 8 111.433 109.196 23.419 17.285 o
-10 9 1 350.262 320.306 16.345 17.209 o
-10 9 2 4.205 -5.682 10.147 103.435 o
-10 9 3 24.256 17.887 11.681 72.695 o
-10 9 4 32.115 34.462 10.059 90.180 o
-10 9 5 46.410 36.751 12.258 61.589 o
-10 9 6 20.033 14.096 11.843 71.985 o
-10 9 7 53.750 64.615 13.124 52.198 o
-10 10 1 19.781 26.141 13.148 58.423 o
-10 10 2 160.351 201.839 14.179 31.860 o
-10 10 3 0.348 7.323 16.399 39.953 o
-10 10 4 116.908 156.732 19.320 23.120 o
-10 10 5 4.976 23.666 13.637 56.276 o
-10 10 6 39.447 60.844 21.170 22.713 o
-10 10 7 33.918 36.119 12.813 58.749 o
-10 11 1 237.627 203.690 16.680 22.670 o
-10 11 2 1.891 11.625 12.557 67.350 o
-10 11 3 45.791 40.049 15.717 39.622 o
-10 11 4 13.765 8.670 11.529 77.517 o
-10 11 5 106.479 111.371 25.241 15.185 o
-10 11 6 32.597 33.287 13.196 56.054 o
-10 12 1 51.465 49.858 15.746 38.827 o
-10 12 2 111.006 140.467 15.083 34.525 o
-10 12 3 2.268 17.216 14.318 51.725 o
-10 12 4 112.055 105.828 15.157 35.356 o
-10 12 5 3.587 7.877 16.657 38.561 o
-10 13 1 140.159 149.919 15.440 31.318 o
-10 13 2 1.963 4.198 15.979 42.067 o
-10 13 3 33.062 22.884 12.096 66.294 o
-10 13 4 31.066 38.208 13.508 53.626 o
-10 13 5 18.959 9.050 21.873 22.182 o
-10 14 1 25.468 24.798 12.052 67.839 o
-10 14 2 107.847 116.708 14.911 36.147 o
-10 14 3 5.788 1.436 12.413 69.084 o
-10 15 1 74.638 68.689 31.831 10.199 o
-10 15 2 11.874 -4.398 21.706 22.721 o
-9 0 2 584.039 612.501 28.607 6.395 o
-9 0 4 453.689 514.014 21.613 10.086 o
-9 0 6 106.759 98.225 12.933 45.415 o
-9 0 8 156.898 123.736 18.004 24.943 o
-9 0 10 545.602 668.111 50.819 3.143 o
-9 1 1 12.523 6.787 6.766 210.168 o
-9 1 2 0.129 8.212 7.015 213.163 o
-9 1 3 832.418 832.507 31.202 4.295 o
-9 1 4 1.273 3.158 7.942 168.590 o
-9 1 5 155.866 149.770 10.475 47.680 o
-9 1 6 0.355 -1.695 7.772 178.434 o
-9 1 7 17.237 19.240 9.229 113.866 o
-9 1 8 0.625 5.758 10.494 97.002 o
-9 1 9 42.845 19.968 14.753 45.441 o
-9 1 10 31.776 20.896 17.466 33.672 o
-9 2 1 0.069 -6.851 6.851 229.989 o
-9 2 2 487.042 468.943 15.698 12.488 o
-9 2 3 0.802 -0.239 7.482 191.977 o
-9 2 4 323.551 312.493 13.550 21.099 o
-9 2 5 13.879 17.909 7.876 153.855 o
-9 2 6 100.641 102.145 11.336 54.904 o
-9 2 7 1.182 -0.962 9.398 121.715 o
-9 2 8 176.621 180.438 13.921 32.168 o
-9 2 9 5.115 2.096 14.968 47.752 o
-9 2 10 501.175 641.412 35.096 5.413 o
-9 3 1 193.191 208.453 10.971 37.886 o
-9 3 2 1.608 -7.216 7.216 205.212 o
-9 3 3 596.768 587.715 26.358 6.897 o
-9 3 4 12.458 12.889 7.463 173.073 o
-9 3 5 124.540 114.640 10.696 53.980 o
-9 3 6 28.573 23.983 8.028 135.923 o
-9 3 7 22.027 20.126 10.357 90.800 o
-9 3 8 10.461 2.451 10.778 89.812 o
-9 3 9 47.851 37.449 16.701 35.432 o
-9 3 10 16.618 17.145 27.872 13.742 o
-9 4 1 162.999 161.524 10.229 46.903 o
-9 4 2 635.002 641.766 18.673 8.131 o
-9 4 3 6.957 10.620 7.574 175.151 o
-9 4 4 387.454 419.396 15.592 15.389 o
-9 4 5 57.297 41.829 8.301 108.041 o
-9 4 6 108.109 112.047 12.339 47.474 o
-9 4 7 4.331 15.959 8.450 142.649 o
-9 4 8 130.407 134.315 12.880 41.351 o
-9 4 9 6.033 0.000 14.327 52.086 o
-9 4 10 305.005 311.822 35.804 6.788 o
-9 5 1 150.303 158.613 10.291 48.666 o
-9 5 2 4.529 4.639 7.335 192.276 o
-9 5 3 375.280 384.325 14.936 16.695 o
-9 5 4 0.102 6.211 7.864 171.565 o
-9 5 5 217.356 205.856 20.670 17.709 o
-9 5 6 8.030 4.851 8.195 152.517 o
-9 5 7 41.278 25.811 8.548 115.326 o
-9 5 8 24.040 21.853 10.290 91.000 o
-9 5 9 46.664 54.344 16.254 36.824 o
-9 5 10 0.222 17.617 21.521 23.160 o
-9 6 1 289.711 284.596 14.820 21.580 o
-9 6 2 665.166 659.604 19.336 7.599 o
-9 6 3 3.133 4.003 7.814 171.879 o
-9 6 4 196.756 194.168 20.457 18.605 o
-9 6 5 32.156 38.437 8.673 114.136 o
-9 6 6 156.161 141.987 11.076 45.560 o
-9 6 7 1.750 -5.358 8.277 156.280 o
-9 6 8 110.347 123.379 16.275 31.331 o
-9 6 9 4.740 -3.870 15.040 47.401 o
-9 7 1 68.714 54.629 7.995 104.589 o
-9 7 2 8.146 5.649 8.005 159.037 o
-9 7 3 191.524 190.828 11.258 38.098 o
-9 7 4 1.951 1.895 7.765 176.211 o
-9 7 5 145.975 128.707 10.443 50.841 o
-9 7 6 31.562 20.399 8.287 128.305 o
-9 7 7 58.704 49.405 9.280 90.346 o
-9 7 8 16.444 41.652 10.477 87.468 o
-9 7 9 72.720 80.111 24.237 17.007 o
-9 8 1 43.642 39.162 9.163 99.640 o
-9 8 2 438.625 419.673 28.590 8.064 o
-9 8 3 4.236 0.819 8.744 138.345 o
-9 8 4 156.843 171.876 13.961 33.764 o
-9 8 5 9.122 5.736 7.745 168.297 o
-9 8 6 121.187 120.669 13.691 39.574 o
-9 8 7 0.002 -5.919 9.778 112.952 o
-9 8 8 71.395 70.378 11.371 62.151 o
-9 8 9 0.620 8.818 20.149 26.488 o
-9 9 1 50.193 38.192 10.470 79.018 o
-9 9 2 14.986 29.879 10.818 84.448 o
-9 9 3 79.501 73.539 10.656 66.305 o
-9 9 4 12.803 21.277 9.587 107.669 o
-9 9 5 149.832 157.380 15.442 30.530 o
-9 9 6 1.104 -5.248 11.867 76.475 o
-9 9 7 33.585 27.769 11.901 67.741 o
-9 9 8 4.391 -2.329 16.241 40.710 o
-9 10 1 65.335 47.835 13.498 49.466 o
-9 10 2 346.505 332.568 16.163 17.303 o
-9 10 3 5.423 8.766 10.926 87.944 o
-9 10 4 164.122 186.778 15.978 27.652 o
-9 10 5 43.494 58.578 12.695 56.910 o
-9 10 6 63.014 70.311 13.461 48.743 o
-9 10 7 18.278 20.438 11.432 76.602 o
-9 10 8 38.508 34.726 12.730 58.907 o
-9 11 1 184.463 199.982 13.637 31.685 o
-9 11 2 6.458 3.852 8.934 130.552 o
-9 11 3 85.259 110.454 13.612 43.667 o
-9 11 4 90.582 82.224 13.326 45.974 o
-9 11 5 235.587 234.062 20.217 17.478 o
-9 11 6 17.169 18.034 11.784 72.834 o
-9 11 7 22.888 23.471 15.214 44.236 o
-9 11 8 0.446 -2.611 15.730 43.622 o
-9 12 1 16.549 11.767 9.451 110.957 o
-9 12 2 315.111 296.702 29.016 9.362 o
-9 12 3 1.416 1.152 11.759 77.723 o
-9 12 4 122.710 120.956 14.543 36.244 o
-9 12 5 42.289 68.350 16.299 36.496 o
-9 12 6 141.178 140.959 16.152 29.579 o
-9 12 7 0.387 2.956 11.995 74.728 o
-9 13 1 79.959 73.316 11.101 62.521 o
-9 13 2 3.588 3.063 11.228 84.487 o
-9 13 3 31.205 70.287 28.131 13.216 o
-9 13 4 3.343 13.637 11.665 77.357 o
-9 13 5 103.059 97.128 13.889 41.372 o
-9 13 6 68.267 75.860 14.303 43.395 o
-9 13 7 95.209 87.655 14.072 41.657 o
-9 14 1 5.458 2.860 9.607 114.074 o
-9 14 2 181.934 198.635 24.546 14.304 o
-9 14 3 5.651 -2.643 13.959 54.873 o
-9 14 4 5.028 6.138 10.117 102.703 o
-9 14 5 78.056 64.704 11.811 58.106 o
-9 14 6 95.106 103.453 13.673 42.782 o
-9 15 1 124.558 104.053 12.135 47.002 o
-9 15 2 12.204 9.001 9.733 107.314 o
-9 15 3 40.589 99.819 16.751 34.036 o
-9 15 4 11.893 12.071 10.097 99.722 o
-9 15 5 60.845 76.426 13.408 48.962 o
-9 15 6 3.498 -21.090 21.249 23.855 o
-9 16 1 1.593 -0.153 9.322 123.496 o
-9 16 2 87.129 81.808 13.258 46.721 o
-9 16 3 1.609 5.275 10.339 99.658 o
-9 16 4 52.757 47.075 10.756 74.035 o
-9 17 1 20.906 39.691 10.627 84.361 o
-9 17 2 22.922 34.984 11.947 68.490 o
-9 17 3 70.007 81.249 16.801 32.850 o
-8 0 2 3.347 -1.886 7.749 176.477 o
-8 0 4 1002.620 967.509 29.452 3.655 o
-8 0 6 186.647 190.871 18.571 21.687 o
-8 0 8 127.892 148.316 23.242 16.919 o
-8 0 10 49.117 17.665 21.126 23.053 o
-8 1 1 587.600 540.835 14.150 10.595 o
-8 1 2 8.524 12.537 5.446 309.781 o
-8 1 3 1350.870 1396.940 38.691 2.077 o
-8 1 4 14.188 18.667 6.171 232.265 o
-8 1 5 304.864 296.807 11.614 24.747 o
-8 1 6 0.174 -9.203 9.203 127.424 o
-8 1 7 173.312 181.586 13.835 32.592 o
-8 1 8 21.816 32.201 9.862 97.100 o
-8 1 9 174.032 168.540 21.919 17.525 o
-8 1 10 52.278 38.719 35.596 8.338 o
-8 1 11 367.824 316.296 37.227 6.125 o
-8 2 1 53.150 57.326 6.859 135.456 o
-8 2 2 3.728 3.035 5.551 331.037 o
-8 2 3 50.379 70.258 9.284 89.563 o
-8 2 4 775.401 732.830 17.539 6.628 o
-8 2 5 11.151 6.022 6.201 248.716 o
-8 2 6 208.966 209.437 13.239 30.628 o
-8 2 7 3.787 -5.993 9.434 119.603 o
-8 2 8 158.804 168.300 12.904 37.037 o
-8 2 9 37.852 27.234 14.751 45.559 o
-8 2 10 13.329 -6.709 14.298 51.645 o
-8 2 11 3.814 13.625 23.317 19.729 o
-8 3 1 404.900 382.210 12.996 17.246 o
-8 3 2 28.795 23.347 6.791 176.765 o
-8 3 3 1011.510 1007.690 26.415 3.780 o
-8 3 4 87.540 107.572 11.563 55.048 o
-8 3 5 325.367 329.768 15.051 19.094 o
-8 3 6 0.568 -4.800 8.397 152.730 o
-8 3 7 181.102 161.346 12.336 37.183 o
-8 3 8 0.370 1.916 9.125 129.005 o
-8 3 9 71.731 97.180 16.646 32.876 o
-8 3 10 25.027 50.619 16.664 36.402 o
-8 3 11 238.998 287.319 35.008 7.393 o
-8 4 1 55.995 58.231 8.235 105.864 o
-8 4 2 9.987 1.350 6.430 239.672 o
-8 4 3 276.045 272.913 15.555 21.414 o
-8 4 4 719.852 741.580 19.883 6.675 o
-8 4 5 73.923 44.437 8.015 104.205 o
-8 4 6 177.483 204.370 17.940 22.825 o
-8 4 7 24.973 26.268 9.162 110.222 o
-8 4 8 53.935 49.978 9.662 86.591 o
-8 4 9 18.829 32.639 19.999 26.160 o
-8 4 10 5.359 14.990 14.495 50.320 o
-8 5 1 278.286 281.546 11.584 26.818 o
-8 5 2 47.536 42.370 7.086 140.215 o
-8 5 3 909.113 899.095 22.020 4.761 o
-8 5 4 40.755 53.792 8.211 115.185 o
-8 5 5 442.450 411.193 17.281 13.170 o
-8 5 6 4.271 6.727 8.481 144.832 o
-8 5 7 155.323 147.353 12.131 41.100 o
-8 5 8 5.655 9.261 8.895 130.573 o
-8 5 9 71.776 78.736 16.520 33.787 o
-8 5 10 1.994 -4.364 14.791 49.212 o
-8 6 1 79.133 60.369 8.863 86.824 o
-8 6 2 15.163 19.610 5.963 242.616 o
-8 6 3 14.667 9.315 7.441 173.568 o
-8 6 4 517.265 511.456 20.265 9.803 o
-8 6 5 24.937 21.344 9.510 104.351 o
-8 6 6 258.468 246.225 12.658 27.376 o
-8 6 7 30.367 26.285 9.250 106.137 o
-8 6 8 50.092 58.812 10.323 78.149 o
-8 6 9 16.017 32.867 15.176 44.602 o
-8 6 10 44.050 54.491 24.234 17.554 o
-8 7 1 190.054 187.566 9.231 45.071 o
-8 7 2 41.448 52.785 8.543 108.635 o
-8 7 3 342.082 377.731 17.575 15.616 o
-8 7 4 80.850 82.969 8.742 83.824 o
-8 7 5 626.015 582.628 18.304 8.642 o
-8 7 6 11.893 20.884 7.766 158.171 o
-8 7 7 141.879 149.435 12.268 41.874 o
-8 7 8 4.202 3.929 9.019 129.371 o
-8 7 9 111.757 94.071 26.452 13.991 o
-8 7 10 18.870 4.517 21.832 22.305 o
-8 8 1 45.641 51.378 7.378 131.072 o
-8 8 2 61.552 59.370 8.645 96.591 o
-8 8 3 45.356 54.003 10.721 75.333 o
-8 8 4 368.580 360.582 21.386 12.558 o
-8 8 5 0.395 -4.479 7.768 178.579 o
-8 8 6 188.932 169.661 10.243 42.876 o
-8 8 7 11.172 9.205 8.904 127.306 o
-8 8 8 54.797 49.442 11.282 67.954 o
-8 8 9 8.090 4.246 19.400 28.425 o
-8 8 10 42.044 8.968 20.973 23.616 o
-8 9 1 13.081 4.810 7.022 197.191 o
-8 9 2 43.262 47.690 11.447 68.728 o
-8 9 3 346.484 332.634 13.545 19.765 o
-8 9 4 2.809 5.726 7.285 196.261 o
-8 9 5 481.809 458.091 18.434 11.445 o
-8 9 6 3.064 15.167 9.233 121.393 o
-8 9 7 114.660 133.802 10.646 54.314 o
-8 9 8 15.658 12.735 10.432 92.550 o
-8 9 9 86.335 75.546 15.771 35.752 o
-8 9 10 23.762 28.029 15.623 41.859 o
-8 10 1 23.174 24.076 6.572 192.540 o
-8 10 2 95.041 100.162 11.245 56.544 o
-8 10 3 168.673 197.189 19.494 20.680 o
-8 10 4 258.114 271.218 14.749 23.341 o
-8 10 5 122.010 99.924 11.247 52.349 o
-8 10 6 97.915 120.095 11.646 52.087 o
-8 10 7 11.313 -2.179 9.300 119.403 o
-8 10 8 27.963 25.129 13.396 55.536 o
-8 10 9 0.000 -12.185 18.563 31.340 o
-8 11 1 15.076 -3.212 8.310 145.242 o
-8 11 2 0.137 -1.784 10.487 98.150 o
-8 11 3 437.029 461.662 18.639 12.078 o
-8 11 4 103.135 103.298 11.161 55.527 o
-8 11 5 259.996 269.029 23.882 13.232 o
-8 11 6 2.119 1.845 9.087 129.142 o
-8 11 7 59.070 68.988 10.860 69.179 o
-8 11 8 0.480 17.694 11.566 78.822 o
-8 11 9 36.845 20.823 19.926 26.038 o
-8 12 1 11.725 12.161 8.717 131.233 o
-8 12 2 87.194 76.889 11.744 56.230 o
-8 12 3 2.413 17.014 9.013 126.982 o
-8 12 4 243.202 215.634 14.092 26.572 o
-8 12 5 0.914 5.808 9.718 112.778 o
-8 12 6 140.809 143.538 12.991 39.476 o
-8 12 7 7.027 9.469 9.588 112.442 o
-8 12 8 13.883 29.468 12.457 65.246 o
-8 13 1 31.892 35.943 9.263 103.267 o
-8 13 2 61.912 81.189 12.542 54.057 o
-8 13 3 28.811 27.812 9.580 100.324 o
-8 13 4 123.521 100.502 11.787 49.137 o
-8 13 5 489.716 476.305 20.140 10.457 o
-8 13 6 31.886 32.931 10.487 84.276 o
-8 13 7 80.171 84.669 14.933 39.199 o
-8 13 8 5.843 2.868 11.911 74.799 o
-8 14 1 0.233 -9.160 9.160 128.579 o
-8 14 2 35.479 49.738 12.183 62.928 o
-8 14 3 55.260 66.657 12.616 55.385 o
-8 14 4 89.512 107.993 12.379 49.790 o
-8 14 5 1.541 -1.106 9.878 110.074 o
-8 14 6 199.443 214.434 14.818 27.591 o
-8 14 7 5.995 14.513 10.409 95.569 o
-8 14 8 21.825 4.377 19.272 28.420 o
-8 15 1 23.093 17.848 9.382 108.344 o
-8 15 2 0.161 -9.423 9.423 121.555 o
-8 15 3 85.928 90.054 14.723 39.457 o
-8 15 4 0.475 3.787 10.007 106.980 o
-8 15 5 141.691 134.612 13.190 39.061 o
-8 15 6 4.236 9.928 10.135 101.968 o
-8 15 7 43.553 38.560 10.817 76.453 o
-8 16 1 0.041 4.656 11.149 86.311 o
-8 16 2 74.885 74.799 15.813 36.319 o
-8 16 3 0.392 -10.069 11.120 87.246 o
-8 16 4 113.362 125.004 19.175 24.012 o
-8 16 5 14.499 9.571 10.104 99.134 o
-8 16 6 53.846 71.365 11.771 61.778 o
-8 17 1 8.094 12.676 11.388 80.141 o
-8 17 2 1.406 25.118 11.848 74.340 o
-8 17 3 119.008 116.044 15.245 34.263 o
-8 17 4 3.753 -12.466 12.466 68.926 o
-8 17 5 44.425 33.258 12.479 60.261 o
-8 18 1 17.040 14.588 12.233 68.193 o
-8 18 2 79.499 79.133 13.759 44.990 o
-8 18 3 0.964 -2.963 11.675 79.036 o
-8 19 1 17.640 4.397 20.564 25.119 o
-7 0 2 878.314 916.828 26.492 4.434 o
-7 0 4 1006.170 1005.500 29.006 3.619 o
-7 0 6 897.289 855.942 33.682 3.799 o
-7 0 8 435.433 458.916 26.099 8.823 o
-7 0 10 98.858 67.571 23.918 17.145 o
-7 1 1 1677.100 1709.370 29.038 1.717 o
-7 1 2 9.050 12.311 4.907 367.015 o
-7 1 3 129.116 110.550 7.018 79.150 o
-7 1 4 1.982 7.517 5.532 331.482 o
-7 1 5 296.044 309.358 15.827 19.654 o
-7 1 6 2.918 11.970 7.581 178.332 o
-7 1 7 707.793 696.981 25.833 5.916 o
-7 1 8 124.601 92.701 10.575 56.535 o
-7 1 9 174.948 184.446 19.415 20.805 o
-7 1 10 10.539 31.730 14.162 51.409 o
-7 1 11 22.443 15.458 16.412 38.531 o
-7 2 1 3.997 8.712 4.626 444.433 o
-7 2 2 733.328 739.977 17.554 6.945 o
-7 2 3 84.471 87.449 6.309 113.359 o
-7 2 4 973.269 1013.430 20.588 4.328 o
-7 2 5 27.042 19.588 7.699 148.348 o
-7 2 6 890.378 913.605 31.415 3.935 o
-7 2 7 18.356 20.021 9.146 115.010 o
-7 2 8 204.359 220.240 18.049 21.439 o
-7 2 9 59.912 39.338 14.355 45.428 o
-7 2 10 45.827 63.208 16.333 36.307 o
-7 2 11 3.113 13.882 24.226 18.292 o
-7 3 1 1342.230 1355.420 22.557 2.624 o
-7 3 2 44.278 53.069 5.975 170.236 o
-7 3 3 75.995 59.406 6.037 134.189 o
-7 3 4 74.608 70.664 6.697 118.700 o
-7 3 5 354.367 348.864 14.596 18.201 o
-7 3 6 0.624 -4.616 6.556 249.999 o
-7 3 7 386.676 369.791 14.210 17.129 o
-7 3 8 0.637 -3.464 8.471 150.028 o
-7 3 9 25.952 59.647 11.337 72.102 o
-7 3 10 5.526 0.137 14.164 53.315 o
-7 3 11 16.016 17.767 14.935 46.552 o
-7 4 1 30.352 33.283 6.084 197.702 o
-7 4 2 821.699 826.304 17.617 5.927 o
-7 4 3 716.191 742.440 18.661 6.902 o
-7 4 4 463.726 510.761 18.960 11.081 o
-7 4 5 92.241 83.344 7.897 89.367 o
-7 4 6 806.341 741.724 22.688 5.662 o
-7 4 7 36.837 32.001 6.764 164.204 o
-7 4 8 63.624 92.426 10.189 72.042 o
-7 4 9 0.422 12.558 10.731 91.926 o
-7 4 10 69.483 95.298 13.838 44.765 o
-7 4 11 4.878 10.119 12.172 71.224 o
-7 5 1 782.659 779.910 17.118 6.442 o
-7 5 2 119.981 124.090 7.298 77.676 o
-7 5 3 16.070 9.433 5.157 317.700 o
-7 5 4 0.274 -1.909 5.318 380.653 o
-7 5 5 538.360 490.950 17.051 10.827 o
-7 5 6 0.000 2.174 6.887 225.900 o
-7 5 7 287.337 278.469 14.683 21.986 o
-7 5 8 31.707 22.931 7.457 150.716 o
-7 5 9 76.369 55.078 14.447 42.879 o
-7 5 10 0.448 3.847 11.176 85.904 o
-7 5 11 16.748 11.245 11.694 74.620 o
-7 6 1 0.493 0.307 4.730 477.907 o
-7 6 2 250.592 257.206 9.625 33.251 o
-7 6 3 0.231 -4.125 5.308 382.262 o
-7 6 4 709.026 710.153 17.497 7.303 o
-7 6 5 188.952 179.317 10.036 42.985 o
-7 6 6 687.094 686.021 19.095 7.323 o
-7 6 7 32.543 27.189 7.718 140.586 o
-7 6 8 174.678 197.198 11.615 38.364 o
-7 6 9 0.235 15.639 9.304 120.853 o
-7 6 10 148.560 133.720 30.800 10.234 o
-7 6 11 3.168 17.558 14.380 51.194 o
-7 7 1 436.380 484.232 12.107 15.271 o
-7 7 2 83.093 78.768 6.586 112.643 o
-7 7 3 36.913 34.626 6.539 170.471 o
-7 7 4 8.132 5.685 5.664 300.751 o
-7 7 5 684.201 671.111 16.974 7.828 o
-7 7 6 0.611 -1.841 7.120 212.143 o
-7 7 7 234.695 226.181 14.912 25.264 o
-7 7 8 0.177 11.307 9.190 124.902 o
-7 7 9 133.226 115.004 18.496 24.932 o
-7 7 10 1.471 -7.803 11.531 80.910 o
-7 7 11 15.935 21.452 12.246 67.679 o
-7 8 1 49.772 34.748 7.573 129.386 o
-7 8 2 245.009 239.601 10.889 31.938 o
-7 8 3 36.825 23.978 5.987 199.255 o
-7 8 4 385.281 382.125 12.496 18.296 o
-7 8 5 110.015 118.003 12.316 47.005 o
-7 8 6 564.866 575.856 21.846 8.384 o
-7 8 7 5.447 12.727 8.339 146.606 o
-7 8 8 155.294 153.032 14.344 33.411 o
-7 8 9 42.331 35.506 14.234 47.855 o
-7 8 10 132.332 132.862 18.920 23.788 o
-7 9 1 258.164 233.454 12.030 28.947 o
-7 9 2 10.304 1.698 6.185 256.204 o
-7 9 3 142.967 142.511 9.755 53.718 o
-7 9 4 1.567 7.044 6.888 219.518 o
-7 9 5 536.346 523.300 16.642 10.751 o
-7 9 6 5.282 10.804 7.898 163.375 o
-7 9 7 187.749 176.716 12.224 36.228 o
-7 9 8 2.969 5.741 10.585 94.688 o
-7 9 9 57.744 73.890 15.553 38.487 o
-7 9 10 8.594 14.839 14.493 50.070 o
-7 10 1 38.797 39.785 7.596 134.706 o
-7 10 2 396.676 384.699 16.052 15.283 o
-7 10 3 516.941 530.037 18.767 10.225 o
-7 10 4 100.487 113.654 10.912 56.714 o
-7 10 5 32.268 30.270 8.854 112.312 o
-7 10 6 424.557 374.393 21.167 11.684 o
-7 10 7 5.155 6.464 10.170 101.564 o
-7 10 8 57.270 58.524 41.255 6.218 o
-7 10 9 16.335 -4.023 20.255 25.960 o
-7 10 10 101.416 123.158 26.733 13.684 o
-7 11 1 299.029 297.442 13.983 21.969 o
-7 11 2 129.697 129.070 10.619 52.429 o
-7 11 3 105.649 109.867 10.670 57.736 o
-7 11 4 154.431 128.072 11.145 46.382 o
-7 11 5 325.257 361.236 24.853 11.097 o
-7 11 6 0.273 1.905 8.738 140.660 o
-7 11 7 55.687 55.700 12.540 56.620 o
-7 11 8 18.743 -7.756 13.114 60.459 o
-7 11 9 55.441 45.300 20.376 24.205 o
-7 12 1 6.318 4.697 7.971 162.287 o
-7 12 2 112.290 105.042 10.781 56.290 o
-7 12 3 7.579 11.004 8.343 145.560 o
-7 12 4 124.781 138.067 11.770 46.653 o
-7 12 5 4.200 10.629 8.881 131.415 o
-7 12 6 267.347 269.066 15.122 22.442 o
-7 12 7 3.838 2.546 9.331 121.579 o
-7 12 8 34.989 49.812 15.291 42.051 o
-7 12 9 19.413 46.367 20.856 23.957 o
-7 13 1 17.794 15.222 8.388 135.881 o
-7 13 2 219.567 232.756 16.723 22.740 o
-7 13 3 225.883 220.146 13.476 28.654 o
-7 13 4 99.091 88.994 13.046 46.170 o
-7 13 5 540.220 474.622 17.370 10.808 o
-7 13 6 0.023 2.887 9.091 129.892 o
-7 13 7 48.030 64.264 11.336 67.310 o
-7 13 8 5.028 0.000 13.533 58.413 o
-7 13 9 52.013 4.312 20.843 23.735 o
-7 14 1 9.047 -4.140 8.613 139.672 o
-7 14 2 5.475 4.753 10.288 99.468 o
-7 14 3 28.398 28.923 12.559 62.191 o
-7 14 4 276.239 252.195 14.931 22.692 o
-7 14 5 19.118 15.770 8.510 131.462 o
-7 14 6 220.011 211.032 19.477 19.075 o
-7 14 7 1.181 -9.501 9.501 119.100 o
-7 14 8 30.145 22.109 12.069 67.109 o
-7 15 1 119.866 107.658 11.191 52.413 o
-7 15 2 5.102 8.219 10.812 89.923 o
-7 15 3 110.260 117.992 13.086 43.291 o
-7 15 4 0.051 7.202 10.639 94.361 o
-7 15 5 239.433 233.950 13.413 27.529 o
-7 15 6 0.073 -3.943 9.600 117.140 o
-7 15 7 36.272 24.307 14.510 47.216 o
-7 15 8 30.231 30.300 12.051 66.590 o
-7 16 1 25.858 16.056 9.644 102.479 o
-7 16 2 106.347 103.575 17.733 27.957 o
-7 16 3 0.625 -4.965 9.214 126.876 o
-7 16 4 44.323 48.861 12.808 56.583 o
-7 16 5 3.440 8.147 11.305 82.816 o
-7 16 6 105.826 123.273 18.610 25.501 o
-7 16 7 0.616 -7.950 14.995 47.982 o
-7 17 1 160.150 173.507 15.755 28.721 o
-7 17 2 14.675 17.701 11.156 81.279 o
-7 17 3 106.147 111.061 14.166 39.341 o
-7 17 4 0.057 -3.977 11.811 77.406 o
-7 17 5 90.156 95.323 13.913 42.492 o
-7 17 6 8.139 -12.234 12.234 70.816 o
-7 18 1 7.802 9.653 11.072 85.030 o
-7 18 2 95.831 81.772 13.399 45.085 o
-7 18 3 2.303 12.094 11.652 77.882 o
-7 18 4 17.895 28.327 12.446 64.838 o
-7 18 5 12.651 15.654 12.106 70.198 o
-7 18 6 82.986 88.572 17.430 30.101 o
-7 19 1 90.934 121.126 16.500 31.733 o
-7 19 2 3.707 -4.016 11.651 78.822 o
-7 19 3 75.808 72.094 13.748 45.742 o
-7 19 4 1.749 -10.242 11.797 77.269 o
-7 20 1 11.629 3.430 16.472 39.127 o
-7 20 2 10.861 22.717 21.501 22.967 o
-6 0 2 1834.500 1774.190 34.999 1.449 o
-6 0 4 41.763 37.990 6.385 168.410 o
-6 0 6 452.286 521.359 19.241 11.055 o
-6 0 8 894.399 845.015 34.039 3.792 o
-6 0 10 52.286 76.462 15.461 39.162 o
-6 0 12 95.292 98.171 17.953 27.944 o
-6 1 1 1900.130 1877.250 25.942 1.459 o
-6 1 2 50.514 64.576 5.999 156.228 o
-6 1 3 362.036 341.351 10.646 21.688 o
-6 1 4 25.506 21.370 4.318 338.264 o
-6 1 5 912.377 957.999 21.029 4.693 o
-6 1 6 186.078 191.072 9.519 44.377 o
-6 1 7 2011.580 1935.740 33.474 1.273 o
-6 1 8 94.167 86.686 9.893 68.230 o
-6 1 9 92.431 108.776 14.775 38.057 o
-6 1 10 0.001 8.087 10.358 99.364 o
-6 1 11 189.194 198.974 16.453 25.190 o
-6 1 12 1.406 23.416 12.433 67.850 o
-6 2 1 2.148 8.572 2.941 993.473 o
-6 2 2 2115.570 2124.780 28.861 1.182 o
-6 2 3 0.002 -1.395 3.820 740.188 o
-6 2 4 14.408 15.037 4.880 341.369 o
-6 2 5 40.357 46.589 6.865 150.549 o
-6 2 6 390.929 434.969 13.789 16.305 o
-6 2 7 190.695 197.025 11.307 37.724 o
-6 2 8 238.979 228.048 15.411 24.160 o
-6 2 9 5.130 -1.119 9.928 107.633 o
-6 2 10 43.252 47.526 11.486 68.358 o
-6 2 11 0.011 2.206 11.258 84.947 o
-6 2 12 72.782 83.521 17.440 30.628 o
-6 3 1 2058.870 2133.400 27.087 1.229 o
-6 3 2 552.225 600.913 11.377 11.486 o
-6 3 3 470.627 477.141 10.930 14.978 o
-6 3 4 69.496 70.460 9.805 77.304 o
-6 3 5 804.529 787.572 21.371 5.707 o
-6 3 6 14.523 25.332 6.248 221.152 o
-6 3 7 596.846 537.432 16.027 9.928 o
-6 3 8 1.109 -5.723 9.528 118.466 o
-6 3 9 47.710 31.806 10.468 80.492 o
-6 3 10 0.001 11.604 9.989 106.097 o
-6 3 11 147.885 173.312 27.790 12.112 o
-6 3 12 0.551 19.196 13.947 54.530 o
-6 4 1 562.167 561.449 11.917 11.519 o
-6 4 2 797.518 845.500 17.119 6.087 o
-6 4 3 11.139 17.051 4.125 450.048 o
-6 4 4 49.276 46.041 5.893 171.097 o
-6 4 5 188.204 175.468 9.351 45.763 o
-6 4 6 123.664 143.971 13.256 40.024 o
-6 4 7 0.887 3.489 6.625 241.082 o
-6 4 8 200.706 221.685 15.255 26.446 o
-6 4 9 0.223 -1.199 9.655 115.752 o
-6 4 10 75.116 73.846 12.120 55.645 o
-6 4 11 1.439 19.510 11.643 77.436 o
-6 4 12 20.269 28.569 21.619 22.497 o
-6 5 1 1164.590 1183.430 21.516 3.305 o
-6 5 2 1.956 3.114 4.467 510.438 o
-6 5 3 496.748 487.839 12.493 13.483 o
-6 5 4 131.606 129.006 7.876 69.048 o
-6 5 5 545.626 541.467 15.298 10.919 o
-6 5 6 39.887 34.628 6.100 182.885 o
-6 5 7 696.175 669.869 18.354 7.454 o
-6 5 8 7.337 12.427 9.557 112.401 o
-6 5 9 101.704 112.536 20.120 22.662 o
-6 5 10 0.010 9.880 11.111 86.286 o
-6 5 11 109.489 165.192 22.735 17.739 o
-6 6 1 271.507 294.950 9.400 30.270 o
-6 6 2 1337.200 1364.340 24.326 2.573 o
-6 6 3 272.547 254.397 12.431 26.656 o
-6 6 4 110.519 122.684 8.694 69.532 o
-6 6 5 180.571 172.674 9.246 47.480 o
-6 6 6 330.718 345.124 24.399 11.391 o
-6 6 7 3.575 21.364 6.455 231.360 o
-6 6 8 467.875 465.849 29.740 7.323 o
-6 6 9 8.968 7.076 10.225 99.147 o
-6 6 10 92.764 93.868 38.286 7.070 o
-6 6 11 0.209 8.616 14.568 50.519 o
-6 7 1 560.799 568.053 13.874 10.897 o
-6 7 2 33.208 31.894 6.987 160.442 o
-6 7 3 1772.640 1736.740 29.819 1.593 o
-6 7 4 137.943 125.635 7.441 70.748 o
-6 7 5 332.891 325.015 14.832 19.133 o
-6 7 6 0.651 6.581 6.359 258.440 o
-6 7 7 824.145 815.655 23.088 5.297 o
-6 7 8 2.824 4.170 8.093 160.717 o
-6 7 9 129.518 112.058 16.225 30.755 o
-6 7 10 0.812 -3.634 13.845 56.263 o
-6 7 11 128.068 156.190 19.570 22.328 o
-6 8 1 5.597 15.567 4.654 409.873 o
-6 8 2 873.972 910.822 22.248 4.882 o
-6 8 3 45.339 59.083 5.958 166.054 o
-6 8 4 82.287 79.685 6.227 118.563 o
-6 8 5 25.323 14.926 6.186 215.073 o
-6 8 6 512.616 548.874 21.095 9.339 o
-6 8 7 87.477 81.543 9.505 74.050 o
-6 8 8 308.279 316.538 22.144 13.414 o
-6 8 9 2.689 16.260 11.120 84.758 o
-6 8 10 121.562 142.824 15.031 33.922 o
-6 8 11 0.687 30.155 15.673 42.993 o
-6 9 1 786.273 758.677 18.465 6.315 o
-6 9 2 2.683 -3.318 5.946 297.720 o
-6 9 3 1153.720 1165.970 22.648 3.310 o
-6 9 4 138.814 136.400 7.265 70.115 o
-6 9 5 214.605 214.836 10.582 36.489 o
-6 9 6 0.426 7.700 7.383 192.913 o
-6 9 7 310.677 284.291 19.592 15.768 o
-6 9 8 5.267 8.449 16.215 40.563 o
-6 9 9 68.242 81.888 15.995 35.809 o
-6 9 10 13.173 13.775 11.246 80.836 o
-6 9 11 125.653 134.837 33.505 8.888 o
-6 10 1 195.189 204.209 9.779 41.503 o
-6 10 2 593.114 607.015 18.250 8.897 o
-6 10 3 0.018 5.068 7.200 204.887 o
-6 10 4 78.431 80.767 8.242 91.103 o
-6 10 5 14.287 3.085 6.682 215.004 o
-6 10 6 240.565 276.202 17.681 19.842 o
-6 10 7 0.030 -3.648 8.264 158.117 o
-6 10 8 159.586 162.327 30.675 10.145 o
-6 10 9 4.352 7.207 13.928 54.886 o
-6 10 10 116.693 110.698 17.229 28.671 o
-6 10 11 1.142 8.826 20.166 26.431 o
-6 11 1 671.523 671.472 23.693 6.624 o
-6 11 2 519.078 486.519 17.349 11.058 o
-6 11 3 356.052 343.659 14.824 18.028 o
-6 11 4 170.093 171.766 10.361 44.718 o
-6 11 5 90.008 93.216 8.855 78.058 o
-6 11 6 36.345 8.911 10.614 84.524 o
-6 11 7 153.285 168.227 17.616 25.023 o
-6 11 8 2.077 7.635 17.857 33.654 o
-6 11 9 89.467 93.331 23.080 18.232 o
-6 11 10 12.726 8.578 20.061 26.441 o
-6 12 1 290.738 302.101 16.195 19.546 o
-6 12 2 264.558 270.666 13.527 24.901 o
-6 12 3 0.138 -1.598 7.656 184.104 o
-6 12 4 97.858 109.911 9.485 68.016 o
-6 12 5 0.329 6.563 7.488 188.443 o
-6 12 6 229.549 231.500 15.700 24.025 o
-6 12 7 0.145 -3.430 12.162 72.984 o
-6 12 8 142.710 125.700 23.998 15.970 o
-6 12 9 7.794 16.586 19.619 27.651 o
-6 12 10 89.874 100.317 25.186 15.514 o
-6 13 1 23.634 30.695 7.929 139.790 o
-6 13 2 299.327 282.862 14.032 22.215 o
-6 13 3 1349.230 1340.990 40.512 2.058 o
-6 13 4 18.193 18.221 7.551 161.510 o
-6 13 5 57.431 59.760 9.044 92.284 o
-6 13 6 4.972 11.023 7.807 167.178 o
-6 13 7 100.031 96.481 16.041 33.373 o
-6 13 8 0.104 -21.726 21.726 22.877 o
-6 13 9 66.497 8.485 20.509 24.089 o
-6 14 1 172.170 158.596 11.509 40.994 o
-6 14 2 471.834 423.357 17.149 12.539 o
-6 14 3 129.955 106.347 10.743 53.503 o
-6 14 4 294.832 276.953 13.448 23.331 o
-6 14 5 17.298 22.939 7.978 145.834 o
-6 14 6 133.908 149.687 11.227 47.283 o
-6 14 7 11.025 -7.757 13.397 58.906 o
-6 14 8 86.660 24.916 20.510 23.401 o
-6 14 9 9.066 4.336 20.734 24.894 o
-6 15 1 187.586 204.945 12.784 33.485 o
-6 15 2 4.669 5.371 10.546 94.933 o
-6 15 3 319.270 337.824 16.007 18.207 o
-6 15 4 32.177 46.031 8.825 109.226 o
-6 15 5 31.009 29.592 8.187 128.336 o
-6 15 6 20.282 23.652 8.773 121.827 o
-6 15 7 99.938 115.943 17.853 27.663 o
-6 15 8 23.357 21.294 20.154 25.798 o
-6 16 1 62.005 56.852 18.707 27.932 o
-6 16 2 190.137 183.644 15.372 27.741 o
-6 16 3 2.080 13.899 10.633 92.946 o
-6 16 4 109.764 105.857 11.900 49.993 o
-6 16 5 40.484 43.479 10.291 83.135 o
-6 16 6 134.675 150.895 12.815 40.380 o
-6 16 7 21.345 16.347 14.367 49.744 o
-6 16 8 95.383 87.254 24.184 16.715 o
-6 17 1 233.019 289.715 18.168 19.249 o
-6 17 2 1.379 -3.904 10.894 90.643 o
-6 17 3 88.961 87.862 13.531 44.806 o
-6 17 4 40.952 37.979 9.975 88.151 o
-6 17 5 68.971 88.546 11.475 60.176 o
-6 17 6 2.918 3.334 10.131 103.626 o
-6 17 7 105.926 123.927 29.329 11.518 o
-6 18 1 19.653 21.592 14.592 48.218 o
-6 18 2 105.956 82.400 13.291 44.568 o
-6 18 3 3.304 12.209 10.804 90.001 o
-6 18 4 71.067 80.897 12.151 55.508 o
-6 18 5 71.174 61.460 10.876 67.303 o
-6 18 6 149.738 140.219 26.681 13.148 o
-6 18 7 0.530 13.082 17.655 34.377 o
-6 19 1 96.245 113.244 14.548 38.502 o
-6 19 2 3.890 2.615 14.566 50.471 o
-6 19 3 26.566 27.849 18.526 30.148 o
-6 19 4 32.596 37.108 12.149 64.698 o
-6 19 5 28.643 54.245 11.687 68.425 o
-6 19 6 0.444 15.118 19.817 27.308 o
-6 20 1 115.071 89.592 15.743 33.682 o
-6 20 2 133.935 167.103 17.759 25.508 o
-6 20 3 15.476 17.199 12.573 64.784 o
-6 20 4 96.300 123.523 16.908 30.197 o
-6 20 5 4.000 25.394 20.904 24.386 o
-6 21 1 46.214 63.518 13.979 47.714 o
-6 21 2 7.861 -12.233 12.233 70.875 o
-5 0 2 1716.980 1704.740 32.520 1.623 o
-5 0 4 1253.570 1250.620 30.668 2.630 o
-5 0 6 2630.770 2773.300 60.972 0.649 o
-5 0 8 677.417 614.990 27.887 5.975 o
-5 0 10 92.883 52.974 14.469 41.499 o
-5 0 12 246.109 279.393 40.809 5.674 o
-5 1 1 1452.770 1473.430 17.938 2.402 o
-5 1 2 60.490 58.593 2.710 246.972 o
-5 1 3 757.805 762.895 13.344 7.225 o
-5 1 4 2.311 14.992 4.967 384.582 o
-5 1 5 2540.490 2491.850 38.809 0.827 o
-5 1 6 517.642 490.257 13.292 12.662 o
-5 1 7 356.235 394.073 11.924 19.643 o
-5 1 8 2.404 3.720 9.011 130.628 o
-5 1 9 194.173 214.509 14.528 28.507 o
-5 1 10 6.978 14.727 12.244 69.692 o
-5 1 11 131.381 145.319 20.888 20.162 o
-5 1 12 0.450 14.089 13.861 55.459 o
-5 2 1 12.860 11.768 2.114 971.807 o
-5 2 2 698.330 666.763 9.834 8.927 o
-5 2 3 63.376 68.191 6.742 126.325 o
-5 2 4 1334.980 1420.370 23.963 2.533 o
-5 2 5 129.558 131.462 9.501 58.652 o
-5 2 6 294.570 328.066 10.168 26.328 o
-5 2 7 163.924 145.812 8.117 57.824 o
-5 2 8 489.738 456.644 22.227 9.750 o
-5 2 9 2.395 9.213 8.072 159.789 o
-5 2 10 81.695 75.434 10.602 66.126 o
-5 2 11 0.037 -7.798 9.323 124.228 o
-5 2 12 250.030 263.752 16.482 21.334 o
-5 3 1 1660.230 1799.570 20.436 1.807 o
-5 3 2 0.173 -1.189 2.329 1970.390 o
-5 3 3 879.319 856.054 15.905 5.621 o
-5 3 4 57.180 66.009 4.147 200.855 o
-5 3 5 532.107 551.246 12.918 11.882 o
-5 3 6 12.543 8.835 4.732 380.577 o
-5 3 7 31.154 49.502 6.118 183.886 o
-5 3 8 0.111 2.608 7.458 192.490 o
-5 3 9 234.108 276.673 14.088 25.430 o
-5 3 10 9.150 -3.505 8.653 138.373 o
-5 3 11 82.072 74.079 10.997 62.897 o
-5 3 12 1.067 -8.568 10.140 104.653 o
-5 4 1 1213.130 1271.030 17.145 3.206 o
-5 4 2 337.665 308.760 10.188 24.283 o
-5 4 3 297.778 283.612 9.409 28.674 o
-5 4 4 1475.570 1438.350 24.613 2.250 o
-5 4 5 1.703 7.220 4.300 531.429 o
-5 4 6 168.181 174.185 10.889 42.815 o
-5 4 7 117.450 99.389 7.926 77.248 o
-5 4 8 511.297 472.373 17.127 11.394 o
-5 4 9 10.363 10.705 7.902 158.859 o
-5 4 10 33.472 42.489 9.660 94.629 o
-5 4 11 7.660 -5.404 9.467 117.024 o
-5 4 12 100.005 136.368 15.787 33.046 o
-5 5 1 492.815 496.729 9.333 14.739 o
-5 5 2 44.423 39.870 4.196 254.018 o
-5 5 3 1277.560 1258.780 24.271 2.812 o
-5 5 4 69.650 76.385 5.445 144.497 o
-5 5 5 442.186 448.696 11.967 15.692 o
-5 5 6 39.757 38.228 6.074 181.657 o
-5 5 7 140.333 147.328 8.864 58.601 o
-5 5 8 4.505 5.340 9.122 126.017 o
-5 5 9 245.059 233.454 18.642 19.130 o
-5 5 10 39.633 36.727 13.835 50.563 o
-5 5 11 28.520 24.616 14.835 45.920 o
-5 5 12 0.005 2.697 15.116 47.166 o
-5 6 1 57.457 83.292 5.300 156.714 o
-5 6 2 1564.360 1592.170 26.503 1.966 o
-5 6 3 413.280 408.297 9.941 18.555 o
-5 6 4 958.016 995.840 19.599 4.506 o
-5 6 5 0.251 4.029 4.449 525.029 o
-5 6 6 840.144 871.931 20.324 5.365 o
-5 6 7 24.306 23.938 6.641 188.083 o
-5 6 8 503.783 496.083 31.037 6.650 o
-5 6 9 19.549 18.930 10.254 93.382 o
-5 6 10 30.724 29.294 16.771 36.216 o
-5 6 11 2.597 38.073 14.844 47.356 o
-5 7 1 2384.390 2485.310 38.250 0.892 o
-5 7 2 179.965 189.838 7.313 53.662 o
-5 7 3 1210.070 1218.190 20.432 3.172 o
-5 7 4 90.496 84.015 5.911 116.528 o
-5 7 5 451.616 461.710 12.425 14.995 o
-5 7 6 0.120 6.047 5.494 345.419 o
-5 7 7 456.313 444.102 14.502 14.012 o
-5 7 8 15.537 12.345 16.424 38.918 o
-5 7 9 287.920 245.657 20.646 15.720 o
-5 7 10 25.377 37.862 14.521 47.496 o
-5 7 11 114.146 95.974 17.011 29.712 o
-5 8 1 4.544 3.198 4.122 565.028 o
-5 8 2 825.187 804.477 16.360 6.123 o
-5 8 3 68.820 77.468 5.415 145.404 o
-5 8 4 1236.060 1291.590 23.582 2.895 o
-5 8 5 399.457 393.933 17.641 14.044 o
-5 8 6 703.115 700.098 24.578 6.148 o
-5 8 7 146.100 133.927 10.459 50.345 o
-5 8 8 367.590 345.659 26.029 10.086 o
-5 8 9 8.430 8.579 16.850 37.449 o
-5 8 10 101.315 92.551 17.055 30.269 o
-5 8 11 9.382 6.672 14.325 51.511 o
-5 9 1 1727.170 1791.970 32.862 1.566 o
-5 9 2 192.189 192.450 7.712 49.696 o
-5 9 3 881.091 913.505 17.010 5.331 o
-5 9 4 45.450 45.743 5.618 185.550 o
-5 9 5 137.239 137.787 9.591 56.054 o
-5 9 6 43.133 34.553 6.981 150.104 o
-5 9 7 118.217 106.665 12.462 45.987 o
-5 9 8 0.769 5.274 9.390 120.880 o
-5 9 9 263.533 265.626 17.390 19.638 o
-5 9 10 10.567 -4.047 13.976 54.267 o
-5 9 11 144.770 143.534 18.604 23.815 o
-5 10 1 578.184 599.248 15.550 9.887 o
-5 10 2 467.717 474.903 14.201 13.537 o
-5 10 3 48.569 45.259 6.540 152.802 o
-5 10 4 761.042 743.163 18.943 6.496 o
-5 10 5 46.982 35.755 6.925 147.773 o
-5 10 6 197.236 218.450 10.728 37.659 o
-5 10 7 37.620 35.030 9.761 92.892 o
-5 10 8 220.594 233.122 27.765 11.166 o
-5 10 9 8.446 17.274 10.947 85.806 o
-5 10 10 48.605 43.826 12.346 59.987 o
-5 10 11 21.325 33.189 20.981 23.778 o
-5 11 1 149.038 148.177 12.384 40.746 o
-5 11 2 19.966 14.547 6.094 229.985 o
-5 11 3 783.255 818.972 20.201 5.894 o
-5 11 4 192.811 159.729 10.360 42.602 o
-5 11 5 11.341 12.867 7.164 187.467 o
-5 11 6 0.529 5.224 7.375 194.675 o
-5 11 7 183.442 157.107 16.908 25.452 o
-5 11 8 2.820 14.896 20.344 25.869 o
-5 11 9 205.385 207.600 29.588 10.292 o
-5 11 10 12.110 12.728 19.620 27.585 o
-5 12 1 18.075 18.980 7.020 182.367 o
-5 12 2 182.577 178.678 9.918 44.265 o
-5 12 3 0.478 5.912 6.788 228.530 o
-5 12 4 537.338 527.284 16.323 10.817 o
-5 12 5 123.843 124.181 10.365 55.223 o
-5 12 6 201.773 214.791 12.701 32.227 o
-5 12 7 3.667 8.881 11.764 76.477 o
-5 12 8 211.821 191.359 28.311 11.088 o
-5 12 9 19.848 36.645 18.861 29.203 o
-5 12 10 8.569 4.308 19.451 28.266 o
-5 13 1 1296.290 1301.930 36.251 2.303 o
-5 13 2 380.659 356.398 15.384 16.599 o
-5 13 3 634.644 662.871 19.622 7.815 o
-5 13 4 107.392 122.141 10.418 57.978 o
-5 13 5 46.481 48.085 7.982 118.262 o
-5 13 6 36.409 46.838 11.045 74.503 o
-5 13 7 138.999 145.073 19.166 22.905 o
-5 13 8 1.120 3.932 18.805 30.447 o
-5 13 9 110.142 149.510 27.411 12.874 o
-5 13 10 26.664 -13.118 21.140 23.657 o
-5 14 1 74.844 66.244 10.701 67.634 o
-5 14 2 1135.630 1201.800 26.841 3.113 o
-5 14 3 7.034 11.063 7.285 187.929 o
-5 14 4 264.529 279.308 13.555 24.634 o
-5 14 5 102.661 100.811 9.919 64.540 o
-5 14 6 85.494 70.891 10.131 69.976 o
-5 14 7 0.971 -2.489 10.947 89.875 o
-5 14 8 118.833 137.453 26.487 13.658 o
-5 14 9 4.180 -12.726 22.977 20.399 o
-5 15 1 205.614 192.529 14.753 27.995 o
-5 15 2 67.490 58.648 10.052 76.725 o
-5 15 3 420.661 412.001 17.419 13.534 o
-5 15 4 85.598 62.330 11.220 61.555 o
-5 15 5 43.392 42.807 9.456 94.300 o
-5 15 6 0.053 -0.822 8.995 133.436 o
-5 15 7 158.506 151.612 14.905 31.641 o
-5 15 8 6.747 24.878 20.058 26.398 o
-5 15 9 142.046 160.269 28.614 11.614 o
-5 16 1 2.811 5.617 9.726 111.883 o
-5 16 2 133.201 125.994 11.953 45.511 o
-5 16 3 18.194 3.210 9.244 116.761 o
-5 16 4 197.930 174.667 13.120 32.963 o
-5 16 5 74.879 58.526 10.444 70.885 o
-5 16 6 123.842 128.099 12.191 45.390 o
-5 16 7 48.157 60.205 18.692 28.386 o
-5 16 8 131.056 123.233 26.069 13.991 o
-5 17 1 182.201 181.108 22.484 16.571 o
-5 17 2 34.719 26.054 9.513 99.626 o
-5 17 3 193.143 181.694 13.191 32.873 o
-5 17 4 6.885 5.832 8.992 128.162 o
-5 17 5 216.350 213.814 14.678 26.972 o
-5 17 6 35.512 11.546 12.450 63.416 o
-5 17 7 119.697 101.643 14.217 38.425 o
-5 17 8 7.206 -4.347 20.787 24.849 o
-5 18 1 14.046 8.826 13.044 61.126 o
-5 18 2 43.303 29.694 9.378 98.004 o
-5 18 3 23.246 8.042 9.189 114.572 o
-5 18 4 196.214 175.713 16.825 24.675 o
-5 18 5 134.485 95.362 24.744 15.470 o
-5 18 6 37.582 39.830 12.408 61.388 o
-5 18 7 2.037 -1.937 11.590 79.987 o
-5 19 1 55.704 37.196 11.708 64.914 o
-5 19 2 2.873 -11.286 11.286 84.135 o
-5 19 3 37.333 47.469 10.560 79.991 o
-5 19 4 16.304 17.400 10.027 98.604 o
-5 19 5 139.965 137.172 13.447 38.157 o
-5 19 6 12.260 1.936 11.798 75.081 o
-5 19 7 44.973 55.910 17.280 32.997 o
-5 20 1 29.817 21.820 12.203 65.857 o
-5 20 2 174.976 190.811 17.190 24.546 o
-5 20 3 2.176 20.577 10.192 99.769 o
-5 20 4 33.987 32.154 10.882 78.668 o
-5 20 5 16.212 21.680 10.405 91.507 o
-5 20 6 12.053 4.515 19.881 26.979 o
-5 21 1 74.792 83.462 13.777 45.139 o
-5 21 2 32.674 39.907 15.227 42.891 o
-5 21 3 69.526 81.345 12.395 54.026 o
-5 21 4 31.472 8.338 10.248 91.455 o
-5 21 5 73.651 75.774 23.306 18.301 o
-5 22 1 0.065 -13.229 13.229 61.706 o
-5 22 2 52.659 74.129 17.185 32.561 o
-4 0 2 2444.230 2468.830 30.359 0.911 o
-4 0 4 4141.360 4259.920 65.174 0.313 o
-4 0 6 2856.780 2821.960 61.005 0.593 o
-4 0 8 279.335 273.622 15.312 21.590 o
-4 0 10 332.500 323.880 18.639 15.632 o
-4 0 12 57.056 87.090 13.740 46.888 o
-4 1 1 1178.900 1177.730 11.564 3.634 o
-4 1 2 0.034 2.152 1.289 5292.710 o
-4 1 3 1524.250 1511.120 16.962 2.258 o
-4 1 4 1702.210 1727.040 23.233 1.764 o
-4 1 5 4047.880 4058.000 58.593 0.338 o
-4 1 6 99.474 111.686 6.578 95.163 o
-4 1 7 297.556 312.237 15.491 19.930 o
-4 1 8 0.122 -4.360 5.954 304.307 o
-4 1 9 391.416 386.047 13.317 17.393 o
-4 1 10 7.672 25.283 7.563 167.623 o
-4 1 11 54.495 44.805 9.297 92.393 o
-4 1 12 1.575 12.657 9.319 120.561 o
-4 2 1 157.465 140.984 2.580 88.845 o
-4 2 2 1660.760 1674.400 16.970 1.928 o
-4 2 3 264.869 263.972 4.465 40.311 o
-4 2 4 457.841 432.724 8.403 17.263 o
-4 2 5 307.343 311.223 8.957 27.593 o
-4 2 6 351.685 387.874 9.921 21.712 o
-4 2 7 24.421 22.912 7.394 159.232 o
-4 2 8 261.671 268.188 14.656 23.386 o
-4 2 9 31.570 25.839 9.114 108.380 o
-4 2 10 385.600 419.645 23.869 10.522 o
-4 2 11 1.591 5.241 9.038 129.914 o
-4 2 12 88.325 69.273 11.488 58.465 o
-4 3 1 952.714 933.794 8.915 5.387 o
-4 3 2 9.020 11.254 1.582 1411.860 o
-4 3 3 1186.420 1158.050 13.323 3.589 o
-4 3 4 342.429 341.324 7.972 25.303 o
-4 3 5 185.008 193.777 6.474 55.417 o
-4 3 6 13.455 18.388 4.267 410.641 o
-4 3 7 454.081 415.246 11.955 15.842 o
-4 3 8 3.508 7.687 6.489 241.887 o
-4 3 9 260.453 249.022 18.556 18.569 o
-4 3 10 0.023 5.758 7.670 180.501 o
-4 3 11 45.695 42.643 9.791 88.575 o
-4 3 12 17.004 25.002 9.301 111.120 o
-4 4 1 14.208 19.742 1.725 930.764 o
-4 4 2 3915.930 3945.980 37.315 0.383 o
-4 4 3 622.685 641.892 10.043 10.193 o
-4 4 4 196.644 157.376 7.039 54.639 o
-4 4 5 1.578 1.009 3.514 827.028 o
-4 4 6 632.270 600.857 12.788 9.784 o
-4 4 7 44.495 45.346 5.743 182.703 o
-4 4 8 253.248 286.746 11.932 27.683 o
-4 4 9 31.118 21.991 7.146 161.932 o
-4 4 10 104.704 93.183 9.735 66.364 o
-4 4 11 0.000 1.215 8.598 145.689 o
-4 4 12 50.240 84.129 11.835 60.796 o
-4 5 1 461.310 431.934 6.093 18.116 o
-4 5 2 12.068 9.761 1.778 1181.010 o
-4 5 3 668.761 641.616 10.913 9.335 o
-4 5 4 17.995 16.774 3.195 548.155 o
-4 5 5 550.979 552.487 11.588 11.923 o
-4 5 6 10.402 9.818 4.169 474.302 o
-4 5 7 689.729 694.589 16.060 7.822 o
-4 5 8 6.105 0.956 6.261 260.356 o
-4 5 9 143.503 139.418 9.933 52.968 o
-4 5 10 9.260 8.076 7.900 161.020 o
-4 5 11 3.202 3.005 9.201 125.178 o
-4 5 12 27.253 34.465 12.378 63.603 o
-4 6 1 25.099 18.707 2.148 627.399 o
-4 6 2 2147.000 2161.090 28.637 1.152 o
-4 6 3 830.662 923.221 15.462 5.763 o
-4 6 4 1107.330 1157.940 18.842 3.644 o
-4 6 5 114.353 116.926 5.303 99.620 o
-4 6 6 947.452 995.234 16.699 4.768 o
-4 6 7 28.831 32.372 5.634 222.480 o
-4 6 8 195.788 186.374 9.995 41.832 o
-4 6 9 87.289 77.668 8.570 84.482 o
-4 6 10 102.315 120.394 13.292 43.028 o
-4 6 11 1.595 -5.380 11.096 87.328 o
-4 6 12 41.304 53.261 13.326 52.923 o
-4 7 1 3601.790 3505.170 46.613 0.441 o
-4 7 2 0.306 1.925 2.894 1225.960 o
-4 7 3 497.034 492.834 11.459 13.843 o
-4 7 4 5.833 6.148 3.439 723.684 o
-4 7 5 1596.990 1653.880 24.096 1.925 o
-4 7 6 0.052 3.438 4.257 576.737 o
-4 7 7 873.784 804.758 21.791 5.205 o
-4 7 8 21.168 2.023 13.097 60.181 o
-4 7 9 294.184 300.718 17.371 18.160 o
-4 7 10 2.543 -10.521 10.521 96.800 o
-4 7 11 41.786 47.124 13.602 51.339 o
-4 7 12 23.456 37.248 13.367 55.585 o
-4 8 1 135.598 133.775 5.240 85.828 o
-4 8 2 1940.170 2029.030 29.616 1.329 o
-4 8 3 194.316 179.546 7.014 52.993 o
-4 8 4 1414.040 1410.720 24.517 2.381 o
-4 8 5 27.901 37.633 6.701 173.094 o
-4 8 6 667.762 675.527 15.800 8.208 o
-4 8 7 33.557 38.571 8.952 107.823 o
-4 8 8 211.550 186.046 16.254 24.861 o
-4 8 9 13.418 10.720 12.657 64.721 o
-4 8 10 298.310 303.260 38.575 6.046 o
-4 8 11 5.474 4.222 14.259 52.436 o
-4 9 1 908.335 908.945 17.539 5.141 o
-4 9 2 20.122 23.646 3.861 407.003 o
-4 9 3 526.264 531.694 11.547 12.673 o
-4 9 4 0.385 6.146 5.059 403.315 o
-4 9 5 87.770 85.769 7.003 102.076 o
-4 9 6 165.462 147.144 11.825 41.187 o
-4 9 7 763.436 744.187 25.663 5.487 o
-4 9 8 30.014 27.298 18.617 29.764 o
-4 9 9 322.151 312.619 22.608 12.887 o
-4 9 10 11.037 17.769 13.891 53.990 o
-4 9 11 84.322 80.903 17.491 30.030 o
-4 10 1 32.151 34.163 5.664 213.430 o
-4 10 2 1546.650 1636.300 30.853 1.876 o
-4 10 3 212.570 205.108 9.092 41.354 o
-4 10 4 239.553 230.732 9.765 35.239 o
-4 10 5 137.158 129.760 8.248 65.014 o
-4 10 6 359.120 372.614 13.065 18.965 o
-4 10 7 31.512 22.739 7.865 138.808 o
-4 10 8 157.454 173.307 22.071 17.618 o
-4 10 9 5.910 8.910 12.947 63.065 o
-4 10 10 97.151 81.666 16.088 33.801 o
-4 10 11 1.299 -6.110 19.168 29.357 o
-4 11 1 439.762 397.082 12.555 16.199 o
-4 11 2 2.369 2.696 5.534 338.479 o
-4 11 3 273.493 263.269 13.335 24.921 o
-4 11 4 3.928 8.943 6.793 220.103 o
-4 11 5 118.167 108.860 12.816 44.184 o
-4 11 6 83.535 83.265 8.828 81.930 o
-4 11 7 705.535 705.797 25.306 5.991 o
-4 11 8 15.963 8.665 11.982 71.627 o
-4 11 9 66.401 72.056 13.753 46.636 o
-4 11 10 4.632 5.285 11.274 83.323 o
-4 11 11 2.092 -8.225 11.819 76.921 o
-4 12 1 408.183 406.108 14.152 15.978 o
-4 12 2 811.185 823.353 19.762 5.754 o
-4 12 3 76.350 78.896 8.218 92.612 o
-4 12 4 371.503 406.047 13.664 17.455 o
-4 12 5 184.878 195.146 11.527 37.727 o
-4 12 6 347.684 366.410 15.471 17.364 o
-4 12 7 10.201 7.818 9.503 113.360 o
-4 12 8 79.141 89.322 21.666 20.665 o
-4 12 9 39.094 39.880 21.267 22.741 o
-4 12 10 2.538 -12.734 21.996 22.281 o
-4 13 1 1491.120 1498.950 30.055 2.054 o
-4 13 2 0.607 -2.805 6.138 285.106 o
-4 13 3 251.394 261.313 11.356 29.700 o
-4 13 4 0.017 -3.065 6.734 238.115 o
-4 13 5 65.306 60.110 8.842 92.143 o
-4 13 6 125.229 122.524 10.677 53.338 o
-4 13 7 435.981 483.908 22.572 10.099 o
-4 13 8 2.844 3.817 16.372 40.044 o
-4 13 9 42.903 40.627 20.497 24.293 o
-4 13 10 24.503 30.115 21.254 23.157 o
-4 14 1 75.112 71.301 8.729 87.983 o
-4 14 2 687.259 743.366 19.234 7.044 o
-4 14 3 1.488 2.106 6.581 244.431 o
-4 14 4 116.901 118.137 10.423 56.606 o
-4 14 5 223.618 219.565 13.213 29.365 o
-4 14 6 216.073 225.501 14.539 26.942 o
-4 14 7 6.225 13.520 10.060 102.122 o
-4 14 8 134.850 153.925 18.594 23.995 o
-4 14 9 4.541 -4.140 19.144 29.343 o
-4 14 10 90.014 104.578 24.991 15.707 o
-4 15 1 615.213 596.109 19.783 8.312 o
-4 15 2 20.591 25.757 8.054 140.098 o
-4 15 3 127.674 129.711 12.077 45.372 o
-4 15 4 27.602 31.547 11.525 72.496 o
-4 15 5 125.332 142.178 11.533 47.453 o
-4 15 6 35.037 31.719 10.893 78.340 o
-4 15 7 272.542 275.658 21.547 14.903 o
-4 15 8 59.146 68.653 38.140 7.234 o
-4 15 9 171.959 185.793 28.233 11.518 o
-4 16 1 50.627 34.192 8.733 105.212 o
-4 16 2 303.785 311.344 15.273 19.965 o
-4 16 3 2.840 12.268 9.253 121.716 o
-4 16 4 191.334 182.479 12.849 33.901 o
-4 16 5 336.215 297.402 19.790 14.892 o
-4 16 6 321.465 332.074 27.241 10.015 o
-4 16 7 1.300 -11.453 11.453 82.059 o
-4 16 8 157.495 153.254 18.941 22.602 o
-4 16 9 13.269 43.044 22.344 21.094 o
-4 17 1 192.715 166.395 12.205 36.302 o
-4 17 2 29.896 2.759 8.669 124.824 o
-4 17 3 453.365 383.726 20.188 11.671 o
-4 17 4 22.464 18.055 9.042 115.866 o
-4 17 5 168.168 169.935 17.024 25.593 o
-4 17 6 18.382 9.558 11.084 82.352 o
-4 17 7 127.651 122.419 18.557 24.867 o
-4 17 8 12.399 -3.913 14.057 53.476 o
-4 18 1 29.238 28.982 9.551 100.466 o
-4 18 2 154.227 160.685 13.227 36.697 o
-4 18 3 42.552 40.563 9.961 87.467 o
-4 18 4 122.799 118.912 12.645 43.936 o
-4 18 5 90.252 103.388 20.304 22.732 o
-4 18 6 94.621 85.872 13.615 43.937 o
-4 18 7 3.694 4.317 14.270 52.516 o
-4 18 8 55.145 66.396 16.574 34.791 o
-4 19 1 37.561 36.154 10.008 89.004 o
-4 19 2 23.462 18.620 9.514 105.403 o
-4 19 3 132.140 129.870 12.506 42.961 o
-4 19 4 11.389 8.838 9.598 110.548 o
-4 19 5 76.048 93.775 11.721 56.808 o
-4 19 6 37.142 24.224 11.503 71.596 o
-4 19 7 16.556 22.195 14.234 50.802 o
-4 20 1 0.098 -3.767 13.143 62.510 o
-4 20 2 47.374 64.189 11.302 67.774 o
-4 20 3 2.051 -3.729 12.178 72.481 o
-4 20 4 36.008 44.053 12.600 59.676 o
-4 20 5 51.589 36.683 10.506 78.417 o
-4 20 6 59.913 48.346 17.746 30.974 o
-4 21 1 199.210 207.327 17.238 23.172 o
-4 21 2 0.049 4.470 10.171 103.615 o
-4 21 3 68.342 51.660 11.091 66.888 o
-4 21 4 11.832 21.622 10.927 84.711 o
-4 21 5 63.621 75.751 12.159 56.898 o
-4 22 1 1.485 3.139 11.989 74.586 o
-4 22 2 31.452 29.225 10.578 83.639 o
-4 22 3 11.373 16.720 10.418 93.461 o
-4 22 4 11.277 5.481 16.960 36.912 o
-4 23 1 16.056 -4.281 19.562 27.809 o
-3 0 2 3413.760 3444.810 51.931 0.463 o
-3 0 4 13680.200 13463.700 154.472 0.033 o
-3 0 6 53.078 48.029 5.691 171.621 o
-3 0 8 1312.650 1317.150 35.962 2.276 o
-3 0 10 196.364 224.557 16.665 23.940 o
-3 0 12 1.754 -11.352 11.402 82.690 o
-3 1 1 182.523 157.698 3.122 73.101 o
-3 1 2 179.112 195.181 3.273 67.570 o
-3 1 3 18903.300 19582.000 156.790 0.017 o
-3 1 4 986.099 1009.120 10.474 4.893 o
-3 1 5 815.367 865.585 12.440 6.373 o
-3 1 6 0.084 1.902 3.385 914.184 o
-3 1 7 193.061 206.413 8.806 44.745 o
-3 1 8 2.494 10.497 5.839 293.665 o
-3 1 9 879.612 887.397 21.936 4.943 o
-3 1 10 0.009 -3.667 7.182 209.358 o
-3 1 11 135.863 154.871 11.204 46.790 o
-3 1 12 0.108 -2.010 8.343 155.079 o
-3 2 1 0.786 1.959 0.890 7732.570 o
-3 2 2 3158.990 3070.280 25.849 0.599 o
-3 2 3 90.524 113.111 2.765 147.394 o
-3 2 4 49.891 57.199 3.511 248.272 o
-3 2 5 430.285 455.915 8.340 17.883 o
-3 2 6 169.552 171.532 6.089 63.245 o
-3 2 7 17.227 16.107 5.232 296.279 o
-3 2 8 1317.950 1401.240 44.217 1.943 o
-3 2 9 8.404 16.770 6.662 214.650 o
-3 2 10 311.331 284.933 12.325 23.791 o
-3 2 11 0.835 7.575 7.459 188.734 o
-3 2 12 2.821 -6.269 8.150 160.268 o
-3 3 1 837.198 807.508 7.621 6.824 o
-3 3 2 535.829 548.473 6.363 13.739 o
-3 3 3 2855.940 2929.350 25.437 0.698 o
-3 3 4 24.168 27.261 2.214 574.058 o
-3 3 5 525.388 489.388 9.531 13.889 o
-3 3 6 92.533 89.118 4.976 127.124 o
-3 3 7 221.963 209.334 8.844 40.615 o
-3 3 8 5.255 8.524 5.960 278.102 o
-3 3 9 617.400 646.620 17.161 8.652 o
-3 3 10 1.646 3.185 7.102 209.515 o
-3 3 11 150.347 139.645 10.400 49.562 o
-3 3 12 0.027 -7.138 8.434 151.797 o
-3 4 1 7.624 9.872 0.977 2018.460 o
-3 4 2 2955.770 2867.410 25.157 0.679 o
-3 4 3 31.534 34.433 2.054 479.076 o
-3 4 4 242.294 207.239 4.362 48.524 o
-3 4 5 555.003 605.771 10.968 11.498 o
-3 4 6 188.685 183.885 8.114 49.571 o
-3 4 7 27.452 22.261 6.240 203.133 o
-3 4 8 585.277 552.156 14.979 10.298 o
-3 4 9 0.026 8.765 6.493 247.269 o
-3 4 10 112.292 119.523 9.245 65.329 o
-3 4 11 3.462 1.444 7.432 190.549 o
-3 4 12 4.954 11.887 12.778 64.633 o
-3 5 1 1029.540 915.793 8.153 5.009 o
-3 5 2 63.474 73.048 2.042 237.763 o
-3 5 3 2514.290 2643.350 24.186 0.870 o
-3 5 4 32.100 36.682 2.496 427.665 o
-3 5 5 328.989 305.082 9.256 25.979 o
-3 5 6 84.210 83.929 4.733 140.596 o
-3 5 7 393.509 394.812 12.889 17.493 o
-3 5 8 2.424 7.323 6.222 264.592 o
-3 5 9 126.132 140.364 12.480 43.153 o
-3 5 10 4.676 11.763 8.860 131.413 o
-3 5 11 86.929 75.496 10.279 67.796 o
-3 5 12 1.216 5.214 9.952 107.618 o
-3 6 1 51.984 52.748 1.884 311.570 o
-3 6 2 1218.510 1206.400 12.235 3.435 o
-3 6 3 202.958 204.866 4.660 56.085 o
-3 6 4 1870.030 1875.910 23.791 1.508 o
-3 6 5 230.877 253.428 9.744 35.026 o
-3 6 6 122.849 118.631 5.480 93.197 o
-3 6 7 18.369 15.864 5.138 301.155 o
-3 6 8 627.222 623.071 17.457 8.604 o
-3 6 9 0.003 -6.618 8.012 168.250 o
-3 6 10 122.154 126.083 11.402 49.612 o
-3 6 11 1.715 0.995 9.493 118.847 o
-3 6 12 22.027 2.891 11.820 72.909 o
-3 7 1 491.119 445.616 6.333 16.664 o
-3 7 2 3.017 1.868 1.835 2285.430 o
-3 7 3 5851.930 5949.310 63.296 0.172 o
-3 7 4 24.368 26.785 3.017 469.544 o
-3 7 5 1450.380 1485.190 21.638 2.320 o
-3 7 6 236.350 249.814 10.529 32.988 o
-3 7 7 764.344 727.926 16.523 6.886 o
-3 7 8 21.741 31.303 7.860 142.969 o
-3 7 9 353.749 314.171 14.973 18.460 o
-3 7 10 5.463 -6.500 10.728 92.324 o
-3 7 11 81.420 105.525 13.431 45.180 o
-3 7 12 1.252 8.207 11.721 77.561 o
-3 8 1 155.936 148.976 4.201 80.476 o
-3 8 2 2396.030 2359.980 27.033 0.973 o
-3 8 3 443.832 462.600 10.487 16.211 o
-3 8 4 1537.920 1512.360 23.235 2.123 o
-3 8 5 280.339 286.327 9.884 29.158 o
-3 8 6 104.404 113.211 6.587 92.435 o
-3 8 7 5.303 3.866 6.749 224.741 o
-3 8 8 924.319 921.178 29.167 4.008 o
-3 8 9 5.730 12.286 9.948 104.745 o
-3 8 10 230.483 231.119 23.145 14.607 o
-3 8 11 0.143 9.826 16.840 37.852 o
-3 8 12 33.356 59.815 17.043 34.294 o
-3 9 1 612.006 571.708 12.315 10.440 o
-3 9 2 5.693 8.088 2.683 1020.310 o
-3 9 3 615.323 613.634 16.340 9.078 o
-3 9 4 83.636 76.836 5.333 133.794 o
-3 9 5 379.182 373.946 11.577 19.412 o
-3 9 6 212.038 204.201 7.779 45.336 o
-3 9 7 742.305 719.175 20.780 6.444 o
-3 9 8 0.228 -0.026 9.544 118.470 o
-3 9 9 399.847 400.188 20.214 12.405 o
-3 9 10 5.482 4.947 10.713 91.881 o
-3 9 11 111.230 122.509 16.653 30.214 o
-3 9 12 0.022 -19.851 19.851 27.405 o
-3 10 1 63.282 68.013 4.867 169.718 o
-3 10 2 644.378 621.031 15.169 8.941 o
-3 10 3 105.723 103.536 5.751 103.330 o
-3 10 4 305.800 307.318 9.370 27.309 o
-3 10 5 183.251 190.361 7.972 50.479 o
-3 10 6 89.095 84.354 7.098 100.495 o
-3 10 7 6.884 14.151 6.535 226.852 o
-3 10 8 420.681 423.181 16.795 13.782 o
-3 10 9 16.497 8.077 9.416 112.532 o
-3 10 10 163.623 151.372 14.726 31.818 o
-3 10 11 1.222 -5.135 11.157 86.471 o
-3 11 1 1031.130 1024.980 19.142 4.159 o
-3 11 2 10.723 12.319 4.907 359.497 o
-3 11 3 335.797 337.428 11.730 21.965 o
-3 11 4 2.951 9.204 7.040 206.965 o
-3 11 5 454.910 419.228 19.925 11.496 o
-3 11 6 134.804 127.204 8.399 64.921 o
-3 11 7 617.622 583.451 19.109 8.526 o
-3 11 8 3.257 8.683 7.067 205.421 o
-3 11 9 8.051 7.885 8.988 127.088 o
-3 11 10 9.109 -9.411 17.943 33.216 o
-3 11 11 34.270 65.208 16.735 35.286 o
-3 12 1 1.594 -0.625 5.293 378.183 o
-3 12 2 595.682 572.775 15.264 9.906 o
-3 12 3 32.412 24.058 5.643 223.095 o
-3 12 4 493.010 481.851 16.286 11.989 o
-3 12 5 1.588 -3.867 6.917 223.183 o
-3 12 6 125.779 124.046 11.894 46.806 o
-3 12 7 1.800 1.588 12.215 71.954 o
-3 12 8 40.966 54.717 17.378 32.863 o
-3 12 9 13.686 21.107 12.880 61.860 o
-3 12 10 6.639 9.993 14.502 50.379 o
-3 12 11 0.303 0.075 14.270 53.002 o
-3 13 1 378.040 359.291 11.982 19.417 o
-3 13 2 37.872 31.478 6.075 188.643 o
-3 13 3 388.834 415.115 13.290 17.024 o
-3 13 4 4.689 13.410 7.160 195.492 o
-3 13 5 278.088 269.113 13.936 23.647 o
-3 13 6 129.576 139.714 12.494 42.762 o
-3 13 7 318.391 297.150 21.584 13.827 o
-3 13 8 39.003 42.775 13.585 51.982 o
-3 13 9 38.557 75.343 22.145 20.747 o
-3 13 10 0.089 4.210 19.467 28.442 o
-3 14 1 41.817 37.607 8.284 117.492 o
-3 14 2 146.348 154.557 10.791 47.271 o
-3 14 3 0.002 -3.159 7.317 201.708 o
-3 14 4 255.183 265.003 14.725 23.656 o
-3 14 5 0.097 -6.019 8.822 138.698 o
-3 14 6 107.150 118.106 12.410 46.866 o
-3 14 7 72.862 68.412 14.802 40.935 o
-3 14 8 299.371 300.932 22.543 13.394 o
-3 14 9 65.522 52.419 22.085 20.569 o
-3 14 10 82.863 68.168 23.941 17.339 o
-3 15 1 456.664 492.520 21.925 10.057 o
-3 15 2 32.358 42.878 8.221 122.723 o
-3 15 3 152.426 162.214 11.319 43.763 o
-3 15 4 11.902 9.338 7.999 154.644 o
-3 15 5 142.045 144.816 11.342 46.022 o
-3 15 6 77.563 76.508 11.835 57.094 o
-3 15 7 487.724 445.858 26.862 8.150 o
-3 15 8 31.302 31.886 14.696 46.214 o
-3 15 9 161.399 140.098 18.397 23.700 o
-3 15 10 1.967 12.916 20.367 25.851 o
-3 16 1 63.695 61.181 9.475 84.186 o
-3 16 2 273.500 254.203 15.389 22.121 o
-3 16 3 0.108 -8.587 8.587 146.397 o
-3 16 4 559.604 574.656 20.181 8.932 o
-3 16 5 129.579 117.827 12.554 43.670 o
-3 16 6 191.129 188.008 15.163 28.029 o
-3 16 7 70.752 53.154 14.059 45.450 o
-3 16 8 155.258 170.461 25.251 14.191 o
-3 16 9 28.339 33.111 31.255 10.869 o
-3 17 1 486.425 509.893 19.152 10.664 o
-3 17 2 238.888 208.562 13.308 28.544 o
-3 17 3 407.210 385.443 16.971 14.399 o
-3 17 4 0.934 -8.694 8.694 142.261 o
-3 17 5 173.271 181.825 13.188 34.403 o
-3 17 6 83.478 66.023 12.277 53.954 o
-3 17 7 121.975 128.594 37.161 7.350 o
-3 17 8 0.543 -4.393 14.290 52.835 o
-3 17 9 57.639 84.463 17.393 31.421 o
-3 18 1 57.414 59.439 9.905 81.047 o
-3 18 2 295.537 325.069 16.102 19.096 o
-3 18 3 42.129 66.423 10.380 78.548 o
-3 18 4 120.485 107.482 12.788 44.141 o
-3 18 5 10.500 14.464 10.403 94.322 o
-3 18 6 97.147 108.591 21.471 20.413 o
-3 18 7 13.568 22.307 28.979 12.725 o
-3 18 8 30.687 19.593 14.182 49.974 o
-3 19 1 60.843 48.470 9.907 81.610 o
-3 19 2 15.743 8.382 9.066 120.972 o
-3 19 3 117.061 132.755 12.812 43.066 o
-3 19 4 1.797 -3.979 9.526 118.209 o
-3 19 5 18.554 18.370 9.319 111.513 o
-3 19 6 21.629 9.228 11.492 76.319 o
-3 19 7 22.051 0.000 21.870 22.214 o
-3 20 1 5.602 -0.975 9.292 122.337 o
-3 20 2 62.240 80.534 11.455 62.176 o
-3 20 3 0.026 -1.883 10.294 101.915 o
-3 20 4 145.648 155.105 13.502 36.727 o
-3 20 5 2.245 16.493 11.833 75.163 o
-3 20 6 40.510 70.679 13.685 49.707 o
-3 20 7 0.681 -8.440 20.399 25.939 o
-3 21 1 115.094 135.633 12.921 42.642 o
-3 21 2 0.647 -8.565 9.764 113.009 o
-3 21 3 64.003 45.346 10.378 75.713 o
-3 21 4 4.728 16.349 9.955 104.213 o
-3 21 5 4.689 3.911 15.865 42.519 o
-3 21 6 5.522 -6.636 14.763 49.124 o
-3 22 1 0.085 -8.747 13.243 61.564 o
-3 22 2 14.333 15.345 11.011 83.657 o
-3 22 3 3.303 7.442 9.776 110.204 o
-3 22 4 89.862 93.571 12.082 52.442 o
-3 22 5 3.331 -18.842 18.842 30.323 o
-3 23 1 55.040 59.847 10.541 74.347 o
-3 23 2 5.628 -5.713 9.790 110.443 o
-3 23 3 104.204 130.198 22.884 17.942 o
-2 0 2 60933.700 57108.700 639.765 0.002 o
-2 0 4 8708.710 9234.200 100.485 0.076 o
-2 0 6 2004.360 2023.350 39.036 1.192 o
-2 0 8 179.669 185.587 12.753 34.990 o
-2 0 10 301.891 335.461 25.035 11.433 o
-2 0 12 114.772 162.390 16.115 30.510 o
-2 1 1 3502.860 3452.790 32.755 0.482 o
-2 1 2 6542.370 6456.700 52.646 0.145 o
-2 1 3 9832.220 9761.060 72.662 0.065 o
-2 1 4 2.583 4.678 1.271 3261.370 o
-2 1 5 149.231 127.738 4.181 88.069 o
-2 1 6 0.251 4.521 3.205 970.031 o
-2 1 7 35.581 35.812 5.621 208.164 o
-2 1 8 0.001 -1.669 5.607 343.473 o
-2 1 9 1092.800 1133.520 23.908 3.476 o
-2 1 10 0.785 4.546 7.030 213.987 o
-2 1 11 126.780 129.146 9.984 56.505 o
-2 1 12 1.491 -8.339 8.339 154.176 o
-2 2 1 531.806 532.193 5.590 14.235 o
-2 2 2 215.091 247.148 4.005 50.571 o
-2 2 3 821.972 882.670 8.774 6.548 o
-2 2 4 2920.720 2965.160 23.291 0.679 o
-2 2 5 12.222 8.736 1.783 1195.630 o
-2 2 6 1408.530 1430.730 21.020 2.459 o
-2 2 7 246.327 249.176 9.747 33.761 o
-2 2 8 593.445 604.218 15.576 9.629 o
-2 2 9 0.232 2.176 6.551 249.012 o
-2 2 10 413.250 381.827 13.957 16.316 o
-2 2 11 1.707 -8.146 8.389 152.187 o
-2 2 12 39.932 40.218 9.753 91.394 o
-2 3 1 1422.730 1394.640 12.241 2.642 o
-2 3 2 1360.560 1451.300 13.508 2.695 o
-2 3 3 205.522 149.213 2.784 67.754 o
-2 3 4 67.574 60.493 1.784 248.936 o
-2 3 5 712.653 674.065 9.096 8.789 o
-2 3 6 0.037 3.712 3.409 880.000 o
-2 3 7 5.138 9.756 4.668 427.272 o
-2 3 8 14.523 10.586 5.924 256.358 o
-2 3 9 1027.430 1060.630 22.872 3.871 o
-2 3 10 3.842 -5.629 7.713 177.575 o
-2 3 11 108.842 96.775 9.584 66.196 o
-2 3 12 15.788 17.570 8.259 140.213 o
-2 4 1 120.878 126.661 2.581 115.204 o
-2 4 2 721.788 657.596 6.105 9.114 o
-2 4 3 381.232 397.690 4.838 23.382 o
-2 4 4 4803.430 4797.100 40.392 0.262 o
-2 4 5 75.543 77.065 3.447 179.725 o
-2 4 6 980.168 1018.150 16.453 4.567 o
-2 4 7 279.655 256.579 8.638 32.455 o
-2 4 8 40.039 50.786 6.460 160.923 o
-2 4 9 1.839 0.177 6.519 250.224 o
-2 4 10 347.519 340.132 17.672 15.873 o
-2 4 11 6.440 10.507 7.634 173.168 o
-2 4 12 34.084 26.804 10.798 80.356 o
-2 5 1 926.586 919.094 8.699 5.617 o
-2 5 2 78.979 77.816 1.727 203.299 o
-2 5 3 604.757 585.831 6.037 11.753 o
-2 5 4 8.756 7.962 1.535 1584.620 o
-2 5 5 1208.710 1192.120 16.758 3.348 o
-2 5 6 1.173 0.064 3.573 819.490 o
-2 5 7 127.932 115.357 6.935 79.396 o
-2 5 8 18.134 10.469 5.792 257.687 o
-2 5 9 287.098 306.524 11.995 24.956 o
-2 5 10 10.611 9.628 8.035 154.294 o
-2 5 11 142.675 162.346 11.673 43.472 o
-2 5 12 0.022 -6.060 9.085 130.840 o
-2 6 1 644.444 689.743 8.547 9.726 o
-2 6 2 2880.300 2930.660 23.974 0.694 o
-2 6 3 2.941 3.959 1.263 3280.930 o
-2 6 4 2801.760 2852.650 30.531 0.712 o
-2 6 5 37.096 38.075 4.229 274.912 o
-2 6 6 954.225 997.615 17.623 4.663 o
-2 6 7 587.831 575.158 13.143 10.595 o
-2 6 8 159.481 155.985 8.679 54.921 o
-2 6 9 1.547 6.833 7.166 203.540 o
-2 6 10 332.836 293.894 13.938 20.668 o
-2 6 11 14.037 8.038 8.545 136.005 o
-2 6 12 98.157 100.381 11.210 56.253 o
-2 7 1 2587.630 2555.890 22.252 0.864 o
-2 7 2 176.317 184.683 3.011 70.910 o
-2 7 3 6078.950 6290.170 63.238 0.159 o
-2 7 4 81.444 89.366 6.510 111.605 o
-2 7 5 1411.110 1375.060 21.527 2.495 o
-2 7 6 43.785 54.585 5.206 196.535 o
-2 7 7 131.323 153.218 12.204 43.064 o
-2 7 8 138.635 118.149 9.186 60.077 o
-2 7 9 300.802 294.595 13.159 22.999 o
-2 7 10 12.411 24.513 8.424 135.303 o
-2 7 11 159.425 165.283 12.085 39.925 o
-2 7 12 0.252 -7.573 10.275 102.207 o
-2 8 1 93.847 99.934 3.541 141.414 o
-2 8 2 1788.650 1797.410 18.078 1.685 o
-2 8 3 403.706 432.119 7.740 19.780 o
-2 8 4 2473.550 2526.300 35.852 0.861 o
-2 8 5 20.553 26.358 4.606 322.081 o
-2 8 6 796.625 791.497 30.196 4.625 o
-2 8 7 127.366 137.803 10.991 50.167 o
-2 8 8 519.622 525.381 18.598 10.282 o
-2 8 9 9.049 0.823 8.631 138.854 o
-2 8 10 315.582 313.589 21.114 14.089 o
-2 8 11 9.533 11.235 11.118 83.761 o
-2 8 12 77.034 86.204 14.435 41.590 o
-2 9 1 1483.420 1509.590 18.561 2.302 o
-2 9 2 7.443 9.866 2.350 1096.310 o
-2 9 3 189.501 164.227 8.764 48.606 o
-2 9 4 106.741 118.048 7.512 81.439 o
-2 9 5 1508.540 1468.880 23.586 2.195 o
-2 9 6 10.792 11.906 5.427 305.364 o
-2 9 7 181.239 191.695 12.929 34.115 o
-2 9 8 0.394 -7.505 7.505 191.261 o
-2 9 9 308.385 301.262 17.865 17.241 o
-2 9 10 4.888 -1.508 10.580 95.042 o
-2 9 11 122.814 150.543 15.540 32.038 o
-2 9 12 6.203 4.177 18.858 30.125 o
-2 10 1 746.809 872.705 14.923 6.636 o
-2 10 2 15.676 8.422 3.143 637.520 o
-2 10 3 188.968 204.726 7.233 50.853 o
-2 10 4 1462.910 1486.830 25.435 2.213 o
-2 10 5 0.201 2.911 4.464 526.949 o
-2 10 6 418.051 392.274 11.827 17.444 o
-2 10 7 129.928 128.983 10.006 55.825 o
-2 10 8 314.334 342.256 15.253 19.055 o
-2 10 9 33.183 26.724 10.234 88.403 o
-2 10 10 309.660 312.153 18.512 16.447 o
-2 10 11 0.104 18.837 11.507 79.566 o
-2 11 1 638.599 652.759 12.580 9.364 o
-2 11 2 111.135 94.964 6.023 99.665 o
-2 11 3 563.062 582.646 14.690 10.493 o
-2 11 4 0.030 3.557 5.001 421.388 o
-2 11 5 1464.630 1461.120 25.907 2.219 o
-2 11 6 0.311 4.108 5.849 308.385 o
-2 11 7 6.697 14.527 6.757 213.590 o
-2 11 8 28.162 26.461 8.071 134.198 o
-2 11 9 21.444 24.083 8.664 123.727 o
-2 11 10 28.177 21.016 11.199 77.312 o
-2 11 11 82.965 88.285 14.717 39.779 o
-2 12 1 88.276 87.770 4.858 133.067 o
-2 12 2 176.604 179.439 7.161 56.006 o
-2 12 3 0.597 -5.028 5.028 423.779 o
-2 12 4 884.181 928.939 20.823 4.921 o
-2 12 5 8.432 9.302 5.711 290.286 o
-2 12 6 71.606 72.387 10.209 72.341 o
-2 12 7 226.038 199.307 29.197 10.390 o
-2 12 8 5.016 7.163 8.261 151.625 o
-2 12 9 0.950 -1.738 8.701 142.030 o
-2 12 10 112.914 140.182 18.517 25.160 o
-2 12 11 1.652 22.530 15.172 46.011 o
-2 13 1 740.701 743.767 17.768 6.833 o
-2 13 2 58.213 53.027 6.406 143.884 o
-2 13 3 307.363 291.154 18.138 17.137 o
-2 13 4 2.006 5.311 5.450 344.936 o
-2 13 5 875.767 919.159 22.531 4.825 o
-2 13 6 5.614 16.898 7.676 169.109 o
-2 13 7 34.535 30.535 9.427 100.346 o
-2 13 8 4.025 2.426 9.541 116.321 o
-2 13 9 25.770 30.782 10.801 81.876 o
-2 13 10 20.382 18.428 11.212 79.162 o
-2 13 11 86.018 48.080 20.815 22.524 o
-2 14 1 132.691 111.892 8.988 63.318 o
-2 14 2 104.325 137.880 14.200 38.270 o
-2 14 3 55.776 42.002 10.069 81.944 o
-2 14 4 452.399 459.818 16.726 12.775 o
-2 14 5 0.004 -1.915 8.533 148.307 o
-2 14 6 370.884 403.488 18.674 13.872 o
-2 14 7 44.838 62.713 10.905 72.454 o
-2 14 8 205.503 202.227 19.891 19.032 o
-2 14 9 21.999 20.018 13.316 57.149 o
-2 14 10 145.081 124.291 25.437 14.430 o
-2 15 1 141.065 167.832 10.673 47.609 o
-2 15 2 1.281 -1.246 7.397 195.814 o
-2 15 3 245.832 245.543 12.882 27.775 o
-2 15 4 7.886 6.795 7.416 183.261 o
-2 15 5 626.004 654.909 20.881 7.652 o
-2 15 6 102.155 112.543 15.550 34.419 o
-2 15 7 302.309 263.390 21.673 14.353 o
-2 15 8 5.771 27.999 20.212 25.987 o
-2 15 9 79.326 100.400 29.494 11.661 o
-2 15 10 3.030 -16.704 21.239 23.885 o
-2 16 1 16.711 7.751 7.583 166.581 o
-2 16 2 443.895 471.802 17.412 12.478 o
-2 16 3 24.559 7.003 7.767 153.261 o
-2 16 4 557.403 516.009 18.806 9.754 o
-2 16 5 10.326 9.668 8.350 143.889 o
-2 16 6 142.601 136.174 17.648 26.020 o
-2 16 7 3.120 -9.598 13.129 62.270 o
-2 16 8 72.536 78.938 38.375 7.106 o
-2 16 9 35.266 41.645 15.162 42.979 o
-2 17 1 769.888 701.030 24.795 5.700 o
-2 17 2 105.868 101.643 10.768 57.768 o
-2 17 3 349.169 305.201 14.944 18.799 o
-2 17 4 58.596 70.919 10.053 77.439 o
-2 17 5 383.961 380.618 20.091 12.928 o
-2 17 6 1.938 1.446 10.189 103.117 o
-2 17 7 62.222 80.656 16.110 35.756 o
-2 17 8 0.799 7.144 14.239 52.877 o
-2 17 9 70.620 51.688 15.299 39.471 o
-2 18 1 1.211 -5.161 8.543 147.152 o
-2 18 2 123.969 131.457 11.392 49.044 o
-2 18 3 5.357 -8.642 8.642 141.109 o
-2 18 4 166.343 144.976 12.357 39.282 o
-2 18 5 0.006 1.479 10.487 97.979 o
-2 18 6 39.940 67.602 12.568 57.753 o
-2 18 7 0.731 15.715 22.234 21.714 o
-2 18 8 17.732 20.891 15.672 42.221 o
-2 19 1 93.237 91.869 10.803 60.666 o
-2 19 2 0.170 8.410 8.625 142.283 o
-2 19 3 73.028 70.845 11.439 61.273 o
-2 19 4 0.193 -9.172 9.172 128.264 o
-2 19 5 71.301 95.662 24.017 17.208 o
-2 19 6 0.185 5.899 17.293 35.982 o
-2 19 7 32.880 55.675 15.190 42.508 o
-2 20 1 29.126 5.217 9.028 116.058 o
-2 20 2 244.604 232.231 17.259 21.014 o
-2 20 3 12.813 11.170 9.324 115.552 o
-2 20 4 62.778 66.138 10.898 68.345 o
-2 20 5 6.493 15.156 11.635 76.971 o
-2 20 6 20.149 22.315 40.597 6.508 o
-2 20 7 0.042 -9.617 20.625 25.387 o
-2 21 1 40.981 56.767 9.690 89.254 o
-2 21 2 1.872 1.387 8.576 145.100 o
-2 21 3 55.520 54.222 10.485 75.518 o
-2 21 4 6.426 -9.918 9.984 105.976 o
-2 21 5 39.210 46.666 16.569 36.159 o
-2 21 6 12.125 62.840 23.941 18.324 o
-2 22 1 39.612 36.409 10.624 80.015 o
-2 22 2 71.875 67.239 10.179 73.196 o
-2 22 3 3.756 11.510 11.119 85.079 o
-2 22 4 22.772 13.841 10.644 87.061 o
-2 22 5 3.343 14.175 14.797 48.520 o
-2 23 1 96.337 100.144 16.372 32.400 o
-2 23 2 0.452 -11.302 13.912 55.755 o
-2 23 3 166.971 203.424 16.448 26.099 o
-2 23 4 35.904 16.467 18.819 29.142 o
-2 24 1 37.052 93.539 25.878 15.356 o
-1 0 2 43924.000 41756.100 470.237 0.003 o
-1 0 4 292.206 268.431 5.065 35.866 o
-1 0 6 1760.340 1662.750 33.440 1.587 o
-1 0 8 8.343 0.214 8.024 160.424 o
-1 0 10 110.869 119.015 13.077 43.221 o
-1 0 12 333.720 325.173 25.736 10.716 o
-1 1 1 9004.630 9007.590 73.616 0.077 o
-1 1 2 4.408 1.227 0.719 4805.900 o
-1 1 3 791.929 757.968 7.224 7.541 o
-1 1 4 240.746 236.531 3.483 47.630 o
-1 1 5 2138.730 2110.080 22.038 1.218 o
-1 1 6 0.610 3.103 3.433 862.178 o
-1 1 7 3090.460 3196.830 48.712 0.548 o
-1 1 8 0.036 -4.790 5.895 310.697 o
-1 1 9 150.162 145.776 11.579 43.952 o
-1 1 10 1.800 -1.494 7.323 199.107 o
-1 1 11 201.133 215.453 11.809 34.503 o
-1 1 12 12.518 18.639 8.572 132.886 o
-1 2 1 22.457 17.443 0.891 891.035 o
-1 2 2 1285.250 1355.340 11.895 3.028 o
-1 2 3 640.851 665.271 6.364 10.283 o
-1 2 4 707.350 665.451 6.728 9.202 o
-1 2 5 232.048 230.109 4.613 47.827 o
-1 2 6 2282.450 2380.120 33.892 0.986 o
-1 2 7 54.372 72.707 7.026 125.295 o
-1 2 8 10.500 7.492 6.338 239.063 o
-1 2 9 54.604 66.568 7.237 122.908 o
-1 2 10 91.920 72.447 7.985 90.595 o
-1 2 11 18.897 24.343 8.161 138.651 o
-1 2 12 97.087 104.898 10.259 62.702 o
-1 3 1 2410.090 2447.300 21.032 0.971 o
-1 3 2 1357.900 1370.570 11.369 2.833 o
-1 3 3 3005.600 3013.190 24.195 0.647 o
-1 3 4 92.102 80.204 2.215 172.826 o
-1 3 5 1109.150 1180.330 13.753 3.811 o
-1 3 6 3.758 2.927 3.883 640.002 o
-1 3 7 2947.610 2962.820 45.885 0.612 o
-1 3 8 2.147 0.280 6.188 276.422 o
-1 3 9 177.346 166.084 12.069 38.168 o
-1 3 10 27.771 35.809 7.809 138.360 o
-1 3 11 78.496 75.581 8.798 85.215 o
-1 3 12 17.218 19.851 8.178 140.869 o
-1 4 1 84.727 90.680 2.853 167.203 o
-1 4 2 457.384 434.244 4.621 18.725 o
-1 4 3 83.590 92.960 2.499 172.246 o
-1 4 4 1575.330 1572.060 13.473 2.171 o
-1 4 5 135.350 138.261 4.154 92.395 o
-1 4 6 317.568 311.894 8.760 27.096 o
-1 4 7 49.117 59.399 6.041 159.253 o
-1 4 8 3.502 4.396 5.700 313.369 o
-1 4 9 172.218 156.403 10.339 45.541 o
-1 4 10 83.817 95.455 8.698 81.272 o
-1 4 11 1.087 0.932 8.268 156.751 o
-1 4 12 90.009 111.538 11.613 54.057 o
-1 5 1 411.475 459.483 4.888 20.125 o
-1 5 2 31.806 30.518 1.423 549.344 o
-1 5 3 710.928 649.939 6.186 9.318 o
-1 5 4 412.706 437.266 5.382 20.402 o
-1 5 5 1367.720 1391.940 15.937 2.697 o
-1 5 6 96.813 97.762 5.647 111.625 o
-1 5 7 485.690 463.829 15.213 12.789 o
-1 5 8 19.024 21.128 5.635 254.311 o
-1 5 9 103.905 109.155 11.868 50.736 o
-1 5 10 20.273 11.478 8.173 141.813 o
-1 5 11 214.988 223.775 13.222 29.776 o
-1 5 12 6.742 3.342 9.266 121.653 o
-1 6 1 121.469 130.480 2.265 115.221 o
-1 6 2 1280.830 1280.010 10.844 3.166 o
-1 6 3 318.585 347.284 4.679 29.749 o
-1 6 4 1326.800 1306.880 13.649 2.946 o
-1 6 5 270.282 287.392 8.219 32.599 o
-1 6 6 930.171 940.397 17.022 4.977 o
-1 6 7 8.616 8.019 4.747 400.738 o
-1 6 8 18.417 13.531 5.734 257.638 o
-1 6 9 151.828 141.742 12.800 39.237 o
-1 6 10 126.602 98.614 11.072 52.759 o
-1 6 11 8.536 12.467 8.763 131.725 o
-1 6 12 126.424 125.170 13.419 39.988 o
-1 7 1 12216.200 12307.100 93.203 0.042 o
-1 7 2 30.905 32.353 1.379 552.635 o
-1 7 3 1801.100 1784.130 15.387 1.703 o
-1 7 4 70.826 67.485 2.772 211.074 o
-1 7 5 3349.370 3351.630 40.071 0.505 o
-1 7 6 93.511 91.423 5.625 116.145 o
-1 7 7 936.072 933.060 19.525 4.765 o
-1 7 8 5.495 0.785 6.785 224.665 o
-1 7 9 77.259 79.478 14.274 42.612 o
-1 7 10 16.751 25.244 9.612 104.822 o
-1 7 11 292.730 310.930 26.160 11.011 o
-1 7 12 1.356 -4.086 9.064 130.722 o
-1 8 1 222.280 250.281 3.373 49.958 o
-1 8 2 1321.510 1303.510 12.236 2.994 o
-1 8 3 42.565 42.553 2.106 370.862 o
-1 8 4 1172.020 1183.570 17.337 3.454 o
-1 8 5 29.902 27.290 3.950 339.548 o
-1 8 6 1381.080 1362.850 24.597 2.482 o
-1 8 7 10.614 21.556 5.468 287.857 o
-1 8 8 64.146 66.713 9.211 86.466 o
-1 8 9 128.319 141.924 10.173 54.037 o
-1 8 10 116.870 113.588 11.269 51.978 o
-1 8 11 0.479 20.695 8.631 137.974 o
-1 8 12 90.822 106.076 12.805 47.400 o
-1 9 1 26.914 45.953 2.620 420.941 o
-1 9 2 304.887 317.719 7.636 29.167 o
-1 9 3 1106.830 1104.210 16.280 3.858 o
-1 9 4 5.169 7.341 3.271 784.215 o
-1 9 5 1603.180 1620.890 25.031 1.923 o
-1 9 6 16.311 15.497 5.612 269.228 o
-1 9 7 987.309 1055.110 21.510 4.121 o
-1 9 8 15.130 8.783 6.058 247.539 o
-1 9 9 75.986 74.676 15.599 37.091 o
-1 9 10 26.284 31.393 9.671 98.981 o
-1 9 11 174.453 171.285 13.605 33.520 o
-1 10 1 77.957 86.953 3.654 165.374 o
-1 10 2 41.710 27.770 3.183 345.018 o
-1 10 3 225.422 236.340 10.264 35.184 o
-1 10 4 1375.750 1389.290 23.936 2.486 o
-1 10 5 48.912 44.299 4.763 213.733 o
-1 10 6 870.397 897.958 25.404 4.615 o
-1 10 7 56.682 59.824 8.361 103.045 o
-1 10 8 321.721 314.194 14.687 19.890 o
-1 10 9 32.688 33.785 10.460 84.326 o
-1 10 10 61.064 55.051 16.003 36.994 o
-1 10 11 3.450 -11.634 11.634 79.100 o
-1 11 1 436.979 457.920 11.828 15.785 o
-1 11 2 148.666 150.942 5.710 74.496 o
-1 11 3 858.920 842.569 18.796 5.504 o
-1 11 4 108.927 98.445 6.326 96.561 o
-1 11 5 1045.420 1084.360 20.743 3.893 o
-1 11 6 38.889 34.054 6.584 167.055 o
-1 11 7 7.698 -2.424 7.424 186.902 o
-1 11 8 19.633 30.216 8.464 128.035 o
-1 11 9 23.800 15.797 8.624 125.728 o
-1 11 10 16.021 16.636 11.477 76.894 o
-1 11 11 155.910 137.944 19.442 22.001 o
-1 12 1 21.918 20.805 4.139 373.645 o
-1 12 2 208.141 196.306 7.614 47.052 o
-1 12 3 44.944 39.309 5.568 192.796 o
-1 12 4 821.183 858.353 19.585 5.601 o
-1 12 5 212.810 228.925 11.510 33.677 o
-1 12 6 2.982 -1.005 10.766 92.357 o
-1 12 7 8.782 15.163 7.454 176.057 o
-1 12 8 2.481 1.404 7.650 181.153 o
-1 12 9 40.406 32.736 9.108 103.218 o
-1 12 10 81.638 94.832 13.765 44.010 o
-1 12 11 1.688 25.496 11.330 80.927 o
-1 13 1 388.703 404.978 11.081 18.803 o
-1 13 2 126.641 137.858 7.129 74.550 o
-1 13 3 635.737 662.484 16.738 8.446 o
-1 13 4 18.190 14.071 5.540 271.688 o
-1 13 5 595.854 650.159 19.650 8.265 o
-1 13 6 29.665 9.926 8.237 134.119 o
-1 13 7 65.223 59.212 12.582 54.798 o
-1 13 8 16.963 18.974 11.787 72.746 o
-1 13 9 16.968 11.182 8.809 126.070 o
-1 13 10 1.944 31.974 12.809 63.369 o
-1 13 11 129.055 138.258 40.680 6.169 o
-1 14 1 0.656 2.506 4.788 458.114 o
-1 14 2 114.343 119.685 7.768 76.356 o
-1 14 3 18.305 5.548 5.770 264.718 o
-1 14 4 750.781 752.418 29.643 4.974 o
-1 14 5 96.561 119.089 10.127 62.348 o
-1 14 6 923.503 908.588 29.254 4.025 o
-1 14 7 28.751 17.216 13.209 57.381 o
-1 14 8 141.880 157.910 15.012 32.186 o
-1 14 9 0.738 28.396 11.143 83.442 o
-1 14 10 97.428 73.960 13.106 46.847 o
-1 15 1 147.676 143.793 12.555 40.449 o
-1 15 2 122.194 125.820 9.376 61.523 o
-1 15 3 195.594 208.239 10.167 40.026 o
-1 15 4 37.238 36.241 6.880 157.867 o
-1 15 5 1019.100 992.857 27.918 3.675 o
-1 15 6 49.296 22.623 9.420 96.403 o
-1 15 7 143.520 150.468 13.818 36.028 o
-1 15 8 4.562 -1.757 10.309 100.143 o
-1 15 9 35.873 40.136 14.253 48.113 o
-1 15 10 0.236 -3.058 14.917 48.515 o
-1 16 1 0.231 9.209 7.310 195.978 o
-1 16 2 573.820 563.200 16.361 9.974 o
-1 16 3 28.479 17.758 6.842 178.375 o
-1 16 4 426.951 430.639 14.906 14.669 o
-1 16 5 2.348 -2.559 7.974 167.701 o
-1 16 6 206.899 183.549 15.461 26.686 o
-1 16 7 0.012 4.432 11.227 85.164 o
-1 16 8 109.825 129.754 13.748 39.937 o
-1 16 9 2.937 -4.160 13.846 56.041 o
-1 17 1 379.122 358.075 15.473 16.549 o
-1 17 2 320.130 310.144 14.772 19.934 o
-1 17 3 619.191 521.543 21.806 8.124 o
-1 17 4 2.750 -2.141 8.260 156.133 o
-1 17 5 128.667 121.386 12.727 42.824 o
-1 17 6 6.611 7.385 12.402 68.615 o
-1 17 7 121.784 131.524 17.607 27.058 o
-1 17 8 7.080 9.027 20.869 24.568 o
-1 17 9 24.718 23.179 20.942 23.899 o
-1 18 1 5.897 -3.710 7.680 176.974 o
-1 18 2 96.872 143.034 23.584 17.036 o
-1 18 3 0.606 4.073 7.985 166.999 o
-1 18 4 200.808 199.651 16.844 23.952 o
-1 18 5 0.332 -10.465 10.465 98.504 o
-1 18 6 86.813 65.448 24.698 16.338 o
-1 18 7 16.349 13.585 20.941 24.170 o
-1 18 8 51.152 60.742 22.184 20.584 o
-1 19 1 52.033 60.879 9.906 82.364 o
-1 19 2 62.161 49.243 8.328 103.502 o
-1 19 3 62.900 37.814 8.220 107.730 o
-1 19 4 10.781 9.350 9.334 116.679 o
-1 19 5 24.927 9.013 10.629 87.351 o
-1 19 6 9.915 18.101 20.437 25.446 o
-1 19 7 26.942 18.759 23.154 19.656 o
-1 20 1 0.625 -4.493 9.146 128.781 o
-1 20 2 208.814 249.912 14.886 26.018 o
-1 20 3 0.260 -2.215 9.462 120.515 o
-1 20 4 38.846 51.237 10.446 80.555 o
-1 20 5 5.951 10.577 11.360 81.219 o
-1 20 6 105.400 112.193 25.778 14.629 o
-1 20 7 11.836 4.822 21.770 22.548 o
-1 21 1 57.543 60.008 15.738 38.158 o
-1 21 2 0.569 -5.152 10.905 90.670 o
-1 21 3 33.408 15.914 11.858 69.249 o
-1 21 4 22.243 48.943 15.899 39.960 o
-1 21 5 86.861 77.859 16.644 32.602 o
-1 21 6 9.061 4.814 21.997 22.135 o
-1 22 1 3.808 -4.120 11.079 87.049 o
-1 22 2 57.370 55.517 12.736 54.984 o
-1 22 3 11.104 0.169 11.351 81.352 o
-1 22 4 43.695 73.188 56.420 3.359 o
-1 22 5 3.837 24.821 15.806 42.259 o
-1 23 1 139.604 141.067 16.026 29.994 o
-1 23 2 73.173 104.682 15.297 37.488 o
-1 23 3 162.482 222.639 32.093 9.176 o
-1 23 4 1.121 17.331 20.500 25.491 o
-1 24 1 1.789 -26.323 26.323 15.572 o
-1 24 2 196.291 199.054 30.249 10.014 o
0 0 2 18.643 23.602 1.906 735.870 o
0 0 4 1550.070 1509.590 19.401 2.177 o
0 0 6 1554.990 1546.720 31.850 1.899 o
0 0 8 884.716 820.268 31.835 4.069 o
0 0 10 406.478 450.679 21.259 11.334 o
0 0 12 239.039 234.657 17.946 20.209 o
0 1 1 5622.840 4527.270 323.684 0.071 o
0 1 2 148.744 115.938 1.744 103.751 o
0 1 3 26.407 37.232 1.317 582.625 o
0 1 4 80.293 82.540 1.837 194.950 o
0 1 5 2167.520 2216.720 25.927 1.141 o
0 1 6 17.910 19.710 4.016 413.033 o
0 1 7 1207.340 1281.050 21.572 3.053 o
0 1 8 0.240 -2.660 5.821 317.971 o
0 1 9 6.173 5.778 6.987 207.796 o
0 1 10 6.276 6.243 7.362 187.930 o
0 1 11 18.468 14.594 8.023 146.672 o
0 1 12 7.598 7.785 8.567 139.518 o
0 2 0 6335.750 3884.020 716.433 0.019 o
0 2 1 252.036 277.047 3.604 42.307 o
0 2 2 709.092 617.402 5.515 9.657 o
0 2 3 254.758 275.686 3.465 42.166 o
0 2 4 413.010 372.667 4.363 22.484 o
0 2 5 64.020 60.796 2.921 229.260 o
0 2 6 3452.190 3600.900 48.898 0.452 o
0 2 7 2.678 -1.604 4.421 527.741 o
0 2 8 973.557 987.314 19.128 4.489 o
0 2 9 6.484 -0.134 7.410 188.949 o
0 2 10 67.240 65.520 9.013 88.167 o
0 2 11 107.410 84.413 10.703 59.474 o
0 2 12 93.343 112.212 11.474 54.379 o
0 3 1 127.603 118.841 1.805 117.325 o
0 3 2 2141.940 2256.240 17.105 1.193 o
0 3 3 26.547 18.308 1.058 760.328 o
0 3 4 115.882 125.862 2.469 120.078 o
0 3 5 2559.580 2753.350 32.869 0.800 o
0 3 6 108.827 129.457 5.467 97.633 o
0 3 7 1416.030 1408.210 26.248 2.334 o
0 3 8 0.812 5.140 5.346 363.116 o
0 3 9 4.113 12.836 7.415 184.135 o
0 3 10 25.838 33.239 8.487 123.009 o
0 3 11 2.524 -3.894 7.891 171.078 o
0 3 12 0.083 -0.164 9.265 125.768 o
0 4 0 24304.100 22400.500 292.378 0.011 o
0 4 1 139.307 132.556 1.929 103.786 o
0 4 2 2837.250 2772.530 22.061 0.735 o
0 4 3 17.241 15.310 1.190 1043.570 o
0 4 4 69.563 53.870 1.772 252.883 o
0 4 5 102.235 98.777 4.020 128.100 o
0 4 6 763.424 780.743 13.948 7.012 o
0 4 7 32.129 35.081 5.180 237.178 o
0 4 8 854.508 830.118 18.237 5.630 o
0 4 9 48.918 42.668 6.510 154.589 o
0 4 10 94.587 96.246 9.406 71.189 o
0 4 11 0.548 -4.068 9.588 117.237 o
0 4 12 93.542 61.709 11.812 55.953 o
0 5 1 364.098 338.166 3.665 27.096 o
0 5 2 2933.890 3040.900 24.626 0.662 o
0 5 3 219.832 190.368 2.912 57.792 o
0 5 4 338.320 383.903 5.219 26.394 o
0 5 5 14.400 8.995 2.472 843.047 o
0 5 6 2.180 3.669 3.443 816.104 o
0 5 7 354.839 355.799 10.200 22.099 o
0 5 8 6.977 16.030 5.562 298.236 o
0 5 9 78.466 78.219 7.465 102.163 o
0 5 10 48.772 64.602 10.589 74.748 o
0 5 11 13.714 0.961 9.507 113.251 o
0 5 12 12.658 14.196 9.154 118.932 o
0 6 0 18905.700 18578.400 206.063 0.017 o
0 6 1 83.394 71.626 2.544 188.520 o
0 6 2 315.312 280.079 3.544 34.162 o
0 6 3 30.970 36.292 1.735 502.709 o
0 6 4 1427.850 1361.510 14.115 2.635 o
0 6 5 21.315 12.571 2.887 590.487 o
0 6 6 1039.080 1017.510 18.019 4.209 o
0 6 7 75.583 82.784 6.083 124.597 o
0 6 8 824.184 798.400 27.067 4.864 o
0 6 9 84.482 79.631 7.787 94.677 o
0 6 10 115.976 120.844 11.732 49.077 o
0 6 11 2.541 1.155 10.044 105.931 o
0 6 12 66.956 64.866 11.699 60.734 o
0 7 1 8481.280 8284.410 65.462 0.088 o
0 7 2 628.414 708.466 7.089 10.037 o
0 7 3 634.282 569.449 6.565 11.243 o
0 7 4 10.920 10.068 1.774 1231.670 o
0 7 5 2249.630 2242.220 28.257 1.072 o
0 7 6 43.389 54.483 5.617 182.421 o
0 7 7 362.011 371.315 11.643 20.117 o
0 7 8 9.534 10.118 6.133 252.632 o
0 7 9 187.272 182.852 9.831 43.680 o
0 7 10 16.848 8.919 8.940 123.403 o
0 7 11 56.777 44.212 10.689 74.173 o
0 7 12 0.360 -8.204 9.063 131.294 o
0 8 0 6748.890 7005.420 80.225 0.127 o
0 8 1 64.719 75.721 2.390 223.976 o
0 8 2 1378.920 1409.490 12.795 2.714 o
0 8 3 31.964 36.337 2.361 441.422 o
0 8 4 1603.090 1585.890 20.786 2.017 o
0 8 5 95.094 105.953 5.657 109.998 o
0 8 6 830.929 890.147 18.271 5.586 o
0 8 7 0.248 7.867 5.345 359.851 o
0 8 8 645.268 651.714 18.024 8.117 o
0 8 9 76.756 90.080 17.872 29.066 o
0 8 10 55.681 59.276 9.157 91.410 o
0 8 11 31.434 27.562 10.598 83.589 o
0 8 12 65.882 71.101 16.477 34.454 o
0 9 1 1120.240 993.654 9.920 4.286 o
0 9 2 836.122 906.077 10.854 6.185 o
0 9 3 166.616 161.970 4.763 71.538 o
0 9 4 9.696 13.605 2.902 758.329 o
0 9 5 1503.700 1608.370 25.102 2.066 o
0 9 6 154.523 178.320 8.168 56.166 o
0 9 7 311.611 316.590 11.121 24.442 o
0 9 8 10.675 3.293 6.164 255.243 o
0 9 9 148.858 144.626 9.470 53.975 o
0 9 10 0.014 -2.940 7.896 173.189 o
0 9 11 27.255 30.873 11.686 70.849 o
0 9 12 1.110 8.282 19.146 29.315 o
0 10 0 362.992 330.123 9.564 22.931 o
0 10 1 288.051 342.207 6.717 30.639 o
0 10 2 1339.680 1312.900 18.725 2.783 o
0 10 3 123.284 115.023 5.424 94.364 o
0 10 4 982.398 981.904 16.902 4.614 o
0 10 5 3.258 2.843 4.071 593.804 o
0 10 6 1444.240 1492.040 29.485 2.140 o
0 10 7 42.959 47.451 7.025 143.478 o
0 10 8 545.479 566.038 17.286 10.072 o
0 10 9 4.710 5.391 8.651 139.524 o
0 10 10 13.430 19.470 9.517 109.236 o
0 10 11 8.251 21.662 13.235 59.363 o
0 11 1 1124.740 1180.740 19.269 3.529 o
0 11 2 100.567 109.823 6.524 95.677 o
0 11 3 712.450 688.276 16.061 7.623 o
0 11 4 49.700 47.279 6.056 164.811 o
0 11 5 11.600 10.794 6.265 238.672 o
0 11 6 12.706 17.427 6.395 222.552 o
0 11 7 104.517 134.215 10.246 58.512 o
0 11 8 1.642 -7.374 8.003 167.130 o
0 11 9 147.041 137.169 19.365 22.416 o
0 11 10 19.337 10.761 9.600 106.895 o
0 11 11 55.520 40.011 14.843 43.171 o
0 12 0 409.781 422.423 13.385 16.198 o
0 12 1 111.944 127.003 6.219 89.613 o
0 12 2 740.786 754.820 15.578 7.113 o
0 12 3 4.290 4.969 4.801 425.362 o
0 12 4 86.352 95.649 10.049 67.660 o
0 12 5 35.209 31.551 6.946 160.020 o
0 12 6 9.802 17.288 8.322 142.498 o
0 12 7 53.553 48.092 7.699 119.948 o
0 12 8 240.786 246.819 16.235 22.377 o
0 12 9 8.383 0.967 9.054 126.982 o
0 12 10 36.962 43.801 11.903 65.759 o
0 12 11 0.147 6.269 19.121 29.447 o
0 13 1 997.294 983.133 19.091 4.394 o
0 13 2 37.491 45.328 5.313 210.417 o
0 13 3 263.040 267.981 20.856 15.809 o
0 13 4 0.090 -0.061 5.365 374.861 o
0 13 5 461.902 466.059 16.397 12.687 o
0 13 6 5.971 9.072 8.556 140.494 o
0 13 7 16.277 -0.499 8.870 127.941 o
0 13 8 0.043 -8.999 8.999 133.334 o
0 13 9 196.952 164.484 18.793 21.422 o
0 13 10 26.386 3.834 25.363 16.525 o
0 14 0 266.497 304.423 12.337 25.691 o
0 14 1 51.031 43.976 5.040 199.562 o
0 14 2 320.998 300.681 10.069 25.652 o
0 14 3 1.149 -6.019 6.019 294.874 o
0 14 4 1634.490 1699.850 32.884 1.703 o
0 14 5 495.830 466.400 16.741 11.881 o
0 14 6 370.167 318.446 26.006 10.214 o
0 14 7 35.644 17.401 9.558 100.108 o
0 14 8 296.220 314.357 32.808 7.837 o
0 14 9 0.911 5.377 13.990 54.830 o
0 14 10 17.878 -0.130 14.986 46.773 o
0 15 1 314.235 348.797 10.415 24.222 o
0 15 2 15.075 17.217 4.979 324.658 o
0 15 3 543.870 510.329 15.834 11.022 o
0 15 4 237.110 239.311 15.297 24.177 o
0 15 5 426.340 445.236 16.930 13.347 o
0 15 6 36.763 27.394 9.286 102.600 o
0 15 7 127.530 146.092 16.943 28.107 o
0 15 8 1.266 -9.451 13.512 59.007 o
0 15 9 127.481 127.486 17.920 26.182 o
0 15 10 42.651 39.269 15.779 39.560 o
0 16 0 694.266 606.015 21.694 7.096 o
0 16 1 36.164 30.161 6.025 194.048 o
0 16 2 421.713 412.035 12.776 16.385 o
0 16 3 30.143 28.584 6.259 193.732 o
0 16 4 186.333 195.410 12.442 34.910 o
0 16 5 31.039 29.325 8.516 120.535 o
0 16 6 152.672 170.535 18.180 23.886 o
0 16 7 47.483 73.812 21.598 21.584 o
0 16 8 114.630 102.507 29.339 11.525 o
0 16 9 0.988 -4.271 14.257 53.046 o
0 17 1 869.418 881.558 21.114 5.093 o
0 17 2 103.994 81.299 8.151 82.611 o
0 17 3 263.884 283.303 19.759 16.709 o
0 17 4 13.172 13.860 7.509 169.979 o
0 17 5 220.764 218.385 14.983 26.031 o
0 17 6 33.341 48.815 14.281 47.780 o
0 17 7 168.961 156.324 21.697 18.038 o
0 17 8 13.342 18.630 14.323 50.646 o
0 17 9 73.909 103.185 18.401 27.505 o
0 18 0 64.155 70.746 10.184 74.609 o
0 18 1 8.240 10.284 7.220 190.090 o
0 18 2 219.420 181.057 13.241 30.881 o
0 18 3 2.575 1.076 7.911 169.673 o
0 18 4 79.764 54.615 10.690 67.932 o
0 18 5 40.814 29.869 10.668 79.970 o
0 18 6 57.944 52.678 14.064 46.626 o
0 18 7 6.190 14.317 13.314 59.353 o
0 18 8 42.825 53.102 19.091 27.579 o
0 19 1 136.377 159.813 14.384 34.381 o
0 19 2 0.003 0.510 10.308 101.554 o
0 19 3 35.237 25.069 10.855 79.551 o
0 19 4 1.868 7.139 10.059 104.785 o
0 19 5 44.365 45.105 11.642 66.850 o
0 19 6 0.137 -9.291 15.385 45.619 o
0 19 7 52.189 45.712 15.027 42.279 o
0 20 0 309.724 260.355 20.968 14.833 o
0 20 1 2.707 -3.620 10.298 100.954 o
0 20 2 28.213 22.490 10.744 83.068 o
0 20 3 20.888 17.683 10.321 92.072 o
0 20 4 84.912 105.790 17.565 29.258 o
0 20 5 33.530 28.870 14.206 49.131 o
0 20 6 36.904 18.698 21.112 23.324 o
0 20 7 0.184 -14.499 21.557 23.237 o
0 21 1 88.279 93.626 13.110 46.755 o
0 21 2 3.199 7.988 10.947 88.286 o
0 21 3 117.222 131.199 26.329 13.855 o
0 21 4 52.488 43.819 17.213 33.166 o
0 21 5 153.268 165.898 19.614 21.378 o
0 21 6 1.989 19.227 21.709 22.719 o
0 22 0 46.755 32.502 19.456 26.807 o
0 22 1 9.109 -6.106 13.862 55.292 o
0 22 2 5.055 -1.257 11.187 85.106 o
0 22 3 3.159 13.201 11.710 76.851 o
0 22 4 102.424 101.532 37.595 7.285 o
0 22 5 23.615 10.987 14.734 47.444 o
0 23 1 223.122 293.547 23.759 13.697 o
0 23 2 9.553 14.104 11.826 74.118 o
0 23 3 57.394 59.080 17.106 32.958 o
0 23 4 0.161 -2.367 14.989 48.059 o
0 24 0 142.200 188.316 30.840 10.077 o
0 24 1 43.168 52.346 17.448 32.576 o
0 24 2 193.724 179.005 28.600 11.111 o
1 0 2 1176.050 1122.290 14.463 3.649 o
1 0 4 235.221 193.139 5.279 49.147 o
1 0 6 1695.910 1761.490 35.643 1.566 o
1 0 8 190.937 184.962 12.084 35.985 o
1 0 10 463.779 524.751 27.998 7.667 o
1 0 12 22.058 11.623 11.849 71.776 o
1 1 0 1220.230 809.732 79.684 1.228 o
1 1 1 13566.400 12776.300 101.722 0.036 o
1 1 2 394.123 389.459 4.897 22.843 o
1 1 3 6063.780 6210.220 52.918 0.163 o
1 1 4 18.679 16.021 1.617 883.409 o
1 1 5 841.920 770.537 12.205 6.567 o
1 1 6 6.722 7.043 3.633 644.233 o
1 1 7 843.787 847.883 16.881 5.785 o
1 1 8 0.576 -3.088 4.981 431.865 o
1 1 9 266.422 255.614 12.410 27.026 o
1 1 10 65.398 26.498 9.480 89.173 o
1 1 11 251.791 250.697 15.757 22.564 o
1 1 12 0.340 -8.427 8.427 151.831 o
1 2 0 73.664 97.550 2.956 176.423 o
1 2 1 26.420 21.345 0.804 756.357 o
1 2 2 61.023 78.829 1.578 245.699 o
1 2 3 225.906 211.370 2.956 53.877 o
1 2 4 1515.060 1506.480 13.280 2.333 o
1 2 5 14.598 22.893 3.132 563.128 o
1 2 6 1329.270 1323.600 21.782 2.708 o
1 2 7 35.272 34.411 4.876 247.467 o
1 2 8 96.695 93.876 6.661 99.903 o
1 2 9 211.796 220.901 10.441 36.838 o
1 2 10 54.319 67.608 8.989 92.774 o
1 2 11 21.749 24.949 11.255 77.588 o
1 2 12 8.625 9.443 8.300 146.796 o
1 3 0 8246.300 7894.410 63.635 0.094 o
1 3 1 21003.600 20500.900 158.803 0.015 o
1 3 2 214.085 245.841 3.023 52.608 o
1 3 3 2384.810 2373.380 18.285 1.012 o
1 3 4 770.110 909.952 8.544 6.904 o
1 3 5 2307.250 2349.980 29.311 1.008 o
1 3 6 30.776 26.795 4.443 298.353 o
1 3 7 797.791 820.912 16.178 6.287 o
1 3 8 33.651 37.198 6.308 181.315 o
1 3 9 141.773 154.518 9.374 54.852 o
1 3 10 7.006 1.194 7.205 197.998 o
1 3 11 169.969 173.905 13.577 33.838 o
1 3 12 6.650 8.656 10.426 95.965 o
1 4 0 809.422 781.447 7.373 7.230 o
1 4 1 1923.220 1957.920 15.719 1.487 o
1 4 2 2455.650 2358.740 19.590 0.975 o
1 4 3 8.587 7.051 1.091 1990.250 o
1 4 4 179.984 229.484 4.752 58.312 o
1 4 5 33.404 38.721 3.382 343.707 o
1 4 6 1134.670 1109.660 19.030 3.624 o
1 4 7 78.840 79.658 7.072 107.406 o
1 4 8 131.689 134.561 12.925 41.028 o
1 4 9 0.187 3.128 6.025 292.697 o
1 4 10 136.826 143.094 9.911 53.906 o
1 4 11 0.142 12.025 9.467 117.700 o
1 4 12 15.861 -2.902 10.527 92.766 o
1 5 0 1804.920 1859.170 15.926 1.653 o
1 5 1 10923.900 10567.000 80.271 0.054 o
1 5 2 675.007 689.662 6.405 9.535 o
1 5 3 474.499 452.957 4.912 17.572 o
1 5 4 900.504 1010.240 11.386 5.341 o
1 5 5 33.969 16.043 3.165 421.947 o
1 5 6 309.466 306.252 9.083 27.459 o
1 5 7 632.284 641.870 13.161 9.406 o
1 5 8 0.528 -1.242 5.503 354.461 o
1 5 9 356.256 364.170 13.143 19.162 o
1 5 10 68.349 45.589 8.526 98.441 o
1 5 11 88.113 85.204 12.819 48.842 o
1 5 12 13.762 1.333 10.465 94.245 o
1 6 0 308.348 295.669 3.476 34.124 o
1 6 1 256.321 245.223 3.272 44.512 o
1 6 2 3536.470 3423.250 25.846 0.487 o
1 6 3 1.436 1.280 1.263 4683.880 o
1 6 4 403.640 359.437 5.865 22.654 o
1 6 5 172.883 202.428 5.900 59.337 o
1 6 6 717.625 695.968 13.138 8.011 o
1 6 7 17.643 26.185 5.735 245.174 o
1 6 8 198.803 192.735 9.479 42.718 o
1 6 9 2.606 -0.775 7.043 213.851 o
1 6 10 77.864 86.826 8.776 83.782 o
1 6 11 0.061 24.145 9.473 114.924 o
1 6 12 16.240 8.065 12.165 69.587 o
1 7 0 645.618 688.647 6.666 9.973 o
1 7 1 5340.050 5351.250 43.091 0.214 o
1 7 2 16.826 16.375 1.147 1049.220 o
1 7 3 5090.940 5026.640 39.819 0.237 o
1 7 4 10.165 10.558 2.262 1023.150 o
1 7 5 421.531 432.932 12.830 16.040 o
1 7 6 52.177 31.514 6.540 155.991 o
1 7 7 757.726 735.412 21.773 6.123 o
1 7 8 3.229 1.412 6.207 270.783 o
1 7 9 518.560 497.650 15.440 11.723 o
1 7 10 0.099 11.211 7.455 187.667 o
1 7 11 105.967 92.812 10.650 59.345 o
1 8 0 1389.690 1413.080 12.982 2.682 o
1 8 1 865.295 813.431 8.180 6.514 o
1 8 2 3332.980 3277.910 29.238 0.534 o
1 8 3 86.155 98.050 3.603 149.691 o
1 8 4 330.012 303.961 10.053 25.024 o
1 8 5 7.925 10.250 3.444 657.070 o
1 8 6 379.376 367.144 10.055 20.779 o
1 8 7 40.007 42.047 6.198 174.498 o
1 8 8 181.998 213.469 10.110 41.490 o
1 8 9 46.997 38.894 7.508 131.414 o
1 8 10 85.619 90.745 9.920 69.523 o
1 8 11 3.567 4.373 11.241 84.139 o
1 9 0 1600.940 1769.240 21.956 1.879 o
1 9 1 4205.070 4372.360 44.832 0.323 o
1 9 2 122.316 115.179 6.234 87.544 o
1 9 3 987.175 1011.050 15.208 4.627 o
1 9 4 131.700 131.813 4.313 94.805 o
1 9 5 918.559 940.352 16.867 5.053 o
1 9 6 32.622 33.556 6.117 192.825 o
1 9 7 351.777 357.806 15.105 17.689 o
1 9 8 17.514 23.229 7.129 176.003 o
1 9 9 276.613 267.892 14.811 22.502 o
1 9 10 10.680 8.869 9.013 124.783 o
1 9 11 46.415 25.525 11.906 65.674 o
1 10 0 64.011 38.169 3.120 251.105 o
1 10 1 191.327 170.944 4.825 62.619 o
1 10 2 3930.770 4020.750 49.604 0.363 o
1 10 3 29.053 27.449 3.156 417.651 o
1 10 4 1016.410 1065.130 15.860 4.327 o
1 10 5 197.786 185.353 8.579 46.352 o
1 10 6 970.974 899.339 20.988 4.560 o
1 10 7 4.286 8.036 6.657 228.845 o
1 10 8 77.156 88.923 9.112 79.951 o
1 10 9 76.956 61.038 9.656 78.178 o
1 10 10 36.073 24.849 9.652 96.961 o
1 10 11 8.273 -1.834 11.432 80.852 o
1 11 0 17.522 30.531 3.433 454.991 o
1 11 1 2583.650 2566.970 35.812 0.812 o
1 11 2 7.227 8.278 3.739 601.696 o
1 11 3 116.702 115.949 5.082 100.727 o
1 11 4 296.472 318.104 8.222 29.083 o
1 11 5 60.502 70.885 7.476 113.455 o
1 11 6 75.073 69.061 10.845 66.017 o
1 11 7 211.168 165.950 9.980 41.254 o
1 11 8 0.181 -8.347 8.347 154.867 o
1 11 9 362.902 337.570 19.386 14.223 o
1 11 10 1.358 0.151 11.127 86.877 o
1 11 11 33.393 31.674 12.769 59.478 o
1 12 0 287.897 253.177 9.110 31.105 o
1 12 1 0.034 0.617 3.980 676.705 o
1 12 2 1686.200 1756.960 29.123 1.680 o
1 12 3 380.357 368.853 22.142 11.854 o
1 12 4 285.808 239.251 9.675 30.907 o
1 12 5 224.021 234.433 12.780 29.754 o
1 12 6 33.762 38.574 7.496 141.565 o
1 12 7 6.320 10.375 9.114 124.017 o
1 12 8 168.387 163.646 18.933 22.105 o
1 12 9 8.150 12.849 10.873 87.555 o
1 12 10 51.764 59.527 15.181 41.062 o
1 12 11 15.502 25.100 17.014 36.045 o
1 13 0 0.954 5.391 4.152 584.051 o
1 13 1 1021.210 1051.110 20.040 4.090 o
1 13 2 30.355 25.142 5.109 256.797 o
1 13 3 742.942 727.373 17.576 6.913 o
1 13 4 85.070 78.594 7.980 92.184 o
1 13 5 29.956 37.565 8.613 116.756 o
1 13 6 167.062 180.510 31.502 9.578 o
1 13 7 187.217 212.499 18.759 21.028 o
1 13 8 0.349 4.154 11.802 77.080 o
1 13 9 181.357 148.490 18.591 22.522 o
1 13 10 0.100 -11.062 14.145 53.965 o
1 14 0 113.274 117.511 6.847 85.230 o
1 14 1 82.760 86.311 7.646 95.799 o
1 14 2 2535.600 2542.470 40.475 0.812 o
1 14 3 701.505 675.261 17.691 7.502 o
1 14 4 975.445 1005.150 30.143 3.630 o
1 14 5 0.703 4.940 11.244 84.689 o
1 14 6 274.134 276.396 20.750 15.589 o
1 14 7 21.525 20.288 12.532 64.064 o
1 14 8 182.878 176.374 19.309 20.856 o
1 14 9 12.634 0.549 13.639 56.678 o
1 14 10 13.561 9.600 26.198 15.587 o
1 15 0 0.591 -1.877 5.423 364.766 o
1 15 1 405.391 409.249 11.245 17.981 o
1 15 2 6.280 8.639 7.015 204.104 o
1 15 3 705.500 738.508 21.278 6.564 o
1 15 4 77.210 69.477 10.105 72.355 o
1 15 5 122.119 113.449 12.554 44.724 o
1 15 6 1.972 -3.821 12.040 74.153 o
1 15 7 132.139 157.298 29.256 11.254 o
1 15 8 8.860 4.087 14.094 53.348 o
1 15 9 104.668 101.896 35.627 8.061 o
1 16 0 524.332 504.083 15.377 11.584 o
1 16 1 71.959 62.924 7.030 116.953 o
1 16 2 663.523 671.427 20.634 7.294 o
1 16 3 1.252 1.575 6.964 219.540 o
1 16 4 102.292 95.849 11.195 56.046 o
1 16 5 1.147 1.390 11.797 77.245 o
1 16 6 160.408 149.056 17.536 25.287 o
1 16 7 49.553 37.475 13.917 49.023 o
1 16 8 139.883 148.750 19.198 22.762 o
1 16 9 2.128 17.788 14.735 48.875 o
1 17 0 221.284 202.482 16.751 23.226 o
1 17 1 807.973 727.005 25.304 5.343 o
1 17 2 24.222 20.572 8.148 136.676 o
1 17 3 100.124 125.962 13.409 42.445 o
1 17 4 12.242 9.045 9.499 112.324 o
1 17 5 311.796 318.490 21.964 13.470 o
1 17 6 2.686 19.342 13.541 57.542 o
1 17 7 62.625 78.747 19.822 24.819 o
1 17 8 5.285 6.468 14.445 51.033 o
1 18 0 291.914 292.826 11.746 25.419 o
1 18 1 37.358 30.961 7.463 142.644 o
1 18 2 294.749 270.604 14.236 22.425 o
1 18 3 4.104 8.121 8.118 157.127 o
1 18 4 68.919 83.535 12.258 54.887 o
1 18 5 5.545 -13.275 13.306 60.344 o
1 18 6 125.545 114.205 17.345 27.908 o
1 18 7 42.838 32.864 14.257 47.788 o
1 18 8 38.771 36.550 15.236 42.533 o
1 19 0 0.169 -7.868 8.499 149.380 o
1 19 1 38.179 34.536 9.870 91.113 o
1 19 2 34.838 53.967 9.649 92.369 o
1 19 3 22.152 25.601 8.679 122.548 o
1 19 4 2.173 -3.187 10.129 104.509 o
1 19 5 41.387 29.670 24.425 17.474 o
1 19 6 41.259 43.727 14.840 44.151 o
1 19 7 7.326 6.033 14.949 47.556 o
1 20 0 228.036 258.998 14.637 25.257 o
1 20 1 13.642 11.659 9.036 121.948 o
1 20 2 93.511 113.096 13.673 42.478 o
1 20 3 6.512 10.128 9.288 119.577 o
1 20 4 127.034 100.550 13.447 40.944 o
1 20 5 31.210 32.739 13.665 52.789 o
1 20 6 30.558 25.580 14.219 49.467 o
1 20 7 8.427 -8.191 21.221 23.827 o
1 21 0 8.229 15.337 11.000 85.298 o
1 21 1 32.722 46.531 13.790 51.062 o
1 21 2 0.519 9.215 8.813 135.940 o
1 21 3 211.946 230.231 14.807 26.516 o
1 21 4 38.714 38.421 11.009 75.332 o
1 21 5 99.367 77.906 16.312 33.034 o
1 21 6 1.977 -12.056 18.799 30.499 o
1 22 0 49.945 43.830 16.265 36.892 o
1 22 1 0.981 -0.090 13.549 58.721 o
1 22 2 84.680 116.571 17.578 29.002 o
1 22 3 14.893 23.281 15.385 43.855 o
1 22 4 67.648 76.387 28.355 12.733 o
1 22 5 1.962 28.412 23.389 19.538 o
1 23 0 10.810 22.486 15.164 45.410 o
1 23 1 51.097 34.055 15.090 42.473 o
1 23 2 4.757 18.330 14.738 48.624 o
1 23 3 17.511 2.141 14.326 50.981 o
1 23 4 0.032 10.812 14.215 52.952 o
1 24 0 375.403 433.426 28.730 8.450 o
1 24 1 80.417 94.889 24.325 16.692 o
1 24 2 65.118 50.709 23.326 18.594 o
2 0 0 33.391 44.407 1.499 461.234 o
2 0 2 2422.570 2512.860 28.447 0.920 o
2 0 4 5115.630 5201.490 78.967 0.210 o
2 0 6 291.030 264.144 15.622 20.914 o
2 0 8 1117.150 1143.330 28.527 3.149 o
2 0 10 286.489 272.188 25.745 11.555 o
2 0 12 73.230 61.864 17.019 32.438 o
2 1 0 712.980 619.205 5.962 9.539 o
2 1 1 492.338 455.123 4.430 16.986 o
2 1 2 222.082 232.180 2.884 52.571 o
2 1 3 2467.010 2393.810 18.407 0.965 o
2 1 4 6.967 12.106 2.467 1014.280 o
2 1 5 460.628 408.097 8.852 17.391 o
2 1 6 38.396 40.136 4.305 263.940 o
2 1 7 343.709 309.628 10.284 23.813 o
2 1 8 141.915 153.188 8.023 62.415 o
2 1 9 62.913 81.535 6.959 118.068 o
2 1 10 17.889 -3.981 9.279 116.835 o
2 1 11 112.097 100.677 11.753 50.847 o
2 1 12 0.067 14.655 9.187 124.184 o
2 2 0 451.733 410.857 4.662 19.469 o
2 2 1 371.863 398.242 4.241 24.221 o
2 2 2 2250.260 2406.930 19.989 1.068 o
2 2 3 23.354 15.999 1.100 856.836 o
2 2 4 6334.880 6720.740 67.123 0.144 o
2 2 5 5.264 4.460 3.161 858.053 o
2 2 6 327.264 324.632 8.053 26.783 o
2 2 7 6.731 12.598 4.599 419.964 o
2 2 8 86.397 82.241 6.328 113.492 o
2 2 9 252.365 213.419 11.490 31.151 o
2 2 10 120.026 119.158 10.362 56.340 o
2 2 11 0.193 -8.794 8.794 139.536 o
2 2 12 75.076 45.947 12.839 52.644 o
2 3 0 774.435 812.470 7.638 7.407 o
2 3 1 173.137 135.727 2.071 84.364 o
2 3 2 1101.970 1106.630 9.984 4.116 o
2 3 3 5860.190 6133.640 47.667 0.173 o
2 3 4 815.660 927.113 11.288 6.228 o
2 3 5 622.471 580.405 10.990 10.508 o
2 3 6 127.526 144.193 6.180 80.133 o
2 3 7 305.399 295.424 8.493 28.916 o
2 3 8 114.771 114.703 6.975 84.024 o
2 3 9 46.958 55.567 7.430 127.531 o
2 3 10 0.009 -5.313 7.300 202.665 o
2 3 11 70.830 94.188 10.499 67.329 o
2 3 12 0.333 11.977 12.172 71.834 o
2 4 0 3724.750 3570.480 27.084 0.444 o
2 4 1 519.244 588.522 5.632 13.802 o
2 4 2 41.798 33.885 1.313 445.848 o
2 4 3 933.142 1027.360 9.495 5.190 o
2 4 4 3212.420 3292.090 33.274 0.550 o
2 4 5 71.249 57.544 4.088 186.294 o
2 4 6 189.289 198.796 8.117 48.225 o
2 4 7 48.488 44.611 5.174 198.161 o
2 4 8 581.917 577.667 19.628 8.820 o
2 4 9 3.760 6.789 6.807 221.229 o
2 4 10 142.181 119.778 9.596 56.783 o
2 4 11 0.043 -4.258 10.091 106.032 o
2 4 12 97.695 116.503 17.786 27.913 o
2 5 0 2725.910 2833.130 22.710 0.760 o
2 5 1 81.034 51.068 2.032 222.261 o
2 5 2 2773.840 2927.080 22.997 0.729 o
2 5 3 11.798 31.721 1.643 851.923 o
2 5 4 54.821 60.953 3.182 243.166 o
2 5 5 214.514 165.127 6.748 51.438 o
2 5 6 64.726 55.142 4.734 180.063 o
2 5 7 584.662 557.584 13.328 10.743 o
2 5 8 40.170 37.032 6.643 162.149 o
2 5 9 21.779 26.291 8.054 139.072 o
2 5 10 0.442 -1.409 8.369 153.841 o
2 5 11 42.481 50.894 10.835 75.063 o
2 5 12 5.701 -9.032 19.630 27.883 o
2 6 0 468.120 448.338 5.763 17.645 o
2 6 1 346.323 360.459 4.244 27.281 o
2 6 2 5460.890 5621.860 43.847 0.201 o
2 6 3 158.908 190.155 3.431 74.729 o
2 6 4 1562.020 1560.400 18.311 2.135 o
2 6 5 187.184 161.557 5.755 61.413 o
2 6 6 416.178 456.679 13.346 15.539 o
2 6 7 85.622 67.897 6.732 112.125 o
2 6 8 287.789 302.662 12.819 23.894 o
2 6 9 0.283 -3.929 6.927 224.629 o
2 6 10 66.593 58.214 9.057 89.095 o
2 6 11 0.487 2.036 9.979 107.897 o
2 7 0 678.079 758.681 7.703 8.855 o
2 7 1 2072.060 1947.330 16.189 1.361 o
2 7 2 226.496 217.006 3.875 51.546 o
2 7 3 2527.770 2714.680 29.048 0.833 o
2 7 4 32.425 28.546 3.143 394.712 o
2 7 5 516.990 517.557 17.197 10.901 o
2 7 6 158.518 149.826 7.047 64.194 o
2 7 7 725.494 700.449 15.384 7.546 o
2 7 8 11.477 13.473 6.290 234.726 o
2 7 9 133.757 140.278 11.780 45.373 o
2 7 10 12.979 14.107 9.836 103.980 o
2 7 11 22.344 10.369 9.873 100.550 o
2 8 0 1551.550 1531.480 16.427 2.204 o
2 8 1 145.506 145.256 4.680 82.873 o
2 8 2 4077.010 4198.610 39.454 0.349 o
2 8 3 37.387 30.484 2.857 384.434 o
2 8 4 412.406 433.377 9.038 18.644 o
2 8 5 2.248 -0.070 4.106 612.702 o
2 8 6 314.439 332.550 12.739 21.973 o
2 8 7 136.822 129.062 10.106 54.054 o
2 8 8 209.978 214.468 13.109 30.682 o
2 8 9 50.791 31.920 14.120 47.927 o
2 8 10 103.962 95.440 11.546 53.597 o
2 8 11 1.566 5.050 10.270 101.045 o
2 9 0 213.873 229.377 6.716 46.081 o
2 9 1 43.041 49.705 3.166 296.095 o
2 9 2 430.545 451.723 12.163 15.883 o
2 9 3 2239.820 2221.420 31.612 1.062 o
2 9 4 183.316 171.748 8.155 51.396 o
2 9 5 259.074 249.190 8.823 34.397 o
2 9 6 59.912 61.821 6.497 136.568 o
2 9 7 403.701 353.651 18.194 14.025 o
2 9 8 147.333 127.863 11.563 45.439 o
2 9 9 65.261 66.496 12.195 57.065 o
2 9 10 27.394 24.397 10.004 94.147 o
2 9 11 5.932 -7.655 9.961 106.637 o
2 10 0 1664.370 1673.640 26.893 1.785 o
2 10 1 277.302 237.630 7.273 35.976 o
2 10 2 2780.900 2760.670 38.012 0.708 o
2 10 3 597.365 626.578 12.268 10.245 o
2 10 4 2200.400 2179.000 32.053 1.092 o
2 10 5 0.506 -1.217 5.301 382.005 o
2 10 6 156.782 163.939 9.233 52.064 o
2 10 7 8.678 -0.781 7.626 176.544 o
2 10 8 190.289 170.586 18.321 22.316 o
2 10 9 1.408 -5.858 9.250 125.502 o
2 10 10 28.203 18.465 13.494 55.143 o
2 10 11 0.237 -11.268 11.268 85.001 o
2 11 0 72.828 73.891 4.685 158.823 o
2 11 1 500.525 491.163 14.219 12.635 o
2 11 2 1313.470 1306.380 22.562 2.737 o
2 11 3 35.731 46.533 4.839 234.659 o
2 11 4 74.286 60.768 6.191 131.936 o
2 11 5 410.181 410.533 12.098 17.220 o
2 11 6 21.729 26.777 7.288 163.705 o
2 11 7 439.085 431.081 20.659 11.290 o
2 11 8 2.535 5.651 8.610 142.143 o
2 11 9 114.141 124.569 11.991 47.740 o
2 11 10 19.660 17.483 10.080 96.530 o
2 12 0 921.464 999.296 17.235 4.851 o
2 12 1 38.059 42.836 4.858 232.684 o
2 12 2 218.522 234.913 9.138 38.736 o
2 12 3 79.971 80.935 6.484 115.527 o
2 12 4 52.712 66.161 8.748 97.257 o
2 12 5 127.141 110.579 10.759 53.526 o
2 12 6 135.220 130.825 11.347 47.794 o
2 12 7 63.499 50.428 8.776 95.661 o
2 12 8 161.380 142.200 24.070 15.488 o
2 12 9 10.263 4.570 11.104 84.581 o
2 12 10 23.929 18.078 11.911 70.181 o
2 13 0 19.945 13.724 5.150 298.546 o
2 13 1 451.427 421.736 12.986 15.249 o
2 13 2 4.216 2.958 6.265 262.000 o
2 13 3 853.260 813.705 27.332 4.670 o
2 13 4 231.576 204.415 14.654 26.453 o
2 13 5 26.827 23.897 11.244 76.739 o
2 13 6 13.053 -7.009 11.765 75.525 o
2 13 7 380.076 390.877 24.863 10.273 o
2 13 8 13.551 16.812 14.609 48.810 o
2 13 9 71.843 87.676 16.926 32.190 o
2 13 10 45.680 32.143 30.503 11.318 o
2 14 0 470.854 456.381 13.937 13.808 o
2 14 1 583.120 565.743 15.860 9.970 o
2 14 2 3204.400 3249.690 61.853 0.488 o
2 14 3 8.039 6.076 6.159 258.408 o
2 14 4 172.055 165.288 12.931 35.944 o
2 14 5 0.144 0.036 11.320 84.237 o
2 14 6 370.653 367.442 23.833 11.055 o
2 14 7 22.840 38.503 14.521 47.681 o
2 14 8 64.374 105.319 22.771 19.005 o
2 14 9 37.741 43.738 34.987 8.661 o
2 15 0 42.661 40.859 6.757 154.250 o
2 15 1 763.462 799.586 20.032 6.116 o
2 15 2 15.204 11.145 6.939 194.415 o
2 15 3 279.425 273.594 11.739 26.755 o
2 15 4 24.363 22.412 9.028 114.227 o
2 15 5 229.403 217.450 19.125 19.187 o
2 15 6 7.470 -9.247 12.915 63.758 o
2 15 7 201.935 172.757 19.230 20.471 o
2 15 8 3.978 -0.302 13.602 57.943 o
2 15 9 43.214 55.517 16.566 35.731 o
2 16 0 396.900 358.042 14.988 16.406 o
2 16 1 36.300 35.107 7.554 139.342 o
2 16 2 156.308 138.069 12.145 41.430 o
2 16 3 52.861 64.878 8.861 95.736 o
2 16 4 224.386 246.292 21.957 15.719 o
2 16 5 16.068 30.811 13.175 58.372 o
2 16 6 76.844 74.731 15.651 36.828 o
2 16 7 48.691 54.324 27.358 13.874 o
2 16 8 161.123 206.413 28.744 11.176 o
2 17 0 72.458 80.804 9.395 79.487 o
2 17 1 248.073 270.805 12.091 28.262 o
2 17 2 2.735 3.702 7.043 210.990 o
2 17 3 570.964 553.676 19.399 9.156 o
2 17 4 8.047 16.183 9.554 111.375 o
2 17 5 147.099 136.387 17.524 26.108 o
2 17 6 0.157 6.136 13.524 58.687 o
2 17 7 112.967 141.677 19.467 23.184 o
2 17 8 0.005 -4.536 14.296 52.842 o
2 18 0 277.316 264.594 14.355 23.188 o
2 18 1 61.470 77.497 8.713 92.084 o
2 18 2 36.855 47.899 9.212 99.772 o
2 18 3 67.784 58.983 10.739 69.561 o
2 18 4 158.335 149.213 14.303 33.453 o
2 18 5 1.055 -0.228 13.405 59.981 o
2 18 6 65.135 42.116 15.180 40.733 o
2 18 7 1.631 11.704 15.893 42.322 o
2 19 0 3.568 8.079 9.075 127.070 o
2 19 1 51.876 52.423 11.783 63.590 o
2 19 2 70.218 66.428 9.773 78.018 o
2 19 3 86.488 74.075 12.073 54.328 o
2 19 4 48.400 48.387 20.671 23.692 o
2 19 5 34.922 18.200 23.289 19.326 o
2 19 6 3.767 -2.297 15.001 47.714 o
2 19 7 1.538 -4.431 14.702 49.841 o
2 20 0 29.425 27.605 10.560 84.643 o
2 20 1 30.727 23.085 10.258 89.316 o
2 20 2 104.558 100.275 12.754 46.445 o
2 20 3 0.016 -3.380 11.255 85.251 o
2 20 4 46.986 31.851 11.382 70.200 o
2 20 5 12.849 20.895 14.394 50.111 o
2 20 6 35.940 54.024 16.353 37.021 o
2 21 0 3.007 5.511 9.258 123.132 o
2 21 1 303.390 346.151 25.211 11.244 o
2 21 2 12.844 25.011 11.528 76.054 o
2 21 3 201.522 183.031 19.894 19.385 o
2 21 4 0.140 1.158 11.938 75.644 o
2 21 5 85.436 99.285 17.057 30.852 o
2 22 0 20.654 24.321 9.742 101.064 o
2 22 1 35.531 26.364 11.229 74.789 o
2 22 2 17.187 29.866 11.327 77.139 o
2 22 3 3.314 11.993 13.616 57.251 o
2 22 4 79.906 66.062 13.453 47.240 o
2 23 0 1.510 -6.974 12.682 66.930 o
2 23 1 51.195 70.177 13.255 51.317 o
2 23 2 20.647 38.966 11.793 70.162 o
2 23 3 101.244 106.028 17.221 29.491 o
3 0 0 3103.330 3041.010 32.356 0.603 o
3 0 2 1473.600 1556.770 18.864 2.273 o
3 0 4 1992.060 2098.610 38.289 1.184 o
3 0 6 346.553 315.418 16.619 17.142 o
3 0 8 948.272 975.619 23.433 4.296 o
3 0 10 97.674 119.999 13.799 41.228 o
3 1 0 29.166 29.523 1.157 610.197 o
3 1 1 4770.720 4820.180 36.540 0.266 o
3 1 2 218.120 226.430 3.074 53.741 o
3 1 3 1437.030 1373.540 12.835 2.624 o
3 1 4 103.395 106.035 5.223 110.069 o
3 1 5 1016.850 1103.280 17.491 4.153 o
3 1 6 3.937 0.126 3.954 634.914 o
3 1 7 108.071 120.894 6.716 87.891 o
3 1 8 286.397 297.702 12.273 24.853 o
3 1 9 412.642 377.361 12.264 17.587 o
3 1 10 4.446 13.345 6.771 217.169 o
3 1 11 34.100 60.395 12.457 59.974 o
3 1 12 0.689 -4.376 20.698 25.195 o
3 2 0 14.855 21.614 1.303 989.029 o
3 2 1 44.942 38.120 1.374 405.356 o
3 2 2 3854.220 3823.220 30.347 0.405 o
3 2 3 8.564 5.881 1.418 1791.430 o
3 2 4 1541.200 1517.980 20.107 2.172 o
3 2 5 17.623 13.290 3.563 504.882 o
3 2 6 18.778 18.286 4.106 400.961 o
3 2 7 555.268 546.409 14.746 10.899 o
3 2 8 259.303 258.532 8.951 33.684 o
3 2 9 9.526 3.011 5.933 276.588 o
3 2 10 45.802 61.130 8.760 100.976 o
3 2 11 0.778 2.227 9.958 108.200 o
3 2 12 0.566 -16.503 20.577 25.495 o
3 3 0 26.783 28.930 1.930 568.131 o
3 3 1 3303.440 3336.420 26.178 0.538 o
3 3 2 1567.620 1697.170 14.514 2.073 o
3 3 3 3631.420 3963.720 34.805 0.421 o
3 3 4 150.374 145.333 4.742 80.520 o
3 3 5 849.265 882.022 14.977 5.822 o
3 3 6 16.029 9.831 4.088 446.927 o
3 3 7 219.987 228.108 8.612 40.315 o
3 3 8 0.214 1.666 5.082 412.450 o
3 3 9 300.801 303.606 15.763 19.660 o
3 3 10 17.619 13.284 8.442 135.046 o
3 3 11 44.398 44.802 13.000 55.391 o
3 4 0 994.832 937.734 9.155 5.106 o
3 4 1 664.288 685.476 6.767 9.690 o
3 4 2 386.138 336.409 4.165 25.342 o
3 4 3 55.921 86.975 2.723 223.224 o
3 4 4 912.030 942.579 14.978 5.231 o
3 4 5 1.847 6.139 3.552 754.782 o
3 4 6 462.945 453.051 10.694 15.664 o
3 4 7 64.889 63.673 5.300 159.370 o
3 4 8 545.765 521.088 13.183 11.819 o
3 4 9 20.831 13.841 9.181 114.509 o
3 4 10 94.839 121.764 12.327 48.558 o
3 4 11 3.241 8.508 11.514 79.890 o
3 5 0 366.796 380.217 4.759 24.863 o
3 5 1 118.830 93.953 1.938 135.066 o
3 5 2 31.601 31.774 1.550 534.365 o
3 5 3 527.380 501.427 7.058 14.435 o
3 5 4 175.236 222.658 6.345 54.900 o
3 5 5 768.093 771.824 13.779 7.032 o
3 5 6 83.609 82.490 5.374 130.735 o
3 5 7 116.778 129.324 6.800 82.028 o
3 5 8 75.201 60.395 6.903 117.974 o
3 5 9 134.603 137.088 20.334 21.083 o
3 5 10 28.484 35.521 10.488 84.841 o
3 5 11 29.057 15.848 9.211 109.716 o
3 6 0 3386.950 3419.810 27.156 0.513 o
3 6 1 41.889 54.192 1.642 364.547 o
3 6 2 1312.630 1316.480 14.080 2.960 o
3 6 3 407.034 461.612 9.660 17.946 o
3 6 4 500.189 456.594 9.322 15.107 o
3 6 5 29.120 38.928 4.525 278.805 o
3 6 6 394.355 378.815 10.523 19.511 o
3 6 7 44.745 34.097 6.114 176.508 o
3 6 8 226.227 234.958 11.309 32.767 o
3 6 9 11.044 20.503 9.008 121.721 o
3 6 10 74.573 83.643 12.352 53.476 o
3 6 11 1.674 10.747 10.826 90.263 o
3 7 0 323.376 342.951 5.280 29.049 o
3 7 1 4630.920 4784.980 48.780 0.270 o
3 7 2 133.301 155.208 5.420 81.137 o
3 7 3 771.194 786.816 12.026 7.144 o
3 7 4 0.004 2.050 3.021 1139.240 o
3 7 5 1511.160 1603.220 28.068 1.999 o
3 7 6 131.212 128.829 8.413 65.510 o
3 7 7 297.506 306.780 12.709 23.443 o
3 7 8 2.290 -5.823 8.516 147.336 o
3 7 9 150.298 140.943 12.489 40.583 o
3 7 10 27.852 29.035 13.937 51.431 o
3 7 11 17.779 33.556 11.096 79.548 o
3 8 0 2396.500 2399.360 28.508 0.957 o
3 8 1 23.525 29.443 2.467 535.248 o
3 8 2 427.592 381.427 9.434 18.839 o
3 8 3 31.256 37.566 3.976 311.578 o
3 8 4 201.160 207.664 7.777 46.748 o
3 8 5 5.790 0.859 5.273 360.552 o
3 8 6 316.861 304.758 12.078 23.307 o
3 8 7 31.268 27.911 6.575 179.651 o
3 8 8 337.286 281.542 15.234 19.335 o
3 8 9 52.019 27.488 15.219 41.999 o
3 8 10 84.524 111.845 14.739 38.677 o
3 8 11 2.868 -2.714 10.323 100.410 o
3 9 0 99.448 112.447 4.817 115.356 o
3 9 1 1475.790 1491.320 24.498 2.210 o
3 9 2 93.814 102.886 5.413 114.982 o
3 9 3 1139.430 1167.230 19.366 3.500 o
3 9 4 1.085 2.483 4.271 567.234 o
3 9 5 499.657 495.809 26.156 8.067 o
3 9 6 10.860 7.259 6.315 240.173 o
3 9 7 83.465 106.166 8.406 82.720 o
3 9 8 8.023 3.693 8.813 133.143 o
3 9 9 87.948 90.121 15.411 36.547 o
3 9 10 33.167 40.668 11.062 75.702 o
3 9 11 0.697 5.038 14.857 48.681 o
3 10 0 2283.820 2358.630 33.407 0.993 o
3 10 1 57.565 56.208 4.577 194.894 o
3 10 2 2253.520 2185.470 34.319 1.046 o
3 10 3 573.027 565.497 13.023 10.962 o
3 10 4 249.577 238.920 13.079 27.390 o
3 10 5 35.555 39.654 6.718 163.123 o
3 10 6 390.574 380.732 16.360 15.273 o
3 10 7 0.120 -7.244 7.244 205.659 o
3 10 8 164.671 147.507 12.350 39.346 o
3 10 9 5.143 11.640 9.428 116.480 o
3 10 10 53.968 80.689 12.272 57.100 o
3 11 0 0.646 4.590 4.080 611.816 o
3 11 1 4.445 6.508 4.439 482.795 o
3 11 2 115.761 91.975 5.839 100.033 o
3 11 3 885.165 919.991 18.222 5.180 o
3 11 4 28.265 18.384 5.112 270.593 o
3 11 5 366.937 379.666 15.834 16.307 o
3 11 6 14.149 -2.060 7.055 197.269 o
3 11 7 345.923 344.550 14.064 19.062 o
3 11 8 29.301 17.896 9.206 109.254 o
3 11 9 45.063 51.313 10.617 76.916 o
3 11 10 33.425 49.479 11.211 73.002 o
3 12 0 644.086 671.784 17.228 8.195 o
3 12 1 382.886 379.151 14.001 17.262 o
3 12 2 50.023 31.021 5.923 178.489 o
3 12 3 127.379 114.837 9.092 63.489 o
3 12 4 2.871 1.013 5.746 316.031 o
3 12 5 19.863 14.703 6.354 215.180 o
3 12 6 366.638 350.374 12.506 19.595 o
3 12 7 28.449 13.785 8.475 127.390 o
3 12 8 117.269 134.607 11.989 46.743 o
3 12 9 2.695 -5.009 9.237 125.215 o
3 12 10 57.066 62.720 14.732 42.726 o
3 13 0 127.508 135.225 7.196 74.198 o
3 13 1 1642.530 1632.740 41.377 1.571 o
3 13 2 1747.470 1820.490 33.968 1.519 o
3 13 3 2.972 0.115 5.504 344.720 o
3 13 4 5.836 8.690 6.332 247.480 o
3 13 5 589.934 593.197 21.563 8.124 o
3 13 6 0.736 9.031 9.264 123.238 o
3 13 7 92.370 79.098 32.200 9.869 o
3 13 8 4.477 4.115 13.589 57.773 o
3 13 9 57.940 45.349 15.698 38.768 o
3 14 0 2385.530 2361.000 47.959 0.856 o
3 14 1 452.940 469.625 16.169 12.945 o
3 14 2 731.142 784.659 22.067 6.092 o
3 14 3 113.944 100.701 15.602 33.882 o
3 14 4 216.895 245.969 12.823 29.755 o
3 14 5 6.760 10.517 11.496 79.199 o
3 14 6 261.206 256.982 21.034 15.790 o
3 14 7 30.079 12.245 17.136 35.187 o
3 14 8 36.030 48.783 16.007 38.649 o
3 14 9 0.127 -11.076 14.235 53.287 o
3 15 0 39.257 49.954 8.383 113.533 o
3 15 1 340.785 358.101 14.646 18.460 o
3 15 2 310.214 301.807 17.462 17.582 o
3 15 3 214.225 233.934 17.666 21.450 o
3 15 4 104.134 107.694 10.292 60.795 o
3 15 5 222.311 187.258 33.898 8.131 o
3 15 6 10.767 0.051 11.822 75.242 o
3 15 7 103.476 110.863 18.024 27.194 o
3 15 8 39.160 34.776 15.197 42.767 o
3 16 0 255.468 273.549 13.723 24.992 o
3 16 1 0.016 9.243 9.015 130.315 o
3 16 2 284.800 311.634 19.119 16.497 o
3 16 3 107.817 111.796 12.269 47.887 o
3 16 4 66.336 83.672 13.846 45.573 o
3 16 5 7.016 1.887 13.149 61.485 o
3 16 6 254.496 310.112 23.547 13.266 o
3 16 7 48.725 44.358 15.572 39.960 o
3 16 8 54.456 35.413 14.613 44.650 o
3 17 0 9.517 4.408 8.055 156.553 o
3 17 1 238.712 227.951 15.260 24.428 o
3 17 2 266.818 238.249 15.614 22.409 o
3 17 3 256.800 258.179 16.305 21.430 o
3 17 4 118.713 103.624 16.357 31.168 o
3 17 5 105.244 119.028 17.729 27.697 o
3 17 6 0.461 -6.193 13.483 59.357 o
3 17 7 110.592 138.970 19.189 23.850 o
3 18 0 60.198 54.918 13.767 48.015 o
3 18 1 1.993 -1.023 10.098 105.195 o
3 18 2 178.785 150.913 16.650 26.331 o
3 18 3 55.302 50.223 10.459 76.356 o
3 18 4 219.267 232.170 20.384 17.696 o
3 18 5 58.403 64.764 14.968 41.395 o
3 18 6 16.275 19.065 14.516 49.091 o
3 18 7 0.918 4.018 14.944 48.143 o
3 19 0 11.852 25.180 9.437 110.406 o
3 19 1 64.812 45.485 11.453 64.856 o
3 19 2 232.462 233.953 15.964 23.409 o
3 19 3 16.326 29.705 10.708 85.723 o
3 19 4 8.710 25.741 13.928 53.550 o
3 19 5 4.820 18.727 14.814 48.121 o
3 19 6 17.145 0.024 28.310 13.373 o
3 20 0 81.384 75.719 12.926 49.558 o
3 20 1 37.628 45.271 11.923 65.333 o
3 20 2 160.758 150.730 17.654 24.995 o
3 20 3 1.650 -5.933 13.234 61.464 o
3 20 4 66.853 57.624 15.842 37.224 o
3 20 5 5.377 7.982 14.123 53.276 o
3 20 6 47.045 51.223 16.602 35.505 o
3 21 0 20.114 23.329 11.912 70.379 o
3 21 1 271.927 289.969 23.300 13.343 o
3 21 2 123.426 150.050 20.001 21.778 o
3 21 3 29.137 73.052 15.527 40.512 o
3 21 4 4.981 12.260 14.668 49.306 o
3 21 5 67.675 107.512 29.335 11.835 o
3 22 0 31.281 26.457 10.348 87.323 o
3 22 1 13.896 25.422 11.737 73.300 o
3 22 2 67.903 56.882 29.930 11.547 o
3 22 3 10.742 5.863 22.768 20.641 o
3 22 4 149.100 148.458 27.489 12.449 o
3 23 0 1.028 -10.153 10.518 97.314 o
3 23 1 50.933 55.371 17.907 30.689 o
3 23 2 27.296 -1.947 14.253 50.707 o
4 0 0 11.868 6.267 1.734 1303.920 o
4 0 2 4222.940 4227.880 50.630 0.323 o
4 0 4 1226.670 1253.390 26.812 2.836 o
4 0 6 542.119 563.507 17.348 10.118 o
4 0 8 341.782 329.603 27.675 9.624 o
4 0 10 41.718 43.378 12.417 60.439 o
4 1 0 2.594 3.082 1.113 4059.940 o
4 1 1 2101.170 2018.670 16.563 1.308 o
4 1 2 88.976 89.023 2.888 162.142 o
4 1 3 2204.930 2148.420 23.798 1.152 o
4 1 4 206.046 194.079 6.177 52.121 o
4 1 5 22.102 22.623 4.023 380.562 o
4 1 6 1013.000 1013.930 17.696 4.348 o
4 1 7 306.817 316.231 10.651 25.316 o
4 1 8 3.298 0.436 6.071 283.674 o
4 1 9 374.523 360.594 13.950 17.881 o
4 1 10 2.689 -1.216 7.928 169.353 o
4 1 11 46.576 66.654 11.772 63.378 o
4 2 0 363.902 319.245 4.005 27.650 o
4 2 1 125.853 125.422 2.423 112.965 o
4 2 2 3438.250 3638.690 32.125 0.478 o
4 2 3 96.909 91.609 3.304 145.645 o
4 2 4 917.977 937.144 15.282 5.189 o
4 2 5 257.738 240.987 7.454 37.649 o
4 2 6 9.935 4.938 5.061 360.544 o
4 2 7 194.114 183.391 9.242 44.755 o
4 2 8 172.773 193.918 10.713 41.731 o
4 2 9 7.092 7.564 6.221 254.177 o
4 2 10 61.442 74.030 9.412 83.655 o
4 2 11 0.868 4.682 12.099 73.218 o
4 3 0 1488.730 1671.440 14.982 2.212 o
4 3 1 4572.080 4810.840 38.855 0.279 o
4 3 2 504.119 581.856 6.978 13.991 o
4 3 3 1597.490 1556.160 18.239 2.085 o
4 3 4 114.504 104.585 5.441 101.521 o
4 3 5 176.911 175.470 7.293 55.804 o
4 3 6 55.079 48.501 5.602 171.614 o
4 3 7 409.838 426.693 18.099 13.205 o
4 3 8 4.712 8.672 5.792 294.292 o
4 3 9 304.826 314.458 11.326 24.627 o
4 3 10 2.282 1.166 8.482 148.102 o
4 3 11 92.745 80.205 14.846 38.801 o
4 4 0 527.792 683.026 7.506 12.090 o
4 4 1 1139.760 1334.730 13.318 3.451 o
4 4 2 3254.540 3529.260 35.252 0.515 o
4 4 3 283.466 287.448 6.463 33.965 o
4 4 4 713.165 690.394 13.587 8.020 o
4 4 5 2.161 -1.248 4.279 566.937 o
4 4 6 694.199 671.254 14.922 8.106 o
4 4 7 1.356 -4.473 5.689 328.936 o
4 4 8 161.706 179.240 9.764 47.742 o
4 4 9 17.484 15.153 7.060 183.560 o
4 4 10 107.895 105.047 10.905 56.239 o
4 4 11 8.684 -1.029 10.385 97.421 o
4 5 0 737.792 806.865 9.579 7.646 o
4 5 1 292.524 252.630 6.088 35.367 o
4 5 2 63.937 68.661 3.027 217.816 o
4 5 3 1335.470 1266.850 17.483 2.880 o
4 5 4 60.343 65.077 4.805 177.242 o
4 5 5 145.765 148.789 6.923 68.493 o
4 5 6 36.112 29.276 5.358 225.681 o
4 5 7 65.073 97.756 7.169 108.502 o
4 5 8 0.782 5.028 6.687 235.564 o
4 5 9 237.254 213.445 12.607 29.927 o
4 5 10 2.530 9.607 9.729 111.108 o
4 5 11 88.749 110.826 15.919 34.022 o
4 6 0 1151.190 1091.900 14.620 3.786 o
4 6 1 1024.020 1188.940 17.028 3.977 o
4 6 2 685.147 645.359 10.507 9.148 o
4 6 3 522.637 505.276 10.528 13.414 o
4 6 4 1202.810 1206.870 20.236 3.215 o
4 6 5 0.075 5.209 5.783 314.334 o
4 6 6 131.016 140.556 9.318 58.553 o
4 6 7 22.915 15.823 7.209 170.995 o
4 6 8 81.010 94.061 9.219 76.936 o
4 6 9 4.457 1.440 9.069 128.506 o
4 6 10 98.687 98.594 12.811 46.903 o
4 6 11 79.964 107.129 32.521 9.678 o
4 7 0 23.535 23.887 3.938 378.881 o
4 7 1 1062.630 1123.490 24.953 3.525 o
4 7 2 217.567 186.103 6.895 48.544 o
4 7 3 2146.380 2201.610 32.009 1.116 o
4 7 4 267.612 244.670 10.117 31.386 o
4 7 5 202.661 180.300 9.415 43.232 o
4 7 6 40.252 25.241 6.812 162.565 o
4 7 7 249.980 237.541 11.972 29.481 o
4 7 8 0.221 -0.048 7.710 181.461 o
4 7 9 133.302 145.884 12.934 40.289 o
4 7 10 0.884 -1.860 9.986 107.967 o
4 8 0 710.544 654.994 13.067 8.337 o
4 8 1 77.256 69.598 4.504 160.040 o
4 8 2 255.433 275.905 8.212 34.584 o
4 8 3 199.427 178.340 9.972 41.954 o
4 8 4 559.395 536.532 21.542 8.736 o
4 8 5 2.263 0.659 6.125 281.233 o
4 8 6 242.781 242.649 11.513 30.722 o
4 8 7 128.193 127.325 9.913 56.836 o
4 8 8 137.016 117.656 9.495 58.577 o
4 8 9 7.783 12.095 9.499 113.582 o
4 8 10 67.777 55.549 11.335 64.441 o
4 9 0 36.193 39.327 6.174 181.836 o
4 9 1 1397.690 1372.180 25.471 2.419 o
4 9 2 120.475 110.512 9.468 62.918 o
4 9 3 939.941 917.121 18.444 4.874 o
4 9 4 19.026 21.690 5.857 239.305 o
4 9 5 39.909 70.638 8.888 99.352 o
4 9 6 275.844 250.995 12.104 27.097 o
4 9 7 136.626 122.749 10.909 50.335 o
4 9 8 0.938 14.764 8.178 154.793 o
4 9 9 47.068 62.823 11.321 67.783 o
4 9 10 6.237 -5.253 10.088 103.912 o
4 10 0 789.733 788.978 16.698 6.407 o
4 10 1 592.911 584.526 17.997 9.105 o
4 10 2 1401.160 1429.180 32.079 2.181 o
4 10 3 386.932 367.994 10.998 19.680 o
4 10 4 252.439 249.710 10.838 31.038 o
4 10 5 42.453 49.160 7.264 136.996 o
4 10 6 490.829 516.027 16.643 11.570 o
4 10 7 0.030 -4.727 7.670 183.558 o
4 10 8 34.111 29.457 8.633 116.258 o
4 10 9 7.075 11.262 9.952 104.361 o
4 10 10 60.493 75.192 12.200 57.092 o
4 11 0 1196.320 1227.160 25.372 2.997 o
4 11 1 224.694 231.124 10.551 34.820 o
4 11 2 252.674 253.023 9.819 32.871 o
4 11 3 992.632 980.316 19.894 4.365 o
4 11 4 2.480 -0.472 6.973 218.309 o
4 11 5 353.618 337.271 13.174 19.753 o
4 11 6 2.324 -0.408 7.305 199.391 o
4 11 7 67.843 53.710 8.534 96.823 o
4 11 8 8.749 8.394 7.997 157.679 o
4 11 9 50.727 56.541 11.217 68.686 o
4 11 10 0.306 34.591 16.125 40.562 o
4 12 0 43.725 34.555 6.663 159.147 o
4 12 1 168.703 157.151 8.598 53.470 o
4 12 2 3.656 -1.089 5.606 330.471 o
4 12 3 355.816 397.029 13.523 18.253 o
4 12 4 206.961 208.495 12.729 32.007 o
4 12 5 7.796 4.042 7.889 164.493 o
4 12 6 218.967 243.255 12.280 30.863 o
4 12 7 0.618 4.399 7.757 176.647 o
4 12 8 46.360 58.811 10.810 73.562 o
4 12 9 1.436 7.026 10.152 103.089 o
4 13 0 256.271 232.186 11.670 29.806 o
4 13 1 132.917 136.601 8.614 62.870 o
4 13 2 230.998 227.796 10.488 34.538 o
4 13 3 435.260 429.021 15.838 13.946 o
4 13 4 20.072 15.823 7.744 154.121 o
4 13 5 131.795 136.093 14.130 36.440 o
4 13 6 35.849 23.785 8.746 114.394 o
4 13 7 115.257 115.162 13.859 39.649 o
4 13 8 0.147 17.285 10.844 89.517 o
4 13 9 27.234 32.513 16.523 37.345 o
4 14 0 1569.620 1592.010 35.302 1.783 o
4 14 1 6.634 3.172 7.653 175.847 o
4 14 2 96.319 103.077 8.128 81.742 o
4 14 3 280.767 245.407 13.042 25.465 o
4 14 4 403.808 406.970 19.342 12.781 o
4 14 5 0.524 -0.009 10.032 107.121 o
4 14 6 105.736 69.372 11.985 52.523 o
4 14 7 1.359 -2.181 14.491 51.317 o
4 14 8 14.854 2.061 14.242 51.815 o
4 15 0 1.147 12.266 8.461 145.728 o
4 15 1 89.821 74.419 10.873 62.395 o
4 15 2 46.522 30.389 8.653 109.471 o
4 15 3 467.547 443.760 33.178 6.444 o
4 15 4 33.252 24.176 10.321 87.479 o
4 15 5 177.971 198.024 15.475 27.776 o
4 15 6 2.794 7.977 13.464 58.813 o
4 15 7 21.636 20.895 14.608 47.983 o
4 15 8 18.295 6.724 14.466 49.769 o
4 16 0 151.217 175.415 13.883 34.279 o
4 16 1 1.792 -4.030 10.063 106.007 o
4 16 2 286.398 274.773 16.148 20.234 o
4 16 3 43.809 31.617 11.463 70.006 o
4 16 4 65.543 73.963 11.961 58.207 o
4 16 5 51.766 72.285 14.765 42.601 o
4 16 6 151.400 140.316 18.456 23.930 o
4 16 7 6.146 14.658 18.833 30.049 o
4 17 0 0.842 -0.899 9.851 110.968 o
4 17 1 279.930 321.025 21.586 14.306 o
4 17 2 18.700 24.120 18.383 30.936 o
4 17 3 188.848 209.541 15.784 26.282 o
4 17 4 25.547 18.414 10.683 85.141 o
4 17 5 136.533 154.066 18.596 23.931 o
4 17 6 24.861 38.281 15.493 42.114 o
4 17 7 89.508 89.028 17.934 28.405 o
4 18 0 64.676 61.783 11.496 63.050 o
4 18 1 26.635 19.079 10.270 90.950 o
4 18 2 367.960 370.384 23.789 11.095 o
4 18 3 29.818 27.787 13.686 53.047 o
4 18 4 16.111 5.152 10.559 91.430 o
4 18 5 25.769 21.025 14.162 50.495 o
4 18 6 18.507 19.111 15.347 43.961 o
4 19 0 7.057 18.100 10.867 87.252 o
4 19 1 31.390 36.437 10.774 80.147 o
4 19 2 56.230 55.352 14.296 45.374 o
4 19 3 45.387 26.826 14.049 49.113 o
4 19 4 84.413 99.826 16.930 31.271 o
4 19 5 11.898 4.175 14.579 49.662 o
4 19 6 1.312 17.289 14.425 51.050 o
4 20 0 217.039 243.755 17.557 21.344 o
4 20 1 32.557 35.995 11.634 69.941 o
4 20 2 70.118 51.308 15.209 39.919 o
4 20 3 76.985 85.745 16.048 34.986 o
4 20 4 51.358 54.480 22.570 19.977 o
4 20 5 1.977 1.537 15.239 46.319 o
4 21 0 9.251 4.828 18.789 30.241 o
4 21 1 42.844 57.006 12.371 59.658 o
4 21 2 7.000 19.681 13.842 54.671 o
4 21 3 86.352 98.492 17.151 30.546 o
4 21 4 0.362 8.616 19.919 27.110 o
4 22 0 35.946 41.263 12.262 62.808 o
4 22 1 0.080 0.899 10.047 106.799 o
4 22 2 178.222 213.592 29.370 10.610 o
4 22 3 6.105 16.738 20.233 26.056 o
4 23 0 3.280 12.657 35.455 8.568 o
4 23 1 45.247 30.044 15.144 42.774 o
5 0 0 1996.360 2003.640 33.053 1.264 o
5 0 2 1665.310 1730.350 29.801 1.706 o
5 0 4 1565.610 1578.510 38.792 1.721 o
5 0 6 137.472 135.396 12.449 42.343 o
5 0 8 193.145 196.279 15.107 27.817 o
5 0 10 47.846 67.104 12.787 55.101 o
5 1 0 14.673 15.803 2.000 895.219 o
5 1 1 243.653 166.073 4.279 52.414 o
5 1 2 0.001 10.170 2.713 1185.110 o
5 1 3 207.196 224.861 7.183 46.221 o
5 1 4 133.134 110.213 7.341 75.297 o
5 1 5 599.248 642.187 22.259 7.632 o
5 1 6 436.171 462.264 16.498 13.199 o
5 1 7 204.390 194.955 10.146 39.844 o
5 1 8 0.116 1.752 7.019 217.717 o
5 1 9 21.958 27.525 7.004 173.758 o
5 1 10 1.245 7.661 8.336 151.592 o
5 1 11 7.318 13.030 15.239 45.552 o
5 2 0 2337.820 2362.350 27.021 1.001 o
5 2 1 5.426 2.298 2.022 1697.210 o
5 2 2 2006.300 1980.090 25.166 1.337 o
5 2 3 6.111 5.627 3.519 697.594 o
5 2 4 257.870 244.987 8.125 36.096 o
5 2 5 822.564 885.275 19.601 5.509 o
5 2 6 79.092 81.184 7.410 101.923 o
5 2 7 15.002 19.455 6.766 197.628 o
5 2 8 73.162 81.313 8.425 90.711 o
5 2 9 1.624 -5.064 7.021 216.639 o
5 2 10 72.911 87.532 9.602 76.198 o
5 2 11 0.073 2.093 15.610 44.248 o
5 3 0 1249.520 1411.640 19.610 2.853 o
5 3 1 570.072 539.659 9.853 12.161 o
5 3 2 243.336 237.653 7.494 39.491 o
5 3 3 277.676 298.116 11.367 26.667 o
5 3 4 27.871 20.319 4.648 303.265 o
5 3 5 1589.200 1629.410 26.657 1.907 o
5 3 6 0.531 -3.706 5.301 381.792 o
5 3 7 76.966 69.566 7.064 111.405 o
5 3 8 4.579 2.367 6.910 217.157 o
5 3 9 101.857 96.350 9.392 69.466 o
5 3 10 14.922 16.117 8.968 121.828 o
5 4 0 1492.480 1499.680 18.474 2.297 o
5 4 1 4.873 12.262 2.735 954.288 o
5 4 2 603.422 580.131 10.084 11.050 o
5 4 3 32.345 27.701 4.148 313.188 o
5 4 4 2559.490 2540.520 37.109 0.820 o
5 4 5 23.365 14.822 4.959 301.936 o
5 4 6 89.924 95.222 7.154 96.764 o
5 4 7 7.434 7.408 5.809 287.011 o
5 4 8 191.347 191.472 10.730 39.708 o
5 4 9 18.894 16.068 11.435 76.881 o
5 4 10 77.372 90.908 14.806 39.719 o
5 5 0 3.769 2.421 2.936 1044.980 o
5 5 1 147.388 117.439 5.014 85.843 o
5 5 2 100.643 113.129 4.516 117.802 o
5 5 3 288.617 292.001 10.957 26.774 o
5 5 4 466.156 436.563 14.653 13.790 o
5 5 5 352.127 358.759 15.924 16.957 o
5 5 6 2.618 -2.096 6.082 285.003 o
5 5 7 76.451 84.733 9.842 73.223 o
5 5 8 1.495 -5.034 7.964 168.894 o
5 5 9 55.328 58.241 9.542 86.430 o
5 5 10 5.171 6.029 12.515 67.727 o
5 6 0 655.465 623.753 12.971 9.251 o
5 6 1 268.170 286.452 10.001 29.886 o
5 6 2 738.042 733.551 15.655 7.225 o
5 6 3 26.089 26.075 4.835 285.587 o
5 6 4 1216.250 1224.330 25.007 2.967 o
5 6 5 72.078 53.120 8.233 99.655 o
5 6 6 45.287 57.491 8.063 114.669 o
5 6 7 1.427 -3.416 7.576 186.579 o
5 6 8 49.724 42.978 8.571 106.540 o
5 6 9 49.863 73.328 9.138 91.246 o
5 6 10 130.420 139.065 21.348 19.546 o
5 7 0 41.894 54.614 5.165 201.108 o
5 7 1 158.199 136.734 5.349 75.742 o
5 7 2 49.363 49.523 4.380 223.183 o
5 7 3 848.828 901.220 26.215 4.619 o
5 7 4 466.538 483.636 14.747 13.204 o
5 7 5 537.491 494.452 20.521 9.565 o
5 7 6 6.165 4.704 7.025 206.468 o
5 7 7 49.735 24.299 7.891 125.419 o
5 7 8 0.009 2.189 8.098 163.757 o
5 7 9 71.738 109.643 10.115 68.818 o
5 7 10 14.088 2.839 10.479 93.690 o
5 8 0 404.499 412.587 10.144 18.684 o
5 8 1 18.645 17.479 4.282 382.812 o
5 8 2 317.754 313.925 9.047 26.672 o
5 8 3 1.033 -0.079 4.855 451.420 o
5 8 4 849.940 922.754 21.983 4.999 o
5 8 5 388.444 360.783 13.563 17.723 o
5 8 6 206.533 186.000 11.124 37.234 o
5 8 7 5.626 -0.684 7.723 175.343 o
5 8 8 38.983 40.626 13.792 50.715 o
5 8 9 1.319 4.767 9.140 127.341 o
5 8 10 22.578 3.966 10.235 95.101 o
5 9 0 46.857 58.672 5.936 165.211 o
5 9 1 242.314 234.071 8.436 37.752 o
5 9 2 43.397 28.395 4.608 249.747 o
5 9 3 192.595 212.946 9.054 43.559 o
5 9 4 34.203 32.116 6.641 171.299 o
5 9 5 233.622 249.621 11.883 30.395 o
5 9 6 28.081 18.186 11.783 70.818 o
5 9 7 35.598 22.387 8.276 125.549 o
5 9 8 0.003 16.101 8.345 149.087 o
5 9 9 14.142 8.433 9.402 113.793 o
5 9 10 1.480 4.102 17.831 33.838 o
5 10 0 1405.840 1432.570 27.837 2.288 o
5 10 1 71.711 60.450 6.731 123.431 o
5 10 2 54.324 59.000 5.526 168.373 o
5 10 3 53.444 56.352 6.868 135.386 o
5 10 4 1605.510 1610.630 35.961 1.722 o
5 10 5 5.541 2.046 7.224 198.301 o
5 10 6 98.094 95.118 9.374 70.716 o
5 10 7 4.854 -2.110 7.917 167.831 o
5 10 8 25.341 19.695 10.548 86.989 o
5 10 9 0.854 -7.990 9.060 131.094 o
5 11 0 847.448 855.921 22.588 5.122 o
5 11 1 597.572 604.166 15.201 9.671 o
5 11 2 4.765 3.270 4.999 396.975 o
5 11 3 377.366 339.375 11.396 20.359 o
5 11 4 201.482 173.401 12.949 33.194 o
5 11 5 365.555 335.166 13.783 18.780 o
5 11 6 25.739 30.287 8.012 136.149 o
5 11 7 13.793 20.278 11.294 79.334 o
5 11 8 1.082 -2.910 9.395 121.833 o
5 11 9 30.737 18.936 9.969 94.523 o
5 12 0 68.349 64.263 8.014 102.168 o
5 12 1 67.385 63.930 7.838 105.497 o
5 12 2 11.953 7.185 6.018 259.071 o
5 12 3 2.289 -0.936 6.458 254.140 o
5 12 4 745.085 757.972 20.268 6.361 o
5 12 5 6.866 6.071 7.204 195.141 o
5 12 6 102.843 111.269 10.205 61.313 o
5 12 7 9.455 13.414 8.281 145.402 o
5 12 8 22.713 8.168 8.874 122.161 o
5 12 9 3.941 14.091 11.699 76.752 o
5 13 0 439.723 399.099 31.708 7.125 o
5 13 1 24.775 9.659 7.152 174.558 o
5 13 2 20.529 19.883 6.239 216.058 o
5 13 3 617.714 649.365 18.416 8.335 o
5 13 4 33.837 28.887 8.699 115.138 o
5 13 5 124.525 133.866 13.238 40.485 o
5 13 6 10.742 4.992 8.917 128.335 o
5 13 7 13.731 6.905 9.237 118.161 o
5 13 8 0.898 5.399 11.489 81.061 o
5 14 0 183.260 177.233 11.339 39.393 o
5 14 1 3.395 6.055 7.391 189.976 o
5 14 2 157.971 193.985 18.449 22.793 o
5 14 3 8.446 19.046 7.010 194.609 o
5 14 4 391.410 400.488 28.478 8.550 o
5 14 5 1.606 -8.678 10.053 106.275 o
5 14 6 72.831 64.484 10.602 69.171 o
5 14 7 19.665 26.414 17.171 35.197 o
5 14 8 36.443 50.622 13.822 50.272 o
5 15 0 34.149 18.398 9.741 97.280 o
5 15 1 206.816 194.922 14.420 28.577 o
5 15 2 47.904 86.749 23.573 18.218 o
5 15 3 296.125 308.320 21.927 13.857 o
5 15 4 104.330 110.417 18.231 26.666 o
5 15 5 103.203 96.468 13.388 43.672 o
5 15 6 72.642 80.117 12.701 51.712 o
5 15 7 5.705 -5.756 19.966 26.956 o
5 16 0 338.590 350.716 18.730 15.105 o
5 16 1 43.749 35.968 10.787 77.068 o
5 16 2 8.996 17.333 11.700 75.454 o
5 16 3 11.093 14.743 12.959 61.898 o
5 16 4 361.102 355.514 19.886 13.725 o
5 16 5 10.983 6.549 10.799 88.792 o
5 16 6 47.652 70.782 15.783 38.247 o
5 16 7 0.094 8.411 14.024 54.503 o
5 17 0 15.185 20.352 10.409 91.940 o
5 17 1 194.271 205.995 23.515 15.051 o
5 17 2 12.069 -5.580 12.715 65.096 o
5 17 3 164.354 147.064 17.904 24.424 o
5 17 4 0.106 8.327 10.993 88.293 o
5 17 5 134.714 124.884 14.543 35.233 o
5 17 6 17.709 29.742 22.727 20.438 o
5 18 0 227.801 275.261 18.054 19.777 o
5 18 1 11.469 13.740 10.718 88.987 o
5 18 2 67.498 99.837 24.933 16.081 o
5 18 3 70.900 76.756 16.301 34.665 o
5 18 4 9.038 30.541 13.378 57.538 o
5 18 5 0.251 11.976 11.178 84.963 o
5 18 6 61.118 64.058 23.129 18.850 o
5 19 0 11.543 16.012 12.142 69.962 o
5 19 1 62.151 62.170 18.303 28.953 o
5 19 2 12.989 -1.978 12.930 62.881 o
5 19 3 32.575 24.859 13.526 54.068 o
5 19 4 0.357 -2.877 18.920 30.158 o
5 19 5 66.097 99.564 24.621 16.480 o
5 20 0 70.631 52.697 12.614 54.296 o
5 20 1 15.220 32.747 11.941 70.096 o
5 20 2 37.016 28.732 13.732 51.926 o
5 20 3 0.378 -1.816 13.523 59.013 o
5 20 4 35.479 34.141 14.344 47.858 o
5 21 0 0.268 4.106 11.833 76.691 o
5 21 1 69.434 81.469 21.210 21.768 o
5 21 2 6.061 8.418 14.576 49.987 o
5 21 3 106.430 117.403 24.997 15.413 o
5 22 0 66.346 82.744 14.076 44.412 o
5 22 1 4.106 -4.373 19.007 29.777 o
6 0 0 2104.290 2182.230 41.702 1.066 o
6 0 2 322.926 313.155 19.502 15.247 o
6 0 4 27.402 26.593 8.038 135.541 o
6 0 6 1070.560 1034.640 32.062 3.202 o
6 0 8 6.928 -4.132 10.029 104.873 o
6 0 10 20.996 20.320 10.098 95.328 o
6 1 0 25.997 33.905 4.519 296.826 o
6 1 1 1348.620 1373.770 20.451 2.650 o
6 1 2 71.360 65.847 5.983 136.471 o
6 1 3 40.880 42.370 6.366 167.561 o
6 1 4 1731.580 1690.670 29.703 1.659 o
6 1 5 1336.790 1341.390 32.185 2.346 o
6 1 6 0.002 -1.995 6.578 249.559 o
6 1 7 111.515 120.715 9.258 65.272 o
6 1 8 1.791 12.749 7.184 198.354 o
6 1 9 1.387 -3.950 8.097 163.556 o
6 1 10 5.343 7.997 7.196 196.247 o
6 2 0 1886.810 1993.680 27.319 1.407 o
6 2 1 40.934 40.727 4.017 271.847 o
6 2 2 20.384 23.247 3.784 415.863 o
6 2 3 465.451 446.009 12.122 14.985 o
6 2 4 21.123 22.457 5.802 237.669 o
6 2 5 6.426 9.234 6.282 249.322 o
6 2 6 594.932 590.330 16.389 9.484 o
6 2 7 4.527 -0.308 7.322 195.755 o
6 2 8 33.061 30.919 9.855 93.616 o
6 2 9 0.166 2.551 7.772 177.341 o
6 2 10 4.111 -5.611 9.187 125.839 o
6 3 0 2.248 2.127 2.966 1086.830 o
6 3 1 825.968 834.889 17.023 5.935 o
6 3 2 70.170 74.306 5.383 146.307 o
6 3 3 738.951 715.984 16.031 7.240 o
6 3 4 0.063 -1.827 5.234 393.912 o
6 3 5 1204.000 1219.750 24.272 3.033 o
6 3 6 4.967 -2.762 6.464 248.270 o
6 3 7 238.721 228.799 11.367 31.875 o
6 3 8 0.220 -3.176 8.336 155.260 o
6 3 9 7.375 2.514 9.785 109.360 o
6 3 10 8.267 2.658 9.087 125.715 o
6 4 0 1665.490 1707.100 23.972 1.808 o
6 4 1 8.195 9.927 3.298 697.210 o
6 4 2 315.413 299.894 7.426 29.290 o
6 4 3 17.761 8.285 4.322 407.682 o
6 4 4 151.054 162.065 12.273 40.251 o
6 4 5 1.551 2.957 6.534 246.910 o
6 4 6 562.248 540.804 17.555 9.926 o
6 4 7 68.986 65.213 8.899 89.096 o
6 4 8 59.204 55.233 10.867 70.543 o
6 4 9 9.229 21.189 10.780 87.622 o
6 4 10 15.940 30.017 15.584 42.499 o
6 5 0 54.010 50.178 4.141 222.253 o
6 5 1 744.783 745.286 13.437 7.424 o
6 5 2 123.151 111.030 5.710 92.813 o
6 5 3 211.656 225.901 8.876 40.779 o
6 5 4 14.115 9.267 5.626 281.980 o
6 5 5 585.288 563.383 16.806 9.680 o
6 5 6 115.330 109.923 14.929 35.796 o
6 5 7 156.132 181.415 13.272 35.538 o
6 5 8 36.971 38.884 10.563 81.144 o
6 5 9 34.348 50.578 11.646 68.128 o
6 5 10 0.001 8.905 19.354 28.715 o
6 6 0 565.224 572.139 12.889 11.079 o
6 6 1 12.096 18.170 4.152 435.721 o
6 6 2 404.259 422.415 12.553 16.917 o
6 6 3 45.847 31.488 5.767 189.538 o
6 6 4 6.220 8.542 6.492 235.788 o
6 6 5 124.062 90.425 8.724 69.978 o
6 6 6 277.022 277.849 13.222 24.522 o
6 6 7 35.323 44.572 10.245 85.049 o
6 6 8 45.627 50.361 13.034 54.650 o
6 6 9 27.951 21.063 10.579 85.650 o
6 7 0 7.896 5.870 4.332 479.006 o
6 7 1 1043.600 1106.420 17.976 4.013 o
6 7 2 273.226 274.579 11.286 27.843 o
6 7 3 189.927 187.398 9.692 43.514 o
6 7 4 15.343 14.026 6.511 214.369 o
6 7 5 561.975 553.114 18.624 9.509 o
6 7 6 50.469 65.746 10.918 70.770 o
6 7 7 155.848 164.566 13.229 36.392 o
6 7 8 17.697 32.220 10.277 91.547 o
6 7 9 26.425 21.598 10.579 85.986 o
6 8 0 479.183 472.542 13.617 13.576 o
6 8 1 0.092 0.011 4.354 568.557 o
6 8 2 103.763 103.204 7.979 80.654 o
6 8 3 72.473 57.658 7.798 105.172 o
6 8 4 142.727 149.080 9.592 54.035 o
6 8 5 15.775 6.792 7.472 172.432 o
6 8 6 270.292 275.223 16.629 20.200 o
6 8 7 24.468 12.750 8.141 139.396 o
6 8 8 2.045 1.793 11.454 81.691 o
6 8 9 0.441 4.146 10.401 99.043 o
6 9 0 0.256 -4.860 5.175 401.994 o
6 9 1 334.076 324.223 10.740 23.445 o
6 9 2 32.661 28.987 6.092 197.139 o
6 9 3 58.277 69.349 7.821 109.046 o
6 9 4 142.749 98.590 9.078 61.970 o
6 9 5 438.798 435.723 15.805 13.808 o
6 9 6 26.725 28.739 8.346 127.243 o
6 9 7 66.138 71.609 15.471 38.358 o
6 9 8 6.560 7.372 8.573 140.120 o
6 9 9 4.670 -14.855 14.855 48.583 o
6 10 0 671.332 682.270 23.134 6.693 o
6 10 1 2.737 5.020 5.682 316.806 o
6 10 2 209.755 208.055 9.613 40.023 o
6 10 3 1.811 -4.249 6.518 250.573 o
6 10 4 426.259 449.270 17.112 13.206 o
6 10 5 6.691 -5.611 7.480 185.353 o
6 10 6 107.943 104.256 9.861 63.469 o
6 10 7 49.572 62.060 9.312 90.865 o
6 10 8 9.568 -8.797 8.797 133.800 o
6 11 0 102.356 95.915 9.247 70.619 o
6 11 1 236.562 254.905 10.920 31.938 o
6 11 2 9.074 12.930 6.376 234.143 o
6 11 3 467.396 424.088 25.899 8.761 o
6 11 4 3.146 1.461 7.263 199.679 o
6 11 5 78.579 75.494 8.926 83.705 o
6 11 6 4.372 9.128 7.878 165.712 o
6 11 7 118.849 124.368 11.406 50.169 o
6 11 8 0.446 -1.970 9.203 127.294 o
6 12 0 101.847 104.947 9.297 69.184 o
6 12 1 2.909 -1.852 7.274 200.334 o
6 12 2 181.426 188.953 11.860 37.346 o
6 12 3 3.186 -3.368 9.481 118.710 o
6 12 4 181.314 187.867 12.429 35.699 o
6 12 5 5.743 19.515 7.877 159.975 o
6 12 6 111.598 105.818 9.972 61.748 o
6 12 7 8.747 7.823 8.554 139.179 o
6 12 8 23.120 19.775 10.485 88.543 o
6 13 0 108.866 105.930 15.432 34.606 o
6 13 1 308.631 299.555 14.176 21.277 o
6 13 2 0.154 0.442 10.027 107.270 o
6 13 3 60.039 70.177 10.814 69.289 o
6 13 4 0.640 -8.663 8.663 143.483 o
6 13 5 155.364 162.717 14.171 33.579 o
6 13 6 19.165 22.220 9.938 98.413 o
6 13 7 74.673 98.301 19.930 23.977 o
6 13 8 24.498 31.743 15.304 43.348 o
6 14 0 81.642 84.279 10.996 62.037 o
6 14 1 1.342 -0.538 7.893 172.096 o
6 14 2 240.830 268.932 18.326 19.130 o
6 14 3 13.787 21.761 10.211 95.483 o
6 14 4 179.690 175.837 14.891 29.652 o
6 14 5 1.540 -9.530 9.530 118.220 o
6 14 6 71.956 80.299 14.090 43.947 o
6 14 7 30.732 40.499 10.649 81.418 o
6 15 0 30.479 41.652 15.870 39.814 o
6 15 1 167.199 155.796 11.802 40.624 o
6 15 2 0.128 -6.136 8.498 149.461 o
6 15 3 163.435 177.378 23.425 15.878 o
6 15 4 25.145 40.615 15.171 43.699 o
6 15 5 15.408 27.160 9.552 106.163 o
6 15 6 10.059 8.278 9.481 113.829 o
6 15 7 28.100 59.825 21.124 23.056 o
6 16 0 140.433 120.753 18.331 24.920 o
6 16 1 27.007 20.226 11.776 70.898 o
6 16 2 126.799 155.764 16.907 28.007 o
6 16 3 57.527 105.536 16.345 34.452 o
6 16 4 111.083 121.532 18.258 26.143 o
6 16 5 23.776 23.516 11.761 71.364 o
6 16 6 56.461 72.962 13.616 48.373 o
6 17 0 16.220 17.449 11.009 82.976 o
6 17 1 89.282 103.500 13.243 45.432 o
6 17 2 6.158 27.606 17.757 33.498 o
6 17 3 67.522 88.215 16.576 33.566 o
6 17 4 7.235 16.274 21.260 23.610 o
6 17 5 51.099 21.038 20.777 23.714 o
6 17 6 0.224 -7.551 15.175 46.882 o
6 18 0 188.041 220.848 17.078 23.623 o
6 18 1 67.091 56.663 16.208 35.790 o
6 18 2 6.478 7.288 15.597 43.758 o
6 18 3 8.213 12.388 14.673 49.011 o
6 18 4 64.634 78.713 16.061 35.861 o
6 19 0 2.163 -11.616 11.616 79.602 o
6 19 1 38.054 24.456 14.068 49.802 o
6 19 2 22.669 45.145 15.042 44.417 o
6 19 3 19.502 18.573 14.860 46.706 o
6 20 0 19.941 29.818 15.965 40.350 o
6 20 1 0.407 18.218 23.464 19.498 o
6 20 2 89.008 83.049 17.297 30.346 o
6 20 3 19.542 45.184 21.888 21.830 o
6 21 0 8.734 5.766 11.850 74.753 o
6 21 1 72.003 65.143 22.388 19.827 o
6 21 2 0.601 21.365 21.736 22.669 o
7 0 0 1286.280 1246.180 32.666 2.497 o
7 0 2 177.667 185.701 11.933 37.632 o
7 0 4 192.980 219.348 15.781 25.850 o
7 0 6 490.803 449.761 22.314 9.744 o
7 0 8 141.813 134.879 15.223 32.295 o
7 1 0 50.794 67.329 4.718 192.285 o
7 1 1 399.806 372.941 9.301 20.290 o
7 1 2 847.972 878.732 18.471 5.495 o
7 1 3 71.056 72.701 6.877 117.177 o
7 1 4 112.591 95.600 7.634 82.205 o
7 1 5 40.096 57.236 7.330 134.093 o
7 1 6 9.305 13.051 7.180 189.035 o
7 1 7 38.992 34.669 7.786 131.548 o
7 1 8 17.490 19.790 8.200 140.048 o
7 1 9 16.638 20.241 9.041 118.186 o
7 2 0 1348.410 1368.450 23.507 2.571 o
7 2 1 0.043 -2.051 4.068 651.933 o
7 2 2 86.368 91.278 6.834 103.661 o
7 2 3 340.759 319.094 11.992 21.887 o
7 2 4 343.798 362.117 12.159 20.616 o
7 2 5 40.276 39.198 7.143 145.940 o
7 2 6 390.386 386.827 15.270 15.976 o
7 2 7 13.901 12.947 8.143 146.817 o
7 2 8 68.554 49.241 10.581 72.029 o
7 2 9 0.038 7.348 9.331 122.255 o
7 3 0 55.757 54.439 4.655 196.743 o
7 3 1 763.054 748.161 13.932 7.168 o
7 3 2 5.012 5.278 5.275 354.309 o
7 3 3 631.067 633.808 15.626 8.924 o
7 3 4 4.509 2.297 6.563 239.840 o
7 3 5 6.305 16.332 7.345 182.940 o
7 3 6 12.604 16.663 7.682 162.482 o
7 3 7 186.663 179.076 11.916 37.145 o
7 3 8 4.993 0.329 10.000 106.108 o
7 3 9 11.228 3.365 10.452 94.925 o
7 4 0 837.381 817.945 19.108 5.681 o
7 4 1 13.936 9.599 4.468 405.986 o
7 4 2 1111.390 1191.400 30.706 2.992 o
7 4 3 1.884 -0.706 6.270 270.266 o
7 4 4 126.159 133.882 9.403 59.690 o
7 4 5 14.571 20.440 7.456 167.464 o
7 4 6 550.028 535.453 18.046 9.974 o
7 4 7 7.223 2.286 9.436 117.468 o
7 4 8 135.233 116.321 14.981 34.053 o
7 4 9 14.303 7.891 12.269 68.790 o
7 5 0 43.901 30.050 5.454 206.420 o
7 5 1 646.599 621.240 13.769 9.220 o
7 5 2 46.279 48.138 6.648 150.580 o
7 5 3 66.016 74.792 7.529 108.433 o
7 5 4 44.744 42.292 7.396 134.521 o
7 5 5 32.140 15.968 8.359 127.498 o
7 5 6 4.359 3.204 8.727 138.053 o
7 5 7 150.630 163.423 13.299 36.646 o
7 5 8 40.904 65.589 11.684 65.245 o
7 5 9 31.742 49.440 11.730 67.864 o
7 6 0 1161.660 1220.950 26.437 3.043 o
7 6 1 71.340 76.073 6.452 123.452 o
7 6 2 263.273 275.923 11.272 28.493 o
7 6 3 169.016 135.223 9.191 52.626 o
7 6 4 131.084 168.817 12.201 42.257 o
7 6 5 2.421 -4.135 8.891 135.182 o
7 6 6 135.511 121.247 13.020 40.921 o
7 6 7 23.529 32.438 11.643 71.875 o
7 6 8 239.025 244.579 16.010 22.838 o
7 6 9 2.126 -20.788 20.788 24.949 o
7 7 0 70.699 64.616 5.714 143.304 o
7 7 1 677.798 660.709 15.692 8.200 o
7 7 2 2.561 1.399 7.062 211.800 o
7 7 3 77.659 95.607 12.716 50.061 o
7 7 4 8.641 12.115 8.378 143.325 o
7 7 5 17.872 20.807 8.540 129.897 o
7 7 6 0.558 1.104 9.256 125.493 o
7 7 7 164.151 161.904 13.443 35.148 o
7 7 8 27.159 37.742 13.514 54.039 o
7 8 0 733.225 744.336 17.218 6.980 o
7 8 1 11.702 14.534 5.835 264.880 o
7 8 2 176.698 191.528 10.060 43.686 o
7 8 3 216.445 173.936 11.986 34.507 o
7 8 4 254.455 273.060 14.533 23.795 o
7 8 5 26.712 18.207 9.149 111.515 o
7 8 6 49.679 57.114 10.653 74.719 o
7 8 7 35.775 29.516 10.581 82.433 o
7 8 8 28.624 15.322 10.579 86.245 o
7 9 0 63.245 63.511 7.754 109.116 o
7 9 1 193.145 190.228 9.141 44.760 o
7 9 2 78.002 79.512 9.148 80.735 o
7 9 3 210.144 215.622 11.461 34.604 o
7 9 4 19.288 9.238 7.596 162.985 o
7 9 5 12.188 9.984 8.979 124.572 o
7 9 6 3.471 15.557 9.612 112.121 o
7 9 7 78.689 74.305 18.121 28.611 o
7 9 8 11.440 1.011 10.726 90.587 o
7 10 0 368.618 351.744 12.986 19.069 o
7 10 1 0.114 -4.613 5.974 302.292 o
7 10 2 762.978 773.431 22.867 5.805 o
7 10 3 5.526 -7.982 7.982 164.570 o
7 10 4 107.417 116.259 9.922 61.889 o
7 10 5 15.966 7.387 8.047 150.545 o
7 10 6 38.945 39.785 9.947 88.900 o
7 10 7 18.288 12.051 10.199 95.802 o
7 10 8 88.623 107.766 13.378 44.611 o
7 11 0 21.283 17.902 6.986 180.674 o
7 11 1 507.832 510.352 14.729 12.086 o
7 11 2 0.950 10.915 8.820 134.996 o
7 11 3 86.463 87.355 10.234 66.987 o
7 11 4 13.815 2.353 7.429 178.610 o
7 11 5 31.381 20.503 8.052 134.527 o
7 11 6 0.324 -9.092 9.910 109.842 o
7 11 7 105.627 119.419 13.254 42.924 o
7 12 0 364.907 334.732 15.061 17.676 o
7 12 1 4.592 2.985 8.163 157.111 o
7 12 2 237.764 237.540 15.398 24.021 o
7 12 3 1.234 -8.884 10.273 101.920 o
7 12 4 109.857 117.399 9.949 61.087 o
7 12 5 0.025 -0.422 8.056 166.386 o
7 12 6 13.800 25.130 8.887 122.079 o
7 12 7 1.030 14.234 14.659 49.601 o
7 13 0 66.014 74.126 10.069 74.926 o
7 13 1 284.816 267.124 14.171 23.043 o
7 13 2 18.639 19.338 11.947 70.608 o
7 13 3 116.756 136.962 20.836 20.695 o
7 13 4 2.962 -6.268 10.585 95.525 o
7 13 5 6.468 5.661 9.363 118.797 o
7 13 6 4.003 -7.236 9.749 112.015 o
7 13 7 281.874 289.505 19.197 16.765 o
7 14 0 340.336 341.466 15.930 17.565 o
7 14 1 3.859 4.445 8.727 137.998 o
7 14 2 173.594 180.450 17.653 23.926 o
7 14 3 7.999 13.516 10.678 90.601 o
7 14 4 81.963 54.604 14.519 42.087 o
7 14 5 0.100 -5.424 10.631 95.525 o
7 14 6 41.789 68.112 11.657 65.107 o
7 15 0 0.864 -7.184 9.004 132.717 o
7 15 1 243.456 282.911 17.082 20.414 o
7 15 2 4.770 6.356 10.111 102.860 o
7 15 3 56.012 53.983 12.238 59.014 o
7 15 4 67.460 57.826 17.107 32.515 o
7 15 5 16.703 8.155 11.233 80.852 o
7 15 6 6.271 1.940 12.396 69.152 o
7 16 0 124.238 98.737 11.264 52.010 o
7 16 1 8.035 10.684 10.624 91.856 o
7 16 2 137.321 139.324 14.461 34.800 o
7 16 3 34.816 28.779 14.622 46.485 o
7 16 4 31.610 34.059 14.790 45.562 o
7 16 5 0.979 4.106 14.451 51.455 o
7 17 0 7.199 14.308 11.316 81.135 o
7 17 1 54.728 64.724 23.177 18.870 o
7 17 2 66.124 88.336 17.278 31.318 o
7 17 3 82.878 94.738 23.607 17.593 o
7 17 4 26.156 27.131 31.794 10.530 o
7 18 0 52.041 47.080 12.486 58.136 o
7 18 1 63.586 55.155 16.070 36.573 o
7 18 2 15.116 14.005 20.126 26.153 o
7 18 3 3.378 -17.044 21.250 23.854 o
7 19 0 0.301 8.125 11.356 82.779 o
7 19 1 27.745 23.348 14.891 45.702 o
7 19 2 3.213 2.411 15.148 46.757 o
7 20 0 73.646 66.002 22.037 20.371 o
7 20 1 1.454 8.680 18.866 30.173 o
8 0 0 158.059 160.304 9.803 49.557 o
8 0 2 33.551 35.083 9.047 106.786 o
8 0 4 351.043 307.913 16.855 16.909 o
8 0 6 5.175 11.783 10.440 95.699 o
8 0 8 15.940 10.718 13.723 55.128 o
8 1 0 76.351 82.652 6.198 122.107 o
8 1 1 132.629 114.902 6.352 82.439 o
8 1 2 603.584 596.153 16.586 9.278 o
8 1 3 395.909 414.750 13.835 16.427 o
8 1 4 0.170 3.312 6.445 256.153 o
8 1 5 94.296 109.236 9.685 67.309 o
8 1 6 2.670 -5.335 7.968 167.680 o
8 1 7 35.532 41.826 9.429 97.794 o
8 1 8 1.580 0.639 9.153 127.923 o
8 2 0 38.690 42.294 5.354 209.158 o
8 2 1 213.498 219.041 7.924 43.622 o
8 2 2 719.022 691.656 18.620 7.101 o
8 2 3 1.703 1.751 6.702 235.817 o
8 2 4 132.711 152.576 10.473 50.897 o
8 2 5 0.002 5.700 7.796 174.878 o
8 2 6 16.846 24.703 11.079 81.009 o
8 2 7 0.075 -3.319 8.624 145.158 o
8 2 8 0.657 22.638 9.686 110.186 o
8 3 0 0.047 -5.651 5.651 338.053 o
8 3 1 1169.150 1188.100 23.288 3.207 o
8 3 2 0.948 4.970 6.515 247.592 o
8 3 3 231.230 243.018 15.400 24.191 o
8 3 4 6.108 0.245 7.229 198.476 o
8 3 5 367.840 337.205 14.528 18.005 o
8 3 6 0.713 6.397 8.397 150.289 o
8 3 7 14.740 9.533 10.176 97.751 o
8 3 8 4.968 -5.550 10.372 98.814 o
8 4 0 438.876 452.287 14.286 14.454 o
8 4 1 57.962 52.422 7.470 120.560 o
8 4 2 443.010 442.310 14.737 14.226 o
8 4 3 37.518 23.001 7.121 156.187 o
8 4 4 200.851 209.850 12.325 33.431 o
8 4 5 26.896 26.596 8.488 124.269 o
8 4 6 43.240 73.978 11.604 64.816 o
8 4 7 28.248 36.194 10.557 83.849 o
8 4 8 24.236 27.610 10.985 80.187 o
8 5 0 0.378 -5.682 5.682 333.214 o
8 5 1 506.603 484.673 15.225 12.157 o
8 5 2 3.180 4.658 6.586 238.522 o
8 5 3 199.089 165.063 10.244 41.909 o
8 5 4 32.327 27.773 9.020 109.480 o
8 5 5 167.575 180.922 16.416 26.660 o
8 5 6 130.439 137.518 13.059 40.470 o
8 5 7 115.318 137.564 13.705 39.292 o
8 5 8 4.158 9.817 10.936 87.985 o
8 6 0 256.876 262.517 10.532 30.765 o
8 6 1 202.540 195.437 10.235 39.758 o
8 6 2 192.691 219.083 12.602 33.007 o
8 6 3 5.405 0.110 8.290 152.958 o
8 6 4 53.498 68.569 9.544 85.350 o
8 6 5 51.283 26.545 9.807 89.127 o
8 6 6 61.062 80.585 11.564 61.489 o
8 6 7 2.917 2.717 17.634 34.564 o
8 6 8 31.407 37.202 19.251 27.730 o
8 7 0 0.046 -5.810 6.665 243.044 o
8 7 1 350.381 355.915 17.476 15.761 o
8 7 2 0.749 12.915 9.505 116.319 o
8 7 3 116.683 122.784 19.789 22.735 o
8 7 4 2.210 -5.321 9.321 123.229 o
8 7 5 170.652 168.959 13.199 35.089 o
8 7 6 60.458 68.502 11.480 63.335 o
8 7 7 40.126 43.518 10.992 74.651 o
8 8 0 79.739 107.181 13.924 42.846 o
8 8 1 29.008 40.673 8.113 127.983 o
8 8 2 337.492 343.238 18.508 15.395 o
8 8 3 42.591 31.560 10.909 76.398 o
8 8 4 48.845 24.195 9.306 98.149 o
8 8 5 0.185 -2.239 9.131 129.426 o
8 8 6 3.071 -5.090 9.810 111.011 o
8 8 7 0.572 -9.944 10.363 100.381 o
8 9 0 23.535 33.199 7.352 156.770 o
8 9 1 486.517 467.393 17.838 11.553 o
8 9 2 46.490 50.423 11.426 68.058 o
8 9 3 159.697 137.170 13.802 35.339 o
8 9 4 0.266 -7.393 9.085 130.711 o
8 9 5 93.395 107.282 12.209 50.307 o
8 9 6 6.311 -2.234 9.798 109.995 o
8 9 7 5.668 3.527 10.756 91.309 o
8 10 0 293.316 346.044 15.946 18.985 o
8 10 1 25.948 25.039 8.508 124.761 o
8 10 2 372.019 339.183 24.863 10.665 o
8 10 3 30.607 37.389 11.290 73.960 o
8 10 4 35.461 21.083 10.793 80.780 o
8 10 5 24.145 26.809 9.908 96.449 o
8 10 6 6.231 11.295 9.833 107.087 o
8 10 7 7.769 8.806 12.524 67.038 o
8 11 0 2.468 -2.192 6.624 241.505 o
8 11 1 615.593 554.485 24.587 7.301 o
8 11 2 1.706 11.626 9.986 105.544 o
8 11 3 37.528 19.392 10.573 83.402 o
8 11 4 6.198 -8.693 10.509 95.930 o
8 11 5 95.025 83.012 11.998 52.982 o
8 11 6 3.469 0.823 10.029 105.967 o
8 12 0 213.187 226.802 21.221 16.927 o
8 12 1 1.413 7.898 8.380 149.851 o
8 12 2 165.123 191.260 19.559 20.765 o
8 12 3 9.885 40.448 15.385 43.614 o
8 12 4 23.817 34.657 11.360 74.847 o
8 12 5 6.643 4.653 11.451 80.446 o
8 12 6 52.624 69.788 11.758 62.217 o
8 13 0 2.633 -5.632 7.886 171.169 o
8 13 1 233.705 225.759 14.139 26.732 o
8 13 2 0.022 14.655 10.713 92.048 o
8 13 3 46.665 30.297 19.093 27.808 o
8 13 4 0.044 -19.183 19.183 29.346 o
8 13 5 141.128 191.885 21.217 18.907 o
8 13 6 90.493 108.559 25.943 14.646 o
8 14 0 190.065 194.992 18.133 22.221 o
8 14 1 18.228 14.203 9.206 115.076 o
8 14 2 163.571 203.058 20.990 18.579 o
8 14 3 37.431 25.049 13.918 50.814 o
8 14 4 46.274 48.402 22.639 19.994 o
8 14 5 12.084 10.488 14.561 49.508 o
8 15 0 1.098 -1.008 9.123 129.179 o
8 15 1 225.262 206.973 13.947 28.130 o
8 15 2 19.849 22.255 13.196 58.256 o
8 15 3 21.602 13.803 11.439 76.510 o
8 15 4 20.207 19.215 11.219 79.017 o
8 16 0 136.283 172.339 15.567 30.544 o
8 16 1 10.882 10.075 9.530 112.003 o
8 16 2 51.730 71.433 15.695 38.348 o
8 16 3 3.256 -1.642 11.256 84.498 o
8 16 4 16.769 36.651 15.302 43.721 o
8 17 0 18.704 24.769 30.725 11.305 o
8 17 1 67.272 56.444 15.462 38.825 o
8 17 2 0.221 10.974 14.889 48.286 o
8 17 3 20.105 33.734 21.050 23.646 o
8 18 0 14.248 21.234 14.954 46.443 o
8 18 1 4.908 -1.278 11.611 79.106 o
9 0 0 2.399 18.407 8.831 131.641 o
9 0 2 393.722 427.992 19.499 12.682 o
9 0 4 60.139 76.823 11.788 60.159 o
9 0 6 166.162 203.506 21.159 18.292 o
9 1 0 444.245 492.561 17.629 12.171 o
9 1 1 4.497 3.190 7.747 173.859 o
9 1 2 2.043 -1.393 7.116 210.359 o
9 1 3 381.717 374.014 30.335 8.026 o
9 1 4 11.770 19.151 7.946 152.664 o
9 1 5 2.801 5.620 8.391 149.290 o
9 1 6 10.549 5.745 8.981 126.511 o
9 1 7 29.892 24.859 10.769 82.012 o
9 2 0 261.412 246.264 11.726 28.845 o
9 2 1 80.244 81.654 9.120 80.034 o
9 2 2 464.478 429.421 15.286 13.581 o
9 2 3 1.481 3.537 7.303 198.330 o
9 2 4 144.909 167.438 11.388 44.075 o
9 2 5 0.021 1.761 8.261 157.532 o
9 2 6 19.767 26.353 8.866 119.173 o
9 2 7 1.046 13.000 9.074 127.122 o
9 3 0 0.973 -4.069 7.168 208.816 o
9 3 1 105.427 109.645 10.237 60.737 o
9 3 2 0.815 4.054 8.160 159.868 o
9 3 3 362.599 399.371 18.570 14.159 o
9 3 4 1.535 12.015 8.004 161.977 o
9 3 5 22.516 31.866 8.706 120.044 o
9 3 6 2.231 4.072 8.723 139.228 o
9 3 7 23.910 28.585 10.874 81.623 o
9 4 0 379.267 371.244 14.950 16.760 o
9 4 1 12.283 5.597 7.858 161.057 o
9 4 2 261.275 240.085 18.569 18.658 o
9 4 3 2.442 15.076 7.839 166.350 o
9 4 4 189.399 194.403 14.282 29.960 o
9 4 5 1.920 9.113 9.549 115.605 o
9 4 6 136.829 163.121 14.053 35.286 o
9 4 7 4.149 -6.214 11.205 85.043 o
9 5 0 16.316 14.223 6.465 215.203 o
9 5 1 24.412 14.573 8.239 135.987 o
9 5 2 8.415 18.405 8.346 142.310 o
9 5 3 247.298 201.565 18.313 19.973 o
9 5 4 3.095 11.335 9.515 115.417 o
9 5 5 90.900 98.451 11.897 53.106 o
9 5 6 14.392 8.458 10.139 98.721 o
9 5 7 28.186 14.511 23.453 19.181 o
9 6 0 49.137 69.264 7.560 119.025 o
9 6 1 18.012 5.999 9.299 114.938 o
9 6 2 197.619 162.111 14.445 30.064 o
9 6 3 4.071 4.596 13.023 62.859 o
9 6 4 66.497 69.882 10.774 68.335 o
9 6 5 67.716 98.167 11.673 58.113 o
9 6 6 169.549 168.525 14.021 32.804 o
9 7 0 0.940 -7.515 7.515 190.131 o
9 7 1 12.019 28.806 10.168 95.655 o
9 7 2 0.419 -2.144 10.210 103.466 o
9 7 3 170.103 158.445 18.896 22.196 o
9 7 4 1.315 -10.432 10.919 90.246 o
9 7 5 29.370 35.369 10.469 84.890 o
9 7 6 0.807 -2.950 10.541 96.951 o
9 8 0 34.490 54.583 9.884 88.897 o
9 8 1 57.630 47.068 11.566 64.996 o
9 8 2 200.891 187.830 15.126 27.587 o
9 8 3 1.121 10.701 11.017 87.364 o
9 8 4 9.052 -2.545 11.392 81.247 o
9 8 5 0.280 -9.087 10.372 100.296 o
9 8 6 27.875 26.814 11.299 75.545 o
9 9 0 5.924 6.120 7.691 173.411 o
9 9 1 233.790 249.971 22.611 14.882 o
9 9 2 2.915 0.454 10.828 91.268 o
9 9 3 88.958 103.301 13.222 45.587 o
9 9 4 23.140 28.580 11.610 72.692 o
9 9 5 13.282 1.595 11.681 76.376 o
9 9 6 17.729 8.944 11.880 72.457 o
9 10 0 191.445 204.950 13.301 31.863 o
9 10 1 1.334 -7.143 12.393 70.105 o
9 10 2 117.685 139.071 18.201 25.702 o
9 10 3 4.123 9.151 11.232 83.609 o
9 10 4 23.426 18.906 11.041 80.654 o
9 10 5 0.313 8.139 11.868 75.865 o
9 10 6 51.648 -4.546 21.017 23.415 o
9 11 0 11.385 31.493 10.756 86.070 o
9 11 1 78.404 115.993 13.339 45.424 o
9 11 2 3.726 -2.254 10.835 90.996 o
9 11 3 86.049 128.077 24.500 16.178 o
9 11 4 7.968 2.063 11.404 81.086 o
9 11 5 60.229 67.710 12.910 52.659 o
9 12 0 47.062 39.078 17.076 34.015 o
9 12 1 0.792 9.958 14.449 51.237 o
9 12 2 64.157 42.419 15.745 38.264 o
9 12 3 3.022 -12.471 16.343 40.275 o
9 12 4 27.913 17.860 11.702 71.769 o
9 12 5 52.338 71.784 23.636 18.172 o
9 13 0 14.413 7.482 10.799 87.768 o
9 13 1 116.863 146.072 19.926 22.149 o
9 13 2 2.963 15.943 20.465 25.553 o
9 13 3 46.346 51.459 15.826 38.740 o
9 13 4 4.907 -8.359 15.773 43.116 o
9 14 0 67.943 82.484 13.109 49.630 o
9 14 1 0.157 -12.158 14.010 55.006 o
9 14 2 64.799 75.093 16.262 35.194 o
9 14 3 1.428 0.659 14.913 48.426 o
9 15 0 73.395 67.764 13.582 47.101 o
9 15 1 58.623 40.038 20.783 23.316 o
9 15 2 12.226 25.809 15.543 43.094 o
9 16 0 24.715 30.890 11.685 71.331 o
9 16 1 22.242 32.305 20.753 24.278 o
9 17 0 2.882 -12.233 12.233 71.696 o
10 0 0 20.602 39.281 18.024 31.788 o
10 0 2 43.619 58.512 20.550 23.948 o
10 0 4 109.442 91.133 26.728 13.767 o
10 0 6 3.653 -11.939 16.765 38.252 o
10 1 0 41.817 24.927 12.379 62.120 o
10 1 1 220.044 227.535 15.517 24.866 o
10 1 2 1.070 -1.105 9.837 111.187 o
10 1 3 86.459 80.968 10.772 63.213 o
10 1 4 3.737 0.773 9.770 111.485 o
10 1 5 13.129 16.988 9.882 102.498 o
10 1 6 0.171 8.192 10.432 97.905 o
10 2 0 428.124 373.014 22.705 10.851 o
10 2 1 1.645 -3.259 13.102 62.710 o
10 2 2 43.284 60.541 10.344 79.438 o
10 2 3 0.354 -7.092 9.425 121.415 o
10 2 4 54.536 52.669 13.405 50.955 o
10 2 5 0.030 -2.181 8.576 146.825 o
10 2 6 0.817 2.480 10.267 101.773 o
10 3 0 0.171 -2.521 8.861 137.428 o
10 3 1 159.391 167.594 20.499 19.800 o
10 3 2 31.208 25.440 9.295 105.097 o
10 3 3 230.843 230.743 14.508 26.069 o
10 3 4 5.269 3.514 8.577 142.102 o
10 3 5 1.436 16.582 9.476 115.892 o
10 3 6 0.039 4.455 13.774 56.692 o
10 4 0 170.977 188.699 13.047 34.719 o
10 4 1 11.920 -0.100 9.921 105.272 o
10 4 2 60.979 63.169 10.989 68.154 o
10 4 3 2.195 13.310 9.096 125.863 o
10 4 4 171.833 189.222 25.139 13.960 o
10 4 5 13.158 26.793 10.225 94.641 o
10 4 6 12.017 -6.840 14.300 51.747 o
10 5 0 1.916 -0.932 8.659 142.776 o
10 5 1 147.192 152.599 12.052 41.992 o
10 5 2 3.548 -9.778 10.717 93.043 o
10 5 3 133.495 132.248 14.395 35.549 o
10 5 4 29.785 69.669 13.128 54.717 o
10 5 5 71.724 71.848 13.318 48.568 o
10 6 0 50.247 59.272 16.683 34.821 o
10 6 1 10.781 22.384 10.116 98.020 o
10 6 2 27.738 22.346 12.467 63.612 o
10 6 3 42.497 35.913 11.511 69.342 o
10 6 4 175.597 187.858 16.694 25.558 o
10 6 5 3.599 -4.484 12.097 73.175 o
10 7 0 4.769 7.227 9.779 109.595 o
10 7 1 102.093 99.361 13.109 44.982 o
10 7 2 9.675 14.729 11.426 79.070 o
10 7 3 43.743 50.000 12.175 61.698 o
10 7 4 0.560 3.703 11.679 78.701 o
10 7 5 18.697 15.550 17.882 32.796 o
10 8 0 76.701 117.386 13.260 45.935 o
10 8 1 0.977 -5.232 10.747 93.228 o
10 8 2 17.059 31.740 11.960 69.655 o
10 8 3 5.292 -1.115 11.557 79.763 o
10 8 4 18.374 -1.441 11.528 77.465 o
10 9 0 2.733 -3.445 9.562 116.906 o
10 9 1 125.427 153.597 14.959 33.540 o
10 9 2 5.326 2.700 11.292 83.193 o
10 9 3 26.586 22.897 12.861 60.199 o
10 9 4 0.151 -11.839 11.839 77.019 o
10 10 0 90.447 95.598 14.410 40.228 o
10 10 1 1.808 2.829 11.053 87.598 o
10 10 2 29.914 34.182 21.022 23.501 o
10 10 3 1.115 -4.822 11.480 81.713 o
10 10 4 38.340 35.184 15.170 42.950 o
10 11 0 4.079 2.143 11.087 86.604 o
10 11 1 75.715 85.826 12.548 51.929 o
10 11 2 12.012 12.632 11.775 74.409 o
10 11 3 21.992 37.740 12.013 67.735 o
10 12 0 33.873 14.787 14.042 50.831 o
10 12 1 10.224 -12.916 14.503 50.489 o
10 12 2 15.717 33.073 15.891 40.868 o
10 13 0 0.903 -4.288 13.765 56.906 o
10 13 1 43.247 50.332 20.972 23.149 o
10 13 2 9.533 4.680 21.127 23.973 o
10 14 0 61.095 61.149 17.110 32.722 o
10 14 1 15.713 18.554 22.901 20.246 o
11 0 0 110.943 86.370 21.792 19.835 o
11 0 2 61.036 60.022 21.571 21.501 o
11 0 4 58.746 41.244 20.398 24.125 o
11 1 0 0.573 7.884 13.543 58.388 o
11 1 1 99.679 97.341 17.442 29.145 o
11 1 2 0.087 6.061 13.634 57.761 o
11 1 3 28.949 56.800 15.326 42.057 o
11 1 4 0.104 5.836 12.089 73.377 o
11 2 0 130.359 133.093 17.811 26.207 o
11 2 1 0.737 9.191 13.623 57.619 o
11 2 2 130.374 134.988 17.927 25.907 o
11 2 3 5.093 6.270 13.619 57.343 o
11 2 4 2.112 8.198 11.252 83.882 o
11 3 0 0.107 -10.569 10.569 96.656 o
11 3 1 133.114 125.925 17.356 27.300 o
11 3 2 1.234 -3.529 10.482 97.912 o
11 3 3 23.461 15.595 10.049 96.136 o
11 3 4 0.120 -8.317 11.335 84.032 o
11 4 0 70.780 84.640 20.769 22.543 o
11 4 1 1.149 -6.499 10.980 89.285 o
11 4 2 197.046 204.776 16.642 24.368 o
11 4 3 5.929 -6.847 11.388 81.981 o
11 4 4 57.779 59.606 15.962 37.223 o
11 5 0 14.987 8.659 10.587 90.797 o
11 5 1 61.019 51.428 15.413 39.627 o
11 5 2 23.621 17.891 14.459 48.885 o
11 5 3 133.846 123.448 15.280 32.973 o
11 5 4 0.135 3.796 13.481 59.195 o
11 6 0 39.627 32.036 14.738 45.298 o
11 6 1 3.178 -3.793 14.204 53.241 o
11 6 2 151.925 163.486 16.131 28.499 o
11 6 3 46.086 19.851 11.862 66.640 o
11 7 0 14.315 18.129 13.722 54.912 o
11 7 1 28.389 43.831 22.514 20.538 o
11 7 2 4.227 4.221 14.921 48.036 o
11 7 3 17.255 24.427 11.841 71.583 o
11 8 0 25.466 27.600 16.720 36.725 o
11 8 1 12.912 21.138 14.772 47.658 o
11 8 2 49.852 56.540 12.961 54.272 o
11 8 3 14.247 4.621 19.818 27.093 o
11 9 0 37.654 43.364 15.364 41.730 o
11 9 1 18.152 33.063 14.476 48.594 o
11 9 2 0.586 -7.099 11.464 82.041 o
11 10 0 22.499 25.569 15.378 43.299 o
11 10 1 0.299 0.007 11.959 75.454 o
11 11 0 31.088 47.693 22.927 19.761 o
11 11 1 13.833 25.769 13.978 52.679 o
12 0 0 61.010 46.676 21.625 21.534 o
12 0 2 2.716 21.451 18.659 30.604 o
12 1 0 0.570 -10.565 13.944 55.489 o
12 1 1 12.854 16.361 14.225 51.467 o
12 1 2 0.275 -4.251 21.193 24.041 o
12 2 0 103.482 120.663 18.708 25.409 o
12 2 1 0.015 6.069 14.242 52.969 o
12 2 2 7.096 -4.195 20.917 24.546 o
12 3 0 19.163 23.251 14.933 46.117 o
12 3 1 28.285 33.569 16.041 39.396 o
12 3 2 1.143 24.760 20.382 25.703 o
12 4 0 98.726 110.310 14.276 39.529 o
12 4 1 2.734 22.900 14.735 48.627 o
12 5 0 26.549 65.200 16.506 36.592 o
12 5 1 37.564 -8.272 19.345 27.831 o
12 6 0 72.927 72.334 18.235 28.554 o
